# Supplementary material for: Crystal structure of (E)-4-[N-(7-methyl-2-phenyl­imidazo[1,2-a]pyridin-3-yl)carboximido­yl]phenol
Source: Acta Crystallogr E Crystallogr Commun. 2015 Sep 30;71(Pt 10):o803–4. doi: 10.1107/S2056989015017843 (PMC4647394; doi:10.1107/S2056989015017843)
Supplement: Supplementary file 1 [file e-71-0o803-sup1.cif]

##############################################################################
#                                                                            #
# This CIF contains the data in a paper accepted for publication in          #
# Acta Crystallographica Section E. It conforms to the requirements of       #
# Notes for Authors for Acta Crystallographica Section E, and has been       #
# peer reviewed under the auspices of the IUCr Commission on Journals.       #
#                                                                            #
# Full details of the Crystallographic Information File format               #
# are given in the paper "The Crystallographic Information File (CIF):       #
# a New Standard Archive File for Crystallography" by S. R. Hall, F. H.      #
# Allen and I. D. Brown [Acta Cryst. (1991), A47, 655-685].                  #
#                                                                            #
# The current version of the core CIF dictionary is obtainable from          #
# ftp://ftp.iucr.org/pub/cif_core.dic.                                       #
#                                                                            #
# Software is freely available for graphical display of the structure(s)     #
# in this CIF. For information consult the CIF software page                 #
# http://www.iucr.org/resources/cif/software.                                #
#                                                                            #
# This file may be used for bona fide research purposes within the           #
# scientific community so long as proper attribution is given to the journal # 
# article from which it was obtained.                                        #
#                                                                            #
##############################################################################
data_I
_audit_creation_method     'SHELXL-2014/7'
_journal_date_recd_electronic     2015-09-17
_journal_date_accepted     2015-09-23
_journal_name_full     'Acta Crystallographica, Section E'
_journal_year     2015
_journal_volume     71
_journal_issue     10
_journal_page_first     o803
_journal_page_last     o804
_journal_paper_category     HO
_journal_paper_doi     10.1107/S2056989015017843
_journal_coeditor_code     RZ5169
_publ_contact_author_name     'Abdelmalik Elaatiaoui'
_publ_contact_author_address
;
Laboratory of Applied Chemistry and environments (LCAE), Faculty of Sciences,
University Mohammed Premier Oujda, Morocco.
;
_publ_contact_author_email     'a_elaatiaoui@yahoo.fr'
_publ_contact_author_fax     '212 537 77 54 40'
_publ_contact_author_phone     '212 537 77 54 40'
_publ_section_title
;\
Crystal structure of
(<i>E</i>)-4-[<i>N</i>-(7-methyl-2-phenylimidazo[1,2-<i>a</i>]pyridin-3-yl)\
carboximidoyl]phenol
;
loop_
    _publ_author_name
    _publ_author_address
    'Elaatiaoui, Abdelmalik'
;
Laboratory of Applied Chemistry and Environment (LCAE), Faculty of Sciences,
University Mohammed Premier, Oujda, Morocco
Observatoire de la Lagune Marchica de Nador et R\'egion Limitrophe,
Universit\'e Mohammed Premier, Facult\'e Pluridisciplinaire de Nador
BP 300, Selouane 62702 Nador, Morocco
;
    'Saddik, Rafik'
;
Laboratory of Applied Chemistry and Environment (LCAE), Faculty of Sciences,
University Mohammed Premier, Oujda, Morocco
;
    'Benchat, Noureddine'
;
Laboratory of Applied Chemistry and Environment (LCAE), Faculty of Sciences,
University Mohammed Premier, Oujda, Morocco
;
    'Saadi, Mohamed'
;
Laboratoire de Chimie du Solide Appliqu\'ee,
Facult\'e des Sciences, Universit\'e Mohammed V
Avenue Ibn Battouta, BP 1014, Rabat, Morocco
;
    'El Ammari, Lahcen'
;
Laboratoire de Chimie du Solide Appliqu\'ee,
Facult\'e des Sciences, Universit\'e Mohammed V
Avenue Ibn Battouta, BP 1014, Rabat, Morocco
;
_chemical_name_systematic
;\
(<i>E</i>)-4-[<i>N</i>-(7-Methyl-2-phenylimidazo[1,2-<i>a</i>]pyridin-3-yl)\
carboximidoyl]phenol
;
_chemical_name_common     ?
_chemical_formula_moiety     'C21 H17 N3 O'
_chemical_formula_sum     'C21 H17 N3 O'
_chemical_formula_iupac     'C21 H17 N3 O'
_chemical_formula_weight     327.38
_chemical_melting_point     ?
_shelx_space_group_comment
;
The symmetry employed for this shelxl refinement is uniquely defined
by the following loop, which should always be used as a source of
symmetry information in preference to the above space-group names.
They are only intended as comments.
;
_space_group_crystal_system     monoclinic
_space_group_name_H-M_alt     'P 21/n'
_space_group_name_Hall     '-P 2yn'
loop_
    _space_group_symop_operation_xyz
    'x, y, z'
    '-x+1/2, y+1/2, -z+1/2'
    '-x, -y, -z'
    'x-1/2, -y-1/2, z-1/2'
_cell_length_a     12.295(3)
_cell_length_b     9.587(2)
_cell_length_c     14.977(4)
_cell_angle_alpha     90
_cell_angle_beta     101.5480(10)
_cell_angle_gamma     90
_cell_volume     1729.6(7)
_cell_formula_units_Z     4
_cell_measurement_reflns_used     4126
_cell_measurement_theta_min     2.393
_cell_measurement_theta_max     27.876
_cell_measurement_temperature     296(2)
_exptl_crystal_description     block
_exptl_crystal_colour     green
_exptl_crystal_size_max     0.42
_exptl_crystal_size_mid     0.31
_exptl_crystal_size_min     0.26
_exptl_crystal_density_diffrn     1.257
_exptl_crystal_density_meas     ?
_exptl_crystal_F_000     688
_exptl_absorpt_coefficient_mu     0.079
_exptl_absorpt_correction_type     multi-scan
_exptl_absorpt_process_details
;
(SADABS; Bruker, 2009)
;
_exptl_absorpt_correction_T_min     0.6729
_exptl_absorpt_correction_T_max     0.7461
_exptl_special_details     ?
_diffrn_ambient_temperature     296(2)
_diffrn_radiation_type     MoK\a
_diffrn_radiation_wavelength     0.71073
_diffrn_radiation_source     'fine-focus sealed tube'
_diffrn_radiation_monochromator     graphite
_diffrn_measurement_device_type     'Bruker X8 APEX Diffractometer'
_diffrn_measurement_method     '\f and \w scans'
_diffrn_reflns_number     26727
_diffrn_reflns_av_R_equivalents     0.0328
_diffrn_reflns_theta_min     2.393
_diffrn_reflns_theta_max     27.876
_diffrn_reflns_theta_full     25.242
_diffrn_measured_fraction_theta_max     1.000
_diffrn_measured_fraction_theta_full     1.000
_diffrn_reflns_limit_h_min     -16
_diffrn_reflns_limit_h_max     16
_diffrn_reflns_limit_k_min     -12
_diffrn_reflns_limit_k_max     12
_diffrn_reflns_limit_l_min     -15
_diffrn_reflns_limit_l_max     19
_refine_special_details     ?
_reflns_number_total     4126
_reflns_number_gt     2970
_reflns_threshold_expression     'I > 2\s(I)'
_refine_ls_structure_factor_coef     Fsqd
_refine_ls_matrix_type     full
_refine_ls_R_factor_all     0.0663
_refine_ls_R_factor_gt     0.0449
_refine_ls_wR_factor_gt     0.1219
_refine_ls_wR_factor_ref     0.1395
_refine_ls_goodness_of_fit_ref     1.023
_refine_ls_restrained_S_all     1.023
_refine_ls_number_reflns     4126
_refine_ls_number_parameters     226
_refine_ls_number_restraints     0
_refine_ls_hydrogen_treatment     constr
_refine_ls_weighting_scheme     calc
_refine_ls_weighting_details
              'w=1/[\s^2^(Fo^2^)+(0.0656P)^2^+0.4096P] where P=(Fo^2^+2Fc^2^)/3'
_atom_sites_solution_hydrogens     geom
_atom_sites_solution_primary     ?
_atom_sites_solution_secondary     ?
_refine_ls_shift/su_max     0.001
_refine_ls_shift/su_mean     0.000
_refine_diff_density_max     0.300
_refine_diff_density_min     -0.180
_refine_ls_extinction_method     none
_refine_ls_extinction_coef     .
loop_
    _atom_type_symbol
    _atom_type_description
    _atom_type_scat_dispersion_real
    _atom_type_scat_dispersion_imag
    _atom_type_scat_source
    'C' 'C' 0.0033 0.0016
                         'International Tables Vol C Tables 4.2.6.8 and 6.1.1.4'
    'H' 'H' 0.0000 0.0000
                         'International Tables Vol C Tables 4.2.6.8 and 6.1.1.4'
    'N' 'N' 0.0061 0.0033
                         'International Tables Vol C Tables 4.2.6.8 and 6.1.1.4'
    'O' 'O' 0.0106 0.0060
                         'International Tables Vol C Tables 4.2.6.8 and 6.1.1.4'
_computing_data_collection
;
APEX2 (Bruker, 2009)
;
_computing_cell_refinement
;
SAINT (Bruker, 2009)
;
_computing_data_reduction
;
SAINT (Bruker, 2009)
;
_computing_structure_solution
;
SHELXS97 (Sheldrick, 2008)
;
_computing_structure_refinement
;
SHELXL2014/7 (Sheldrick, 2015)
;
_computing_molecular_graphics
;
ORTEP-3 for Windows (Farrugia, 2012)
;
_computing_publication_material
;
PLATON (Spek, 2009) and publCIF (Westrip, 2010)
;
loop_
    _atom_site_type_symbol
    _atom_site_label
    _atom_site_fract_x
    _atom_site_fract_y
    _atom_site_fract_z
    _atom_site_U_iso_or_equiv
    _atom_site_adp_type
    _atom_site_calc_flag
    _atom_site_occupancy
    _atom_site_disorder_assembly
    _atom_site_disorder_group
    C C1 0.54952(12) 0.49279(15) 0.29735(10) 0.0451(3) Uani d 1 . .
    C C2 0.50833(14) 0.40312(17) 0.22392(11) 0.0535(4) Uani d 1 . .
    H H2 0.5552 0.3713 0.1867 0.064 Uiso calc 1 . .
    C C3 0.39967(15) 0.36297(19) 0.20743(12) 0.0615(4) Uani d 1 . .
    C C4 0.33099(15) 0.4141(2) 0.26548(14) 0.0695(5) Uani d 1 . .
    H H4 0.2572 0.3858 0.2555 0.083 Uiso calc 1 . .
    C C5 0.36876(13) 0.5026(2) 0.33486(13) 0.0620(5) Uani d 1 . .
    H H5 0.3219 0.5349 0.3719 0.074 Uiso calc 1 . .
    C C6 0.53862(12) 0.62960(16) 0.41673(10) 0.0452(3) Uani d 1 . .
    C C7 0.64653(12) 0.62297(15) 0.40304(9) 0.0418(3) Uani d 1 . .
    C C8 0.75103(12) 0.68006(16) 0.45771(9) 0.0436(3) Uani d 1 . .
    C C9 0.83189(14) 0.58748(19) 0.50032(11) 0.0561(4) Uani d 1 . .
    H H9 0.8193 0.4920 0.4940 0.067 Uiso calc 1 . .
    C C10 0.93079(16) 0.6352(2) 0.55190(12) 0.0696(5) Uani d 1 . .
    H H10 0.9839 0.5719 0.5805 0.083 Uiso calc 1 . .
    C C11 0.95080(16) 0.7758(3) 0.56102(14) 0.0751(6) Uani d 1 . .
    H H11 1.0170 0.8079 0.5964 0.090 Uiso calc 1 . .
    C C12 0.87302(17) 0.8688(2) 0.51789(14) 0.0727(5) Uani d 1 . .
    H H12 0.8872 0.9641 0.5232 0.087 Uiso calc 1 . .
    C C13 0.77345(14) 0.82168(18) 0.46638(12) 0.0579(4) Uani d 1 . .
    H H13 0.7212 0.8856 0.4374 0.069 Uiso calc 1 . .
    C C14 0.52384(14) 0.78868(19) 0.52891(12) 0.0562(4) Uani d 1 . .
    H H14 0.5941 0.8193 0.5237 0.067 Uiso calc 1 . .
    C C15 0.47106(12) 0.85783(17) 0.59525(10) 0.0484(4) Uani d 1 . .
    C C16 0.36939(12) 0.81542(16) 0.61444(10) 0.0470(3) Uani d 1 . .
    H H16 0.3318 0.7408 0.5826 0.056 Uiso calc 1 . .
    C C17 0.32421(12) 0.88222(16) 0.67956(10) 0.0464(3) Uani d 1 . .
    H H17 0.2574 0.8511 0.6924 0.056 Uiso calc 1 . .
    C C18 0.37814(12) 0.99643(16) 0.72644(10) 0.0457(3) Uani d 1 . .
    C C19 0.47875(13) 1.04114(19) 0.70700(11) 0.0556(4) Uani d 1 . .
    H H19 0.5152 1.1177 0.7373 0.067 Uiso calc 1 . .
    C C20 0.52369(13) 0.9715(2) 0.64294(11) 0.0586(4) Uani d 1 . .
    H H20 0.5914 1.0013 0.6311 0.070 Uiso calc 1 . .
    C C21 0.3546(2) 0.2628(2) 0.13212(16) 0.0885(7) Uani d 1 . .
    H H21A 0.2772 0.2469 0.1308 0.133 Uiso calc 1 . .
    H H21B 0.3636 0.3014 0.0749 0.133 Uiso calc 1 . .
    H H21C 0.3942 0.1761 0.1425 0.133 Uiso calc 1 . .
    N N1 0.65214(10) 0.53861(13) 0.32982(8) 0.0456(3) Uani d 1 . .
    N N2 0.47802(10) 0.54401(13) 0.34959(8) 0.0465(3) Uani d 1 . .
    N N3 0.48107(11) 0.68926(14) 0.47735(9) 0.0506(3) Uani d 1 . .
    O O1 0.33670(9) 1.06880(13) 0.78932(7) 0.0589(3) Uani d 1 . .
    H H1 0.2777 1.0339 0.7953 0.088 Uiso calc 1 . .
loop_
    _atom_site_aniso_label
    _atom_site_aniso_U_11
    _atom_site_aniso_U_22
    _atom_site_aniso_U_33
    _atom_site_aniso_U_12
    _atom_site_aniso_U_13
    _atom_site_aniso_U_23
    C1 0.0404(7) 0.0465(8) 0.0483(8) 0.0019(6) 0.0084(6) 0.0070(6)
    C2 0.0550(9) 0.0524(9) 0.0513(9) -0.0014(7) 0.0063(7) 0.0013(7)
    C3 0.0577(10) 0.0605(10) 0.0600(10) -0.0065(8) -0.0028(8) 0.0048(8)
    C4 0.0408(9) 0.0817(13) 0.0793(13) -0.0094(9) -0.0039(8) 0.0051(10)
    C5 0.0361(8) 0.0752(11) 0.0742(11) 0.0034(8) 0.0096(8) 0.0066(9)
    C6 0.0412(8) 0.0482(8) 0.0463(8) 0.0044(6) 0.0095(6) 0.0059(6)
    C7 0.0411(7) 0.0428(7) 0.0422(7) 0.0013(6) 0.0096(6) 0.0064(6)
    C8 0.0408(7) 0.0510(8) 0.0399(7) -0.0002(6) 0.0106(6) 0.0044(6)
    C9 0.0544(9) 0.0591(9) 0.0527(9) 0.0081(8) 0.0053(7) 0.0004(7)
    C10 0.0537(10) 0.0908(14) 0.0582(10) 0.0154(10) -0.0031(8) -0.0059(10)
    C11 0.0495(10) 0.1046(16) 0.0673(12) -0.0103(11) 0.0020(8) -0.0204(11)
    C12 0.0654(12) 0.0690(12) 0.0826(13) -0.0206(10) 0.0119(10) -0.0095(10)
    C13 0.0540(9) 0.0538(9) 0.0642(10) -0.0036(8) 0.0078(8) 0.0086(8)
    C14 0.0481(9) 0.0665(10) 0.0577(9) 0.0027(8) 0.0193(7) 0.0031(8)
    C15 0.0444(8) 0.0551(9) 0.0469(8) 0.0026(7) 0.0121(6) 0.0052(7)
    C16 0.0457(8) 0.0453(8) 0.0497(8) 0.0000(6) 0.0092(6) 0.0052(6)
    C17 0.0381(7) 0.0524(8) 0.0500(8) -0.0015(6) 0.0118(6) 0.0073(7)
    C18 0.0406(8) 0.0560(8) 0.0403(7) 0.0008(6) 0.0077(6) 0.0037(6)
    C19 0.0467(8) 0.0688(10) 0.0520(9) -0.0129(8) 0.0116(7) -0.0071(8)
    C20 0.0435(8) 0.0778(11) 0.0576(9) -0.0110(8) 0.0180(7) -0.0022(8)
    C21 0.0867(15) 0.0875(15) 0.0824(14) -0.0259(12) -0.0044(12) -0.0115(12)
    N1 0.0410(6) 0.0489(7) 0.0476(7) -0.0011(5) 0.0108(5) 0.0019(5)
    N2 0.0366(6) 0.0509(7) 0.0513(7) 0.0028(5) 0.0068(5) 0.0054(6)
    N3 0.0474(7) 0.0553(8) 0.0508(7) 0.0083(6) 0.0139(6) 0.0045(6)
    O1 0.0498(6) 0.0726(8) 0.0577(7) -0.0102(5) 0.0184(5) -0.0137(6)
_geom_special_details
;
All e.s.d.'s (except the e.s.d. in the dihedral angle between two l.s. planes)
are estimated using the full covariance matrix. The cell e.s.d.'s are taken
into account individually in the estimation of e.s.d.'s in distances, angles
and torsion angles; correlations between e.s.d.'s in cell parameters are only
used when they are defined by crystal symmetry. An approximate (isotropic)
treatment of cell e.s.d.'s is used for estimating e.s.d.'s involving l.s.
planes.
;
loop_
    _geom_bond_atom_site_label_1
    _geom_bond_atom_site_label_2
    _geom_bond_site_symmetry_2
    _geom_bond_distance
    _geom_bond_publ_flag
    C1 N1 . 1.3326(19) ?
    C1 N2 . 1.3789(19) ?
    C1 C2 . 1.408(2) ?
    C2 C3 . 1.364(2) ?
    C2 H2 . 0.9300 ?
    C3 C4 . 1.415(3) ?
    C3 C21 . 1.500(3) ?
    C4 C5 . 1.350(3) ?
    C4 H4 . 0.9300 ?
    C5 N2 . 1.375(2) ?
    C5 H5 . 0.9300 ?
    C6 N3 . 1.3818(19) ?
    C6 C7 . 1.384(2) ?
    C6 N2 . 1.393(2) ?
    C7 N1 . 1.3753(19) ?
    C7 C8 . 1.483(2) ?
    C8 C13 . 1.386(2) ?
    C8 C9 . 1.389(2) ?
    C9 C10 . 1.382(2) ?
    C9 H9 . 0.9300 ?
    C10 C11 . 1.372(3) ?
    C10 H10 . 0.9300 ?
    C11 C12 . 1.371(3) ?
    C11 H11 . 0.9300 ?
    C12 C13 . 1.386(3) ?
    C12 H12 . 0.9300 ?
    C13 H13 . 0.9300 ?
    C14 N3 . 1.272(2) ?
    C14 C15 . 1.451(2) ?
    C14 H14 . 0.9300 ?
    C15 C20 . 1.390(2) ?
    C15 C16 . 1.398(2) ?
    C16 C17 . 1.374(2) ?
    C16 H16 . 0.9300 ?
    C17 C18 . 1.395(2) ?
    C17 H17 . 0.9300 ?
    C18 O1 . 1.3491(18) ?
    C18 C19 . 1.394(2) ?
    C19 C20 . 1.372(2) ?
    C19 H19 . 0.9300 ?
    C20 H20 . 0.9300 ?
    C21 H21A . 0.9600 ?
    C21 H21B . 0.9600 ?
    C21 H21C . 0.9600 ?
    O1 H1 . 0.8200 ?
loop_
    _geom_angle_atom_site_label_1
    _geom_angle_atom_site_label_2
    _geom_angle_atom_site_label_3
    _geom_angle_site_symmetry_1
    _geom_angle_site_symmetry_3
    _geom_angle
    _geom_angle_publ_flag
    N1 C1 N2 . . 109.89(13) ?
    N1 C1 C2 . . 130.74(14) ?
    N2 C1 C2 . . 119.36(14) ?
    C3 C2 C1 . . 119.98(16) ?
    C3 C2 H2 . . 120.0 ?
    C1 C2 H2 . . 120.0 ?
    C2 C3 C4 . . 118.30(16) ?
    C2 C3 C21 . . 121.16(19) ?
    C4 C3 C21 . . 120.50(18) ?
    C5 C4 C3 . . 122.34(16) ?
    C5 C4 H4 . . 118.8 ?
    C3 C4 H4 . . 118.8 ?
    C4 C5 N2 . . 118.64(17) ?
    C4 C5 H5 . . 120.7 ?
    N2 C5 H5 . . 120.7 ?
    N3 C6 C7 . . 138.47(15) ?
    N3 C6 N2 . . 116.61(13) ?
    C7 C6 N2 . . 104.84(12) ?
    N1 C7 C6 . . 110.35(13) ?
    N1 C7 C8 . . 118.76(12) ?
    C6 C7 C8 . . 130.65(13) ?
    C13 C8 C9 . . 118.18(15) ?
    C13 C8 C7 . . 123.17(14) ?
    C9 C8 C7 . . 118.62(14) ?
    C10 C9 C8 . . 120.95(17) ?
    C10 C9 H9 . . 119.5 ?
    C8 C9 H9 . . 119.5 ?
    C11 C10 C9 . . 120.06(18) ?
    C11 C10 H10 . . 120.0 ?
    C9 C10 H10 . . 120.0 ?
    C12 C11 C10 . . 119.85(18) ?
    C12 C11 H11 . . 120.1 ?
    C10 C11 H11 . . 120.1 ?
    C11 C12 C13 . . 120.37(19) ?
    C11 C12 H12 . . 119.8 ?
    C13 C12 H12 . . 119.8 ?
    C12 C13 C8 . . 120.56(17) ?
    C12 C13 H13 . . 119.7 ?
    C8 C13 H13 . . 119.7 ?
    N3 C14 C15 . . 124.79(16) ?
    N3 C14 H14 . . 117.6 ?
    C15 C14 H14 . . 117.6 ?
    C20 C15 C16 . . 117.76(14) ?
    C20 C15 C14 . . 118.96(14) ?
    C16 C15 C14 . . 123.28(15) ?
    C17 C16 C15 . . 121.05(15) ?
    C17 C16 H16 . . 119.5 ?
    C15 C16 H16 . . 119.5 ?
    C16 C17 C18 . . 120.29(14) ?
    C16 C17 H17 . . 119.9 ?
    C18 C17 H17 . . 119.9 ?
    O1 C18 C19 . . 117.56(14) ?
    O1 C18 C17 . . 123.18(13) ?
    C19 C18 C17 . . 119.25(14) ?
    C20 C19 C18 . . 119.66(16) ?
    C20 C19 H19 . . 120.2 ?
    C18 C19 H19 . . 120.2 ?
    C19 C20 C15 . . 121.97(15) ?
    C19 C20 H20 . . 119.0 ?
    C15 C20 H20 . . 119.0 ?
    C3 C21 H21A . . 109.5 ?
    C3 C21 H21B . . 109.5 ?
    H21A C21 H21B . . 109.5 ?
    C3 C21 H21C . . 109.5 ?
    H21A C21 H21C . . 109.5 ?
    H21B C21 H21C . . 109.5 ?
    C1 N1 C7 . . 106.85(12) ?
    C5 N2 C1 . . 121.28(14) ?
    C5 N2 C6 . . 130.54(14) ?
    C1 N2 C6 . . 108.05(12) ?
    C14 N3 C6 . . 120.33(14) ?
    C18 O1 H1 . . 109.5 ?
loop_
    _geom_hbond_atom_site_label_D
    _geom_hbond_atom_site_label_H
    _geom_hbond_atom_site_label_A
    _geom_hbond_site_symmetry_A
    _geom_hbond_distance_DH
    _geom_hbond_distance_HA
    _geom_hbond_distance_DA
    _geom_hbond_angle_DHA
    C13 H13 Cg1 3_676 0.93 2.743 3.6705(18) 175.0
    O1 H1 N1 4_576 0.82 1.86 2.6699(17) 170.3
_shelx_hkl_file
;
   1   0   0   -5.90    0.10
   1   0   0   -6.00    0.10
   1   0   0   -5.90    0.10
   1   0   0   -5.90    0.10
  -1   0   0   -5.80    0.10
  -1   0   0   -5.80    0.10
  -1   0   0   -5.80    0.10
  -1   0   0   -5.70    0.10
   2   0   0 4004.50  115.09
   2   0   0 3936.81  115.09
   2   0   0 3851.41  115.19
   2   0   0 3919.61  114.79
  -2   0   0 3690.23  114.79
  -2   0   0 3784.12  115.09
  -2   0   0 3932.91  114.89
   3   0   0   -3.60    0.50
   3   0   0   -3.70    0.40
   3   0   0   -3.70    0.30
  -3   0   0   -2.80    0.50
  -3   0   0   -3.60    0.50
  -3   0   0   -3.00    0.40
   3   0   0   -3.50    0.50
   3   0   0   -3.40    0.40
   4   0   0    2.50    0.60
   4   0   0    2.30    0.50
   4   0   0    2.70    0.50
  -4   0   0    4.10    0.70
  -4   0   0    2.90    0.60
  -4   0   0    2.50    0.50
   4   0   0    4.10    0.70
   4   0   0    2.60    0.60
   5   0   0   -0.20    0.40
   5   0   0    0.30    0.60
  -5   0   0    0.00    0.60
  -5   0   0   -0.20    0.40
   5   0   0   -0.80    0.40
  -6   0   0 2908.01   86.49
   6   0   0 2791.72   86.49
   6   0   0 2972.70   86.29
   6   0   0 3059.49   86.29
  -6   0   0 2891.01   86.29
  -7   0   0   -0.80    0.70
   7   0   0   -1.50    0.40
  -7   0   0    0.10    0.60
   7   0   0   -1.10    0.60
  -8   0   0  392.86   12.80
   8   0   0  393.16   12.70
  -8   0   0  398.16   12.50
  -9   0   0   -1.40    0.90
  -9   0   0   -0.40    0.60
   9   0   0    0.30    0.90
 -10   0   0  308.07   10.60
  10   0   0  310.87   10.50
 -10   0   0  301.47   10.20
 -11   0   0    0.10    1.20
  11   0   0   -2.60    1.00
 -11   0   0   -0.20    0.90
 -12   0   0   -0.90    0.90
 -12   0   0   -0.10    1.30
  12   0   0    1.40    1.30
 -13   0   0   -0.50    1.30
 -13   0   0   -0.70    1.00
  13   0   0   -0.80    1.20
 -14   0   0   18.80    2.60
  14   0   0   23.50    2.70
  15   0   0   -1.00    1.50
 -15   0   0   -3.30    1.60
  16   0   0    5.50    2.00
 -16   0   0    5.10    2.30
   0  -1   0   -1.70    0.10
   0  -1   0   -1.80    0.10
   0  -1   0   -1.80    0.10
   0  -1   0   -1.80    0.10
   0  -1   0   -1.90    0.10
   0   1   0   -1.40    0.10
   0   1   0   -1.70    0.10
   0   1   0   -1.50    0.10
   1  -1   0  372.26   11.20
   1  -1   0  381.26   11.30
   1  -1   0  392.66   11.30
   1  -1   0  343.47   11.30
  -1  -1   0  390.56   11.40
  -1  -1   0  369.06   11.30
   1   1   0  397.36   11.30
   1   1   0  403.86   11.30
  -1   1   0  377.56   11.30
   1   1   0  396.26   11.40
  -1   1   0  361.56   11.30
  -1   1   0  378.76   11.20
  -1   1   0  364.66   11.30
   2  -1   0   11.80    0.70
   2  -1   0   12.70    0.70
   2  -1   0   12.40    0.70
  -2  -1   0   11.30    0.70
  -2  -1   0   10.30    0.80
   2  -1   0   12.00    0.70
  -2  -1   0   10.70    0.70
  -2   1   0   12.70    0.70
   2   1   0   11.70    0.70
   2   1   0   11.80    0.80
   2   1   0   10.90    0.80
  -2   1   0   12.70    0.70
  -2   1   0   10.20    0.70
   3  -1   0    4.00    0.60
  -3  -1   0    3.10    0.60
   3  -1   0    2.90    0.60
   3  -1   0    4.00    0.60
   3  -1   0    3.40    0.60
  -3  -1   0    2.20    0.60
  -3  -1   0    2.60    0.60
  -3   1   0    3.50    0.60
   3   1   0    3.80    0.40
   3   1   0    2.80    0.60
   3   1   0    3.20    0.60
  -3   1   0    2.80    0.60
   3   1   0    3.30    0.60
  -3   1   0    3.70    0.40
  -3   1   0    5.50    0.70
   4  -1   0  170.38    5.40
   4  -1   0  165.98    5.40
   4  -1   0  167.98    5.30
   4  -1   0  170.08    5.40
  -4  -1   0  171.48    5.40
  -4  -1   0  156.18    5.40
  -4  -1   0  156.78    5.40
  -4   1   0  163.18    5.40
  -4   1   0  161.38    5.40
   4   1   0  160.28    5.40
  -4   1   0  174.58    5.40
   4   1   0  163.38    5.40
  -4   1   0  160.98    5.10
   4   1   0  163.18    5.40
   4   1   0  164.08    5.10
  -5  -1   0   38.90    1.90
  -5  -1   0   37.70    1.90
   5  -1   0   40.50    1.80
   5  -1   0   40.30    1.90
  -5   1   0   39.10    1.60
  -5   1   0   41.00    1.90
   5   1   0   40.60    1.90
  -5   1   0   37.90    1.90
   5   1   0   38.30    1.50
   5   1   0   40.90    1.90
   6  -1   0  190.38    6.60
  -6  -1   0  185.68    6.60
  -6  -1   0  193.78    6.60
   6   1   0  203.28    6.20
  -6   1   0  203.08    6.20
   6   1   0  191.18    6.60
  -6   1   0  192.88    6.60
  -7  -1   0   37.00    2.20
   7  -1   0   40.20    2.10
  -7  -1   0   37.40    2.00
   7   1   0   39.80    1.70
  -7   1   0   34.10    2.10
  -7   1   0   37.40    1.70
   7   1   0   37.40    2.10
   8  -1   0    7.50    1.20
  -8  -1   0    5.80    1.00
  -8  -1   0    5.70    1.10
   8   1   0    5.40    1.10
  -9  -1   0    1.60    0.90
   9  -1   0    1.90    0.90
  -9  -1   0    0.70    1.00
   9   1   0    2.50    1.00
  -9   1   0    1.40    1.00
  -9   1   0    1.20    0.70
 -10  -1   0   16.60    1.90
  10  -1   0   19.50    2.10
 -10  -1   0   12.50    1.50
  10   1   0   17.80    1.90
 -11  -1   0   56.19    3.40
 -11  -1   0   54.89    3.10
  11  -1   0   51.99    3.30
 -11   1   0   54.29    2.70
  11   1   0   51.19    3.20
 -11   1   0   47.40    3.20
 -12  -1   0   -0.90    1.10
  12  -1   0    0.80    1.20
 -12  -1   0    1.50    1.40
 -12   1   0   -2.30    1.40
 -12   1   0   -0.80    0.80
  12   1   0    0.70    1.20
 -13  -1   0    1.40    1.50
  13  -1   0    2.50    1.50
 -13  -1   0    1.20    1.30
 -13   1   0    2.50    1.50
  13   1   0    1.80    1.50
 -14  -1   0    1.30    1.70
  14  -1   0    3.70    1.60
 -14  -1   0    0.30    1.30
  14   1   0    3.80    1.70
 -14   1   0    2.80    1.70
  15  -1   0    2.50    1.80
 -15  -1   0    1.50    1.80
 -15   1   0    1.60    1.80
  15   1   0    3.40    1.80
 -16  -1   0    0.60    1.80
  16  -1   0    0.60    1.60
 -16   1   0    0.00    1.80
  16   1   0   -2.00    1.40
   0  -2   0 1322.77   38.50
   0  -2   0 1186.88   38.20
   0  -2   0 1375.96   38.60
   0  -2   0 1406.66   38.20
   0  -2   0 1251.87   38.20
   0   2   0 1244.08   38.20
   0   2   0 1260.67   38.20
   0   2   0 1296.87   38.10
   1  -2   0 1558.84   45.50
   1  -2   0 1402.76   45.40
  -1  -2   0 1621.84   45.30
   1  -2   0 1525.65   45.60
  -1  -2   0 1482.75   45.30
   1  -2   0 1522.65   45.60
   1  -2   0 1505.85   45.50
  -1  -2   0 1490.65   45.40
  -1  -2   0 1471.45   45.50
   1  -2   0 1627.34   45.30
  -1  -2   0 1555.24   45.70
   1  -2   0 1476.05   45.50
   1   2   0 1539.05   45.80
   1   2   0 1568.14   45.90
  -1   2   0 1559.04   46.00
  -1   2   0 1513.95   45.40
   1   2   0 1531.45   45.30
  -1   2   0 1506.25   45.30
   1   2   0 1691.23   45.40
   2  -2   0  137.29    4.00
   2  -2   0  128.79    4.30
   2  -2   0  138.99    4.30
   2  -2   0  131.09    4.20
   2  -2   0  138.59    4.30
  -2  -2   0  129.79    4.50
  -2  -2   0  129.39    4.20
   2  -2   0  133.99    4.20
  -2   2   0  134.89    4.30
   2   2   0  135.59    4.20
  -2   2   0  130.79    4.20
   2   2   0  128.89    4.20
  -2   2   0  131.69    4.30
   2   2   0  129.79    4.40
  -2   2   0  137.39    4.00
  -2   2   0  124.69    4.20
   3  -2   0   86.79    2.90
   3  -2   0   77.69    2.90
   3  -2   0   81.99    2.90
  -3  -2   0   78.29    2.90
   3  -2   0   83.99    2.80
   3  -2   0   76.09    2.90
   3   2   0   82.49    2.80
   3   2   0   80.19    2.50
  -3   2   0   80.29    2.90
  -3   2   0   80.99    2.80
  -3   2   0   77.39    2.80
   3   2   0   90.69    3.10
  -3   2   0   81.89    2.90
   4  -2   0  356.26   11.00
   4  -2   0  362.76   11.00
  -4  -2   0  340.97   11.00
  -4  -2   0  342.67   11.10
  -4  -2   0  365.76   11.10
   4  -2   0  365.36   10.90
   4  -2   0  364.26   10.90
   4  -2   0  358.26   11.00
   4   2   0  360.66   11.00
   4   2   0  350.36   11.10
  -4   2   0  360.76   11.00
  -4   2   0  352.06   10.90
   4   2   0  347.07   10.50
  -4   2   0  347.57   11.00
   4   2   0  341.77   11.00
   5  -2   0  209.28    6.80
  -5  -2   0  208.18    7.00
  -5  -2   0  199.18    6.80
   5   2   0  201.28    6.80
  -5   2   0  203.88    6.20
  -5   2   0  220.38    6.80
  -5   2   0  193.18    6.70
   5   2   0  210.88    6.30
  -6  -2   0  638.04   19.60
  -6  -2   0  647.54   19.80
   6  -2   0  618.54   19.60
  -6   2   0  649.83   19.00
  -6   2   0  631.04   19.60
  -6   2   0  622.04   19.50
   6   2   0  664.93   19.10
   6   2   0  634.54   19.60
  -7  -2   0   -1.30    0.60
  -7  -2   0    0.00    0.70
   7  -2   0   -0.90    0.70
  -7   2   0    0.50    0.40
  -7   2   0   -0.80    0.60
  -7   2   0   -0.80    0.60
   7   2   0   -0.20    0.40
   7   2   0    0.60    0.80
  -8  -2   0    0.20    0.80
  -8  -2   0    0.40    0.90
   8  -2   0   -0.60    0.70
   8   2   0    0.40    0.40
  -8   2   0    0.00    0.80
  -8   2   0    1.00    0.40
   8   2   0    0.00    0.80
  -9  -2   0    1.80    0.90
  -9  -2   0    3.80    1.20
   9  -2   0    3.80    1.20
  -9   2   0    3.90    0.70
  -9   2   0    4.10    1.10
   9   2   0    4.30    1.20
 -10  -2   0    0.00    1.20
  10  -2   0    2.40    1.20
 -10  -2   0    1.00    1.00
 -10   2   0    1.30    1.20
  10   2   0    1.20    1.20
 -10   2   0    1.80    0.70
 -11  -2   0  104.89    4.80
 -11  -2   0  107.29    4.90
  11  -2   0   98.69    4.70
 -11   2   0  102.29    3.80
 -11   2   0  105.79    4.80
  11   2   0   96.29    4.70
 -12  -2   0    0.30    1.20
 -12  -2   0   -0.20    1.40
  12  -2   0    0.20    1.30
 -12   2   0    0.20    1.30
  12   2   0   -1.20    1.20
  13  -2   0    0.10    1.30
 -13  -2   0    1.10    1.50
 -13  -2   0    0.50    1.30
 -13   2   0    2.20    1.50
  13   2   0   -1.10    1.20
 -14  -2   0   -1.40    1.20
  14  -2   0    0.30    1.50
 -14  -2   0   -1.00    1.70
  14   2   0    0.60    1.40
 -14   2   0   -0.50    1.50
 -15  -2   0    5.40    1.80
 -15  -2   0    6.90    2.20
  15  -2   0    9.60    2.20
 -15   2   0    6.50    2.10
  15   2   0    8.00    2.00
  16  -2   0    0.90    1.70
 -16  -2   0   -2.50    1.80
  16   2   0    0.70    1.60
 -16   2   0    2.40    2.10
   0  -3   0   -0.40    0.50
   0  -3   0   -0.10    0.30
   0  -3   0    0.00    0.20
   0  -3   0   -0.20    0.30
   0  -3   0    0.00    0.40
   0   3   0   -0.80    0.30
   0   3   0   -0.70    0.40
   0   3   0   -0.10    0.30
  -1  -3   0   50.09    1.80
   1  -3   0   54.99    2.10
   1  -3   0   51.89    1.70
   1  -3   0   51.29    1.90
   1  -3   0   53.39    1.90
  -1  -3   0   52.09    1.90
  -1  -3   0   51.49    2.20
  -1  -3   0   50.09    1.70
  -1  -3   0   51.69    2.00
   1  -3   0   51.19    1.90
  -1   3   0   48.40    2.00
   1   3   0   55.59    2.20
   1   3   0   50.89    2.00
  -1   3   0   50.49    1.90
   1   3   0   51.69    1.90
  -1   3   0   52.59    1.90
   1   3   0   51.49    1.70
  -2  -3   0  117.79    4.20
   2  -3   0  119.69    3.70
  -2  -3   0  118.09    3.90
   2  -3   0  116.89    3.80
   2  -3   0  119.99    4.00
   2  -3   0  115.19    3.70
  -2  -3   0  114.39    3.80
   2  -3   0  114.29    4.00
  -2  -3   0  115.69    3.50
   2  -3   0  117.89    3.90
   2  -3   0  118.69    4.00
  -2   3   0  116.59    3.90
   2   3   0  113.19    4.00
  -2   3   0  111.29    4.00
   2   3   0  122.59    3.80
   2   3   0  121.79    3.90
   2   3   0  126.89    4.20
  -2   3   0  119.39    3.70
   3  -3   0   27.00    1.50
   3  -3   0   25.40    1.40
   3  -3   0   25.70    1.00
   3  -3   0   27.80    1.30
  -3  -3   0   27.40    1.60
  -3  -3   0   26.30    1.30
   3  -3   0   27.60    1.30
   3   3   0   25.40    1.30
   3   3   0   26.60    1.40
  -3   3   0   25.60    1.20
  -3   3   0   26.80    1.40
   3   3   0   29.30    1.30
  -3   3   0   27.30    1.50
  -3   3   0   25.30    1.30
   4  -3   0   51.69    2.00
   4  -3   0   54.69    2.10
   4  -3   0   47.30    2.20
  -4  -3   0   48.20    2.10
  -4  -3   0   49.30    2.40
  -4   3   0   49.20    2.00
   4   3   0   51.69    2.10
   4   3   0   48.50    2.10
  -4   3   0   50.39    2.20
  -4   3   0   49.20    2.10
  -5  -3   0   10.30    1.20
   5  -3   0   12.00    1.10
  -5  -3   0    9.10    1.10
   5  -3   0   12.50    1.20
  -5   3   0    9.40    1.00
   5   3   0   12.90    1.10
   5   3   0   11.00    0.50
  -5   3   0    9.90    1.10
  -6  -3   0    2.10    0.80
  -6  -3   0    1.30    0.70
   6  -3   0    2.80    0.90
   6   3   0    2.40    0.30
  -6   3   0    1.30    0.70
  -6   3   0    1.60    0.70
  -7  -3   0   -0.90    0.70
   7  -3   0    0.50    0.80
  -7  -3   0   -0.10    0.70
   7   3   0   -0.60    0.70
   7   3   0    0.50    0.30
  -7   3   0   -0.70    0.70
  -7   3   0   -0.40    0.60
   8  -3   0   19.00    1.80
  -8  -3   0   16.80    1.70
  -8  -3   0   17.00    1.70
  -8   3   0   21.10    1.80
   8   3   0   20.50    1.00
   8   3   0   16.90    1.70
  -8   3   0   18.00    1.60
   9  -3   0   93.09    4.20
  -9  -3   0   95.59    4.30
  -9  -3   0   92.49    4.30
   9   3   0   97.29    3.30
  -9   3   0   94.79    3.00
  -9   3   0   97.99    4.10
   9   3   0   91.59    4.20
 -10  -3   0   -0.60    1.00
  10  -3   0   -0.60    1.20
 -10  -3   0    0.20    1.20
  10   3   0    1.80    1.20
 -10   3   0   -0.10    0.30
 -10   3   0   -0.80    1.00
 -11  -3   0    0.90    1.40
  11  -3   0    3.80    1.60
 -11  -3   0    1.20    1.50
  11   3   0    2.50    1.30
 -11   3   0    2.60    1.30
  12  -3   0   14.30    2.10
 -12  -3   0   15.30    2.10
 -12  -3   0    8.90    1.90
  12   3   0   11.90    2.00
 -12   3   0    9.70    1.80
 -13  -3   0   -1.10    1.30
 -13  -3   0   -0.10    1.40
  13  -3   0   -0.10    1.40
 -13   3   0   -1.10    1.20
  13   3   0   -0.60    1.20
 -14  -3   0    2.20    1.70
  14  -3   0   -1.80    1.50
 -14  -3   0   -0.60    1.40
 -14   3   0    2.20    1.70
  14   3   0    2.00    1.50
 -15  -3   0    0.10    1.90
 -15  -3   0    1.90    1.80
  15  -3   0    3.40    2.00
  15   3   0    2.00    1.50
  15   3   0    3.80    1.70
 -15   3   0    2.70    1.70
 -16  -3   0    0.20    2.20
  16  -3   0    1.60    1.80
  16   3   0    0.00    1.40
 -16   3   0   -1.00    1.80
   0  -4   0  149.59    4.60
   0  -4   0  141.39    4.60
   0  -4   0  138.99    4.90
   0  -4   0  140.69    4.40
   0   4   0  140.79    4.60
   0   4   0  147.39    4.90
   0   4   0  139.19    4.60
   0   4   0  146.09    4.90
   1  -4   0    7.70    0.50
  -1  -4   0    9.80    0.80
  -1  -4   0    5.70    0.80
  -1  -4   0    7.50    0.60
   1  -4   0    7.30    0.70
   1  -4   0    9.20    0.70
   1  -4   0    7.90    0.80
  -1  -4   0    7.10    0.60
  -1   4   0    7.40    0.70
  -1   4   0    7.00    0.70
   1   4   0    8.10    0.50
  -1   4   0    6.50    0.80
   1   4   0   10.00    1.00
   1   4   0    6.70    0.80
  -1   4   0    7.90    0.70
   1   4   0    8.20    0.70
  -2  -4   0  129.89    4.20
  -2  -4   0  124.39    4.00
  -2  -4   0  120.79    4.60
   2  -4   0  131.39    4.30
   2  -4   0  131.79    4.60
   2  -4   0  128.39    4.20
   2  -4   0  126.39    4.50
   2  -4   0  132.59    4.10
  -2  -4   0  128.19    4.30
   2  -4   0  131.19    4.20
   2   4   0  122.19    4.30
   2   4   0  134.19    4.20
   2   4   0  127.09    4.50
  -2   4   0  134.89    4.20
  -2   4   0  125.49    4.30
   3  -4   0   27.40    1.40
  -3  -4   0   24.90    1.80
   3  -4   0   26.20    1.20
  -3  -4   0   24.70    1.30
   3  -4   0   25.40    1.60
   3  -4   0   25.70    1.10
   3  -4   0   26.80    1.30
  -3   4   0   27.70    1.10
   3   4   0   26.50    1.30
  -3   4   0   25.10    1.50
  -3   4   0   26.40    1.40
   3   4   0   27.10    1.50
   3   4   0   25.40    1.40
  -4  -4   0    1.30    0.60
   4  -4   0    0.90    0.70
   4  -4   0    0.80    0.50
  -4  -4   0    0.10    0.70
  -4   4   0    1.60    0.70
   4   4   0    1.10    0.60
   4   4   0    0.10    0.40
  -4   4   0    2.10    0.60
   4   4   0    1.20    0.60
  -5  -4   0   52.79    2.50
   5  -4   0   56.79    2.70
  -5  -4   0   55.29    2.80
   5  -4   0   59.19    2.50
  -5   4   0   55.49    2.30
  -5   4   0   54.29    2.40
  -5   4   0   55.79    2.50
   5   4   0   55.39    2.40
   6  -4   0   -0.30    0.70
  -6  -4   0   -0.90    0.70
  -6  -4   0    0.80    0.80
  -6   4   0    0.30    0.70
  -6   4   0   -0.50    0.60
   6   4   0    0.70    0.60
   7  -4   0    4.20    1.10
  -7  -4   0    2.90    0.90
  -7  -4   0    2.30    1.00
  -7   4   0    1.90    0.80
  -7   4   0    2.90    0.90
   7   4   0    3.20    0.90
  -8  -4   0   31.70    2.30
  -8  -4   0   33.20    2.50
   8  -4   0   33.60    2.40
  -8   4   0   36.80    2.20
  -8   4   0   34.70    2.20
   8   4   0   32.90    1.20
   8   4   0   34.20    1.20
   8   4   0   32.40    2.10
  -9  -4   0   45.30    3.10
  -9  -4   0   43.70    3.00
   9  -4   0   44.80    3.00
  -9   4   0   43.80    2.70
  -9   4   0   41.50    2.60
   9   4   0   46.00    2.60
 -10  -4   0    0.00    1.20
  10  -4   0    1.20    1.30
 -10  -4   0    0.40    1.20
 -10   4   0    0.20    1.00
  10   4   0   -0.30    0.90
 -11  -4   0    5.20    1.60
 -11  -4   0    4.60    1.60
  11  -4   0    6.10    1.80
  11   4   0    5.80    1.40
 -11   4   0    2.40    1.40
 -12  -4   0   32.60    3.10
 -12  -4   0   39.70    3.20
  12  -4   0   40.70    3.20
  12   4   0   37.10    2.80
 -12   4   0   44.90    3.10
 -13  -4   0   -0.60    1.40
  13  -4   0    0.70    1.60
 -13  -4   0    2.40    1.60
  13   4   0    0.90    1.30
 -13   4   0    3.00    1.50
 -14  -4   0    3.20    2.00
 -14  -4   0    0.10    1.60
  14  -4   0    4.90    1.90
 -14   4   0    2.60    1.70
  14   4   0    2.90    1.50
 -15  -4   0   -3.80    1.60
  15  -4   0   -0.40    1.70
 -15  -4   0   -2.60    1.70
  15   4   0   -0.40    1.50
 -15   4   0    0.10    1.40
 -16  -4   0   -1.40    1.90
  16  -4   0    4.40    2.40
 -16  -4   0   -1.00    2.10
  16   4   0    1.30    1.70
   0  -5   0    0.10    0.20
   0  -5   0    0.50    0.50
   0  -5   0    0.60    0.40
   0  -5   0   -0.70    0.50
   0   5   0    0.40    0.50
   0   5   0   -0.60    0.60
   0   5   0    0.10    0.40
  -1  -5   0    0.50    0.30
  -1  -5   0    0.70    0.40
  -1  -5   0    0.60    0.40
   1  -5   0    1.00    0.50
   1  -5   0    0.00    0.60
   1  -5   0    0.90    0.20
  -1  -5   0    1.50    0.80
   1  -5   0    0.80    0.30
  -1   5   0    0.50    0.50
  -1   5   0    1.10    0.50
  -1   5   0    1.20    0.70
  -1   5   0   -0.10    0.40
   1   5   0    1.00    0.50
   1   5   0    0.80    0.70
   2  -5   0  284.97    8.70
   2  -5   0  268.27    8.90
   2  -5   0  261.27    8.70
  -2  -5   0  267.77    8.40
  -2  -5   0  288.77    8.70
   2  -5   0  283.87    8.40
  -2  -5   0  273.97    9.20
  -2  -5   0  266.47    8.50
   2   5   0  288.57    8.50
  -2   5   0  284.37    8.70
  -2   5   0  273.47    9.00
   2   5   0  267.17    8.60
  -2   5   0  274.87    8.70
   2   5   0  275.17    9.00
   3  -5   0   33.30    1.90
  -3  -5   0   36.20    1.60
   3  -5   0   34.00    1.40
   3  -5   0   34.60    1.60
  -3  -5   0   33.20    1.20
  -3  -5   0   32.30    2.10
   3   5   0   32.90    1.80
   3   5   0   33.80    1.50
  -3   5   0   35.30    1.70
  -3   5   0   32.20    1.80
   3   5   0   35.50    1.70
  -3   5   0   35.10    1.50
   4  -5   0   95.49    3.80
  -4  -5   0   92.89    3.50
   4  -5   0   96.89    3.40
   4  -5   0   96.09    3.10
  -4  -5   0   93.39    4.10
   4   5   0   98.99    3.80
   4   5   0   95.99    3.60
  -4   5   0   93.89    3.60
  -4   5   0   97.09    3.80
   5  -5   0   52.99    2.70
  -5  -5   0   54.99    2.40
  -5  -5   0   55.19    3.00
   5  -5   0   58.49    2.50
   5   5   0   53.89    2.60
   5   5   0   54.49    2.50
  -5   5   0   54.19    2.50
  -5   5   0   54.39    2.60
  -6  -5   0    0.00    0.90
   6  -5   0   -0.80    0.90
  -6  -5   0    0.50    0.70
   6   5   0   -0.40    0.70
   6   5   0   -0.30    0.70
  -6   5   0    0.10    0.70
  -7  -5   0   73.49    3.90
   7  -5   0   76.89    3.60
  -7  -5   0   81.39    3.50
  -7   5   0   75.69    3.40
   7   5   0   76.89    3.40
  -8  -5   0   45.60    3.10
   8  -5   0   44.40    2.80
  -8  -5   0   48.90    2.90
  -8   5   0   41.30    2.40
   8   5   0   43.20    2.50
  -8   5   0   46.10    2.60
  -9  -5   0   78.39    3.90
  -9  -5   0   80.79    4.30
   9  -5   0   82.09    4.10
  -9   5   0   75.29    3.60
   9   5   0   76.09    3.70
  -9   5   0   83.99    3.80
 -10  -5   0    1.20    1.40
  10  -5   0    0.70    1.40
 -10  -5   0    0.50    1.40
  10   5   0    1.90    1.20
 -10   5   0   -0.20    1.10
 -10   5   0    3.60    1.30
  11  -5   0    0.30    1.40
 -11  -5   0   -0.70    1.40
 -11  -5   0   -0.10    1.30
 -11   5   0    0.70    1.10
  11   5   0    0.80    1.10
  12  -5   0    2.90    1.70
 -12  -5   0    0.60    1.50
 -12  -5   0    2.30    1.70
  12   5   0   -0.40    1.10
 -12   5   0    2.40    1.40
  13  -5   0    2.70    1.80
 -13  -5   0    4.10    2.00
 -13  -5   0   -0.30    1.40
  13   5   0    3.00    1.40
  14  -5   0    3.40    2.00
 -14  -5   0    0.90    1.80
 -14  -5   0    6.60    2.10
  14   5   0    6.50    1.70
  15  -5   0    5.10    2.20
 -15  -5   0    3.80    2.20
 -15  -5   0    0.50    1.80
  15   5   0    4.40    1.60
 -16  -5   0   -3.30    2.00
   0  -6   0  199.08    6.50
   0  -6   0  195.68    6.70
   0  -6   0  191.58    5.80
   0   6   0  188.18    6.20
   0   6   0  195.48    6.30
   0   6   0  185.08    6.60
   1  -6   0   86.29    2.80
   1  -6   0   92.79    3.50
   1  -6   0   89.69    2.80
  -1  -6   0   89.09    2.90
  -1  -6   0   97.19    3.20
   1  -6   0   86.59    3.50
  -1  -6   0   84.99    3.70
  -1   6   0   85.99    3.30
  -1   6   0   82.29    3.50
  -1   6   0   86.09    3.20
   1   6   0   91.19    3.20
   1   6   0   87.69    3.60
  -2  -6   0   39.20    2.40
   2  -6   0   35.50    1.90
  -2  -6   0   38.40    1.60
  -2  -6   0   37.00    1.50
   2  -6   0   36.70    2.10
   2  -6   0   39.30    1.40
  -2   6   0   42.70    1.90
   2   6   0   39.90    2.10
  -2   6   0   39.20    1.90
   2   6   0   42.40    1.90
  -3  -6   0  201.28    6.60
   3  -6   0  203.38    6.40
  -3  -6   0  201.08    7.40
  -3  -6   0  204.68    6.20
   3  -6   0  210.38    6.70
   3  -6   0  199.78    7.10
   3   6   0  210.58    6.60
  -3   6   0  205.58    6.80
  -3   6   0  204.68    7.10
   3   6   0  196.08    7.00
  -3   6   0  212.28    6.60
   3   6   0  205.28    6.80
   4  -6   0   12.90    1.00
  -4  -6   0    9.20    1.50
  -4  -6   0   10.40    1.00
   4  -6   0   14.50    1.60
   4  -6   0   12.70    1.00
  -4   6   0   13.00    1.20
   4   6   0   12.30    1.20
  -4   6   0   11.00    1.30
   4   6   0   14.40    1.50
  -5  -6   0  254.57    8.40
   5  -6   0  257.17    8.20
  -5  -6   0  260.87    9.20
   5  -6   0  264.27    8.80
   5   6   0  248.08    8.70
  -5   6   0  255.37    8.50
  -5   6   0  259.07    8.70
   5   6   0  249.88    8.40
  -6  -6   0  203.98    7.70
   6  -6   0  199.98    7.30
  -6  -6   0  210.28    7.00
   6   6   0  202.38    7.00
  -6   6   0  200.88    7.00
  -6   6   0  199.18    7.20
   6   6   0  191.88    7.10
   7  -6   0  283.47    9.80
  -7  -6   0  278.07   10.10
  -7  -6   0  292.87    9.50
   7   6   0  270.87    9.50
   7   6   0  284.97    9.50
  -7   6   0  269.07    9.40
  -8  -6   0   69.29    4.10
   8  -6   0   73.59    3.80
  -8  -6   0   66.89    3.60
   8   6   0   71.29    3.50
   8   6   0   68.99    3.50
  -8   6   0   71.29    3.50
  -9  -6   0   36.00    3.20
  -9  -6   0   38.20    2.70
   9  -6   0   35.90    2.90
  -9   6   0   32.20    2.50
   9   6   0   34.90    2.60
   9   6   0   34.70    2.40
 -10  -6   0    1.90    1.40
 -10  -6   0    1.80    1.50
  10  -6   0    3.80    1.70
 -10   6   0    1.90    1.20
  10   6   0    3.30    1.30
  10   6   0    2.60    1.20
  11  -6   0   33.80    3.10
 -11  -6   0   28.80    3.00
 -11  -6   0   27.80    2.70
  11   6   0   29.80    2.70
 -12  -6   0   35.70    3.50
 -12  -6   0   45.10    3.40
  12  -6   0   44.00    3.50
  12   6   0   38.90    2.90
 -13  -6   0   25.60    2.70
  13  -6   0   25.50    3.10
 -13  -6   0   26.10    3.30
  13   6   0   20.70    2.50
  14  -6   0   -0.40    1.80
 -14  -6   0    1.20    1.90
 -14  -6   0   -3.00    1.60
  14   6   0    0.70    1.40
 -15  -6   0    0.80    2.30
 -15  -6   0    2.90    2.10
  15  -6   0    8.20    2.70
  15   6   0    4.30    1.90
  16   6   0    2.10    1.70
   0  -7   0    0.10    0.70
   0  -7   0   -0.20    0.20
   0   7   0    0.20    0.50
   0   7   0   -0.20    0.60
   0   7   0    0.70    0.80
  -1  -7   0    7.90    0.60
  -1  -7   0    8.90    1.30
   1  -7   0    6.60    1.10
   1   7   0    7.90    1.00
   1   7   0    6.10    1.20
  -1   7   0    5.80    1.20
  -1   7   0    7.00    1.00
  -1   7   0    7.40    0.90
   1   7   0    8.10    0.90
  -2  -7   0    3.80    1.10
  -2  -7   0    3.80    0.60
   2  -7   0    3.00    0.80
   2  -7   0    3.30    0.30
  -2  -7   0    3.30    0.50
   2  -7   0    2.60    0.30
   2  -7   0    2.40    1.00
   2   7   0    4.40    0.80
  -2   7   0    3.10    0.80
   2   7   0    2.70    1.00
  -2   7   0    2.30    0.80
  -3  -7   0   39.40    2.80
   3  -7   0   45.70    2.20
  -3  -7   0   46.20    2.00
   3  -7   0   43.80    2.70
  -3  -7   0   46.20    1.70
   3  -7   0   44.60    1.70
  -3   7   0   41.30    2.50
   3   7   0   44.30    2.20
   3   7   0   46.30    2.60
   3   7   0   47.70    1.90
  -3   7   0   43.80    2.20
  -3   7   0   49.00    2.30
   4  -7   0    8.40    1.40
  -4  -7   0    8.20    1.00
   4  -7   0   11.30    0.80
   4  -7   0    8.40    0.90
  -4  -7   0    7.30    1.50
   4   7   0    8.70    1.40
   4   7   0   10.30    1.20
  -4   7   0    8.20    1.30
  -4   7   0    8.80    1.20
   5  -7   0   16.70    1.90
  -5  -7   0   18.70    2.10
  -5  -7   0   21.10    1.70
   5  -7   0   20.80    1.10
   5   7   0   18.20    1.90
  -5   7   0   21.90    1.70
   5   7   0   21.30    1.70
  -5   7   0   21.10    2.00
  -6  -7   0    0.80    1.30
  -6  -7   0   -1.10    0.80
   6  -7   0    0.10    1.20
  -6   7   0   -0.50    0.80
  -6   7   0    1.90    1.10
   6   7   0   -1.80    0.90
   6   7   0    0.40    0.80
  -7  -7   0    0.20    1.00
  -7  -7   0    2.40    1.40
   7  -7   0    4.10    1.50
   7   7   0    1.20    0.90
   7   7   0    0.50    1.00
  -8  -7   0    4.10    1.30
  -8  -7   0    5.70    1.80
   8  -7   0    3.50    1.50
   8   7   0    6.10    1.50
  -8   7   0    5.90    1.40
   8   7   0    3.00    1.10
  -9  -7   0    2.10    1.60
  -9  -7   0    5.50    1.50
   9  -7   0    7.90    1.80
  -9   7   0    5.60    1.40
   9   7   0    5.50    1.50
   9   7   0    5.40    1.30
 -10  -7   0   19.70    2.70
 -10  -7   0   24.80    2.50
  10  -7   0   29.90    3.00
  10   7   0   21.60    2.30
  10   7   0   27.50    2.50
 -10   7   0   30.70    2.40
  11  -7   0    7.60    2.10
 -11  -7   0    7.10    1.70
 -11  -7   0    8.30    2.20
  11   7   0   11.00    1.90
 -11   7   0   10.80    1.80
  11   7   0    8.50    1.70
 -12  -7   0   -0.70    1.80
 -12  -7   0    1.10    1.50
  12  -7   0   -2.60    1.50
  12   7   0    0.20    1.40
  12   7   0    1.90    1.30
 -13  -7   0   -0.80    1.90
  13  -7   0   -0.20    1.90
 -13  -7   0   -0.20    1.70
  13   7   0    1.00    1.30
  13   7   0    2.00    1.50
 -14  -7   0   -3.00    1.90
 -14  -7   0   -1.80    1.80
  14  -7   0    2.00    2.10
  14   7   0    0.80    1.40
  14   7   0   -0.60    1.60
 -15  -7   0    0.50    1.90
  15   7   0   -1.20    1.20
  16   7   0   -0.90    1.50
   0  -8   0   21.60    2.00
   0   8   0   21.20    2.00
   0   8   0   22.20    1.50
   0   8   0   24.30    1.70
   1  -8   0    1.80    1.00
  -1  -8   0    2.20    1.00
  -1  -8   0    0.50    0.30
   1   8   0    1.10    0.70
   1   8   0    1.70    0.80
   1   8   0    0.90    1.00
  -1   8   0    0.30    0.70
  -1   8   0    2.00    1.00
  -2  -8   0   25.70    1.20
  -2  -8   0   20.50    2.10
   2  -8   0   25.50    2.10
   2  -8   0   25.10    2.00
  -2   8   0   26.80    2.10
  -2   8   0   25.30    1.60
   2   8   0   22.30    2.10
   2   8   0   24.50    1.60
   3  -8   0    3.20    0.40
   3  -8   0    1.40    0.80
  -3  -8   0    3.40    1.40
  -3  -8   0    3.70    0.70
   3  -8   0    4.60    1.30
  -3   8   0    3.30    1.20
  -3   8   0    2.50    0.90
   3   8   0    4.70    1.30
   3   8   0    3.30    0.90
   4  -8   0   82.09    3.30
  -4  -8   0   84.49    4.60
   4  -8   0   80.59    4.00
  -4  -8   0   85.99    3.30
   4   8   0   81.89    3.90
   4   8   0   83.19    3.50
  -4   8   0   86.89    3.60
  -4   8   0   86.49    4.00
  -5  -8   0    2.40    1.40
  -5  -8   0    4.20    0.90
   5  -8   0    4.00    1.40
  -5   8   0    0.50    1.10
  -5   8   0    3.10    1.00
   5   8   0    4.00    1.00
   5   8   0    1.50    1.10
  -6  -8   0    2.00    1.00
  -6  -8   0    0.10    1.40
   6  -8   0    1.90    1.40
  -6   8   0    3.50    1.10
   6   8   0    3.00    1.00
  -6   8   0    1.00    1.20
   6   8   0    1.40    1.20
  -7  -8   0    0.90    1.60
  -7  -8   0    4.30    1.20
   7  -8   0    3.80    1.60
  -7   8   0    3.70    1.20
  -7   8   0    3.70    1.40
   7   8   0    5.20    1.40
   7   8   0    5.40    1.20
  -8  -8   0    1.20    1.60
   8  -8   0    2.40    1.60
  -8  -8   0    1.20    1.20
   8   8   0    3.70    1.40
   8   8   0    2.50    1.10
  -8   8   0    3.50    1.20
  -9  -8   0   -4.10    1.30
   9  -8   0   -1.40    1.50
  -9  -8   0   -2.40    1.10
   9   8   0    0.30    1.20
   9   8   0    1.00    1.00
  -9   8   0    0.10    1.10
 -10  -8   0   -0.20    1.30
 -10  -8   0    1.60    1.80
  10  -8   0    0.90    1.60
  10   8   0    1.50    1.20
 -10   8   0    0.00    1.10
  10   8   0    0.90    1.20
 -11  -8   0    0.00    1.40
  11  -8   0   -0.10    1.90
 -11  -8   0   -0.80    1.80
  11   8   0   -1.40    1.00
 -11   8   0   -1.00    1.00
  11   8   0    0.60    1.40
 -12  -8   0   13.00    2.20
  12  -8   0    9.50    2.50
 -12  -8   0   17.20    2.90
  12   8   0    9.90    2.00
  12   8   0   11.00    2.00
  13  -8   0    0.10    2.00
 -13  -8   0   -2.90    2.00
 -13  -8   0    2.30    1.80
  13   8   0    2.20    1.50
  13   8   0    0.70    1.20
 -14  -8   0    2.70    1.90
  14   8   0   -1.30    1.40
  14   8   0    2.20    1.50
  15   8   0   -2.40    1.20
   0  -9   0   -0.50    1.10
   0   9   0   -0.60    0.70
   0   9   0    0.10    1.00
   0   9   0   -0.80    0.60
   1  -9   0    9.80    1.50
  -1  -9   0    8.80    1.60
  -1   9   0    9.30    1.20
   1   9   0   12.10    1.70
   1   9   0   10.20    1.20
   1   9   0    9.40    1.30
  -1   9   0   10.20    1.60
   2  -9   0   13.70    1.80
  -2  -9   0   10.10    1.80
   2  -9   0   11.70    1.50
  -2   9   0    7.70    1.60
   2   9   0   11.80    1.40
   2   9   0   11.50    1.30
  -2   9   0   14.50    1.50
   2   9   0   12.40    1.80
   3  -9   0   -0.50    0.80
  -3  -9   0   -2.50    1.10
   3  -9   0   -0.40    1.10
   3   9   0   -0.50    0.70
   3   9   0    0.80    1.20
  -3   9   0   -1.10    0.70
  -3   9   0   -1.00    1.00
   4  -9   0    2.60    1.30
  -4  -9   0   -0.70    1.40
  -4   9   0    1.40    1.20
   4   9   0    1.80    0.90
   4   9   0    1.20    1.20
  -4   9   0    1.80    0.90
  -5  -9   0    1.00    1.50
   5  -9   0    2.70    1.50
   5   9   0    1.30    1.00
  -5   9   0    3.70    1.10
  -5   9   0    3.10    1.40
   5   9   0    3.30    1.40
  -6  -9   0    1.20    1.70
   6  -9   0    4.50    1.70
   6   9   0    3.80    1.10
  -6   9   0    4.90    1.20
   6   9   0    3.00    1.30
  -6   9   0    4.00    1.50
  -7  -9   0    2.20    1.70
   7  -9   0    5.50    1.80
   7   9   0    3.40    1.20
  -7   9   0    5.50    1.70
  -7   9   0    5.40    1.30
   7   9   0    3.20    1.30
   8  -9   0    0.50    1.50
  -8  -9   0   -0.50    1.60
  -8  -9   0   -0.40    1.60
   8   9   0    0.90    1.10
  -8   9   0    0.90    1.00
   8   9   0    1.50    1.20
  -9  -9   0    8.40    2.30
   9  -9   0    6.30    2.00
   9   9   0    5.70    1.60
  -9   9   0    8.50    1.60
   9   9   0    7.80    1.50
 -10  -9   0    1.30    2.10
  10  -9   0    5.20    2.10
  10   9   0    5.80    1.40
 -10   9   0    9.00    1.80
  10   9   0    4.10    1.50
  11  -9   0    7.30    2.50
 -11  -9   0    8.80    2.60
 -11   9   0    8.80    1.80
  11   9   0    8.40    1.80
  11   9   0    8.10    1.70
 -12  -9   0   -2.20    2.10
  12  -9   0   -1.00    2.00
  12   9   0    1.50    1.40
  12   9   0    1.00    1.40
  13   9   0   -2.30    1.10
  13   9   0   -0.60    1.20
  14   9   0    1.90    1.70
   0 -10   0    6.50    1.50
   0  10   0    8.30    1.30
   0  10   0    6.90    1.60
   1 -10   0    5.40    1.40
  -1 -10   0    4.90    1.60
   1 -10   0    6.60    1.70
   1  10   0    3.30    1.00
  -1  10   0    6.30    1.50
   1  10   0    6.40    1.10
  -1  10   0    4.40    1.10
   1  10   0    4.70    1.50
   2 -10   0    2.20    1.30
   2 -10   0   -1.60    1.00
  -2 -10   0   -0.20    1.50
   2  10   0    1.80    0.80
  -2  10   0    1.60    0.90
   2  10   0    0.70    0.90
  -2  10   0    0.40    1.30
   2  10   0    1.50    1.30
   3 -10   0    1.30    1.30
  -3 -10   0   -2.60    1.30
   3  10   0    0.90    1.00
   3  10   0   -0.10    1.20
  -3  10   0    2.00    0.90
  -3  10   0    0.80    1.30
   3  10   0    1.70    0.90
   4 -10   0    1.50    1.40
  -4 -10   0    0.00    1.50
   4  10   0   -0.20    0.80
  -4  10   0    0.80    1.30
   4  10   0    0.30    1.20
  -4  10   0    0.00    0.90
   5 -10   0    2.30    1.70
  -5 -10   0    0.80    1.70
   5  10   0    4.30    1.60
   5  10   0    5.00    1.20
  -5  10   0    5.10    1.20
  -5  10   0    4.50    1.60
   6 -10   0    1.50    1.70
  -6 -10   0    0.20    1.70
   6  10   0    3.30    1.40
  -6  10   0    3.90    1.20
   6  10   0    2.10    1.00
  -6  10   0    0.90    1.40
   7 -10   0   -0.10    1.60
  -7 -10   0    2.00    1.90
   7  10   0    3.00    1.20
   7  10   0    3.40    1.40
  -7  10   0    2.20    1.60
  -7  10   0    3.00    1.20
  -8 -10   0   -2.90    1.90
   8 -10   0    0.10    1.70
   8  10   0    4.30    1.60
   8  10   0    1.40    1.10
  -9 -10   0   -2.20    1.90
   9 -10   0   -2.50    1.70
   9  10   0    2.40    1.30
   9  10   0    1.00    1.30
 -10 -10   0   -2.00    2.00
  10 -10   0   -1.50    1.80
  10  10   0    2.30    1.60
  10  10   0    0.40    1.10
  11 -10   0    1.70    2.40
 -11 -10   0   -0.30    2.20
  11  10   0    2.00    1.50
  11  10   0   -0.40    1.20
  12  10   0    0.40    1.40
  12  10   0   -0.10    1.20
   0 -11   0   -1.60    1.20
   0  11   0    1.00    1.30
   1 -11   0    0.50    1.30
  -1 -11   0   -0.70    1.50
   1 -11   0    0.90    1.30
   1  11   0   -1.40    1.20
  -1  11   0    2.90    1.50
   2 -11   0    0.40    1.40
  -2 -11   0   -1.50    1.30
   2  11   0   -1.30    1.10
  -2  11   0    0.30    1.30
   3 -11   0   28.50    3.00
  -3 -11   0   24.50    2.90
  -3  11   0   24.00    2.70
   3  11   0   37.40    2.90
  -4 -11   0   -1.70    1.80
   4 -11   0   -1.20    1.40
   4  11   0    1.60    1.50
  -4  11   0   -0.10    1.50
  -5 -11   0   10.10    2.40
   5 -11   0   12.10    2.50
   5  11   0    9.70    2.00
  -5  11   0   13.20    2.30
   6 -11   0    2.00    1.70
  -6 -11   0   -0.80    1.80
   6  11   0   -0.40    1.30
  -6  11   0   -1.70    1.70
   7 -11   0    7.60    2.20
  -7 -11   0    3.40    2.30
  -7  11   0    9.00    2.10
   7  11   0    7.70    1.90
   8 -11   0   -2.40    1.90
  -8 -11   0   -3.00    2.20
   8  11   0   -0.50    1.30
   9 -11   0   -2.10    1.70
  -9 -11   0   -2.30    2.30
   9  11   0   -0.70    1.30
  10  11   0    1.20    1.40
  11  11   0    0.10    1.40
   0 -12   0    2.90    1.70
   0 -12   0    6.00    2.00
   0  12   0    3.20    1.70
   1 -12   0    2.00    1.60
  -1 -12   0   -0.70    1.50
  -1  12   0    2.70    1.60
   1  12   0    2.70    1.80
   2 -12   0    2.70    1.90
  -2 -12   0    6.30    2.00
   2  12   0    7.00    1.90
  -2  12   0    6.90    2.00
  -3 -12   0   -1.20    1.70
   3 -12   0    2.00    1.70
   3  12   0    3.70    1.70
  -3  12   0    2.10    1.90
  -4 -12   0   -1.20    2.00
   4 -12   0   -1.10    1.70
  -4  12   0    0.50    1.60
   4  12   0    2.90    1.60
  -5 -12   0    8.60    2.70
   5 -12   0    9.40    2.40
   5  12   0   10.60    2.20
  -5  12   0   11.00    2.40
   6 -12   0    1.90    2.20
  -6 -12   0    6.50    2.50
   6  12   0    9.50    2.20
  -6  12   0    2.40    2.10
  -7 -12   0    1.70    2.30
   7 -12   0    2.10    2.10
   7  12   0    2.20    1.50
  -7  12   0    4.50    1.90
   8  12   0    0.20    1.60
   9  12   0   -0.10    1.50
   0 -13   0    0.80    1.80
   0  13   0   -3.30    1.40
   1 -13   0    2.30    1.90
  -1  13   0    2.60    1.90
   1  13   0    0.40    1.60
   2 -13   0    5.60    2.20
  -2 -13   0    0.80    2.10
  -2  13   0    2.50    1.90
   2  13   0    0.50    1.80
   3 -13   0    1.80    1.90
  -3 -13   0   -2.10    2.00
   3  13   0    1.50    1.70
  -3  13   0    1.60    1.80
   4 -13   0   -0.20    2.10
  -4 -13   0   -3.30    2.00
  -4  13   0   -0.70    1.80
   4  13   0    1.10    1.50
  -5 -13   0   -1.70    2.20
  -5  13   0   -0.80    2.00
   5  13   0    3.30    1.80
 -17   0   1    6.10    2.70
  16   0  -1   -0.40    1.70
 -16   0   1    0.00    2.00
  15   0  -1    1.80    1.50
 -15   0   1   -1.40    1.60
 -14   0   1   -2.00    1.50
  14   0  -1   -0.30    1.30
 -13   0   1    9.80    1.90
 -13   0   1    9.60    1.50
  13   0  -1   10.50    1.90
  12   0  -1   -0.90    1.20
 -12   0   1   -3.00    1.30
 -12   0   1    0.40    1.00
 -11   0   1    4.50    1.10
 -11   0   1    3.50    1.40
  11   0  -1    3.80    1.30
 -10   0   1    0.70    1.10
  10   0  -1    0.70    1.10
 -10   0   1    0.20    0.70
  -9   0   1   27.60    2.30
  -9   0   1   29.20    1.80
   9   0  -1   21.60    1.90
  -8   0   1   -0.10    0.80
  -8   0   1   -0.40    0.60
   8   0  -1   -1.10    0.70
   7   0  -1  182.98    6.50
  -7   0   1  198.48    6.40
  -7   0   1  190.88    6.60
   6   0  -1    0.10    0.60
   6   0  -1   -0.20    0.40
  -6   0   1    0.50    0.50
  -6   0   1   -0.40    0.60
  -5   0   1 1133.39   35.20
   5   0  -1 1235.28   35.10
  -5   0   1 1116.79   35.20
  -5   0   1 1158.08   35.10
  -5   0   1 1258.27   35.50
   4   0  -1    0.30    0.50
   4   0  -1    0.00    0.40
  -4   0   1    0.40    0.40
  -4   0   1    0.20    0.50
  -4   0   1    0.40    0.50
  -4   0   1   -0.20    0.40
   4   0  -1    0.20    0.40
   4   0  -1    0.10    0.40
  -4   0   1    0.40    0.50
   3   0  -1 2375.86   71.69
  -3   0   1 2356.06   72.19
  -3   0   1 2362.56   71.79
   3   0  -1 2404.96   71.19
   3   0  -1 2404.66   72.59
  -3   0   1 2492.85   72.09
  -3   0   1 2413.86   72.09
  -3   0   1 2388.16   71.69
   3   0  -1 2466.25   72.09
   2   0  -1   -0.50    0.30
  -2   0   1   -0.60    0.30
   2   0  -1   -0.70    0.30
   2   0  -1   -0.70    0.20
  -2   0   1   -0.80    0.30
  -2   0   1   -0.60    0.20
  -2   0   1   -0.50    0.30
   2   0  -1   -0.60    0.30
  -1   0   1   -5.30    0.10
   1   0  -1   -5.30    0.10
   0   0   1    0.00    0.10
   0   0   1    0.00    0.10
   0   0  -1    0.00    0.10
   0   0  -1    0.00    0.10
   1   0   1 3928.31  116.69
  -1   0  -1 4011.70  116.49
   1   0   1 3870.11  116.59
  -2   0  -1   -0.90    0.40
   2   0   1   -0.70    0.40
  -2   0  -1   -0.70    0.30
   2   0   1   -1.20    0.40
  -2   0  -1   -1.00    0.30
   2   0   1   -0.70    0.30
   3   0   1 1409.46   44.00
   3   0   1 1492.05   43.60
  -3   0  -1 1482.55   43.80
   3   0   1 1467.25   43.50
  -3   0  -1 1418.96   43.50
  -3   0  -1 1553.94   44.00
   4   0   1    0.30    0.40
   4   0   1    0.00    0.50
   4   0   1   -0.20    0.50
  -4   0  -1   -0.20    0.50
   4   0   1    0.50    0.40
  -4   0  -1   -0.40    0.50
  -4   0  -1    0.50    0.40
  -5   0  -1  159.08    5.50
  -5   0  -1  158.38    5.30
   5   0   1  155.98    5.40
   5   0   1  169.78    5.30
  -6   0  -1    0.30    0.80
   6   0   1   -1.20    0.40
   6   0   1   -0.20    0.70
  -6   0  -1   -1.60    0.50
   7   0   1 1223.98   35.70
  -7   0  -1 1188.78   35.60
   7   0   1 1179.08   35.80
  -7   0  -1 1161.28   35.80
  -8   0  -1    0.50    0.70
  -8   0  -1    1.20    0.90
   8   0   1    1.10    0.80
  -9   0  -1  108.49    4.50
  -9   0  -1  110.99    4.20
   9   0   1  100.39    4.40
  10   0   1   -0.20    1.00
 -10   0  -1   -1.60    1.10
 -10   0  -1   -0.40    0.90
  11   0   1   38.80    2.80
 -11   0  -1   43.20    3.00
 -11   0  -1   35.30    2.50
 -12   0  -1   -0.80    1.30
 -12   0  -1   -1.00    0.90
  12   0   1    1.40    1.30
  13   0   1   30.90    2.90
 -13   0  -1   33.00    2.60
 -13   0  -1   27.90    2.80
  14   0   1   -0.30    1.50
 -14   0  -1    1.20    1.70
 -15   0  -1    3.10    1.90
  15   0   1    3.70    1.90
 -16   0  -1   -1.80    1.70
  16   0   1    0.70    1.60
 -17   1   1    7.50    2.80
 -16  -1   1    0.90    2.10
  16  -1  -1   -0.90    1.60
  16   1  -1    1.10    1.60
 -16   1   1    2.30    2.00
  15  -1  -1    2.30    1.70
 -15  -1   1    3.80    1.90
 -15   1   1   -1.90    1.60
  15   1  -1    1.00    1.70
 -14  -1   1    1.50    1.30
  14  -1  -1    6.20    1.80
 -14  -1   1    2.80    1.70
 -14   1   1    2.60    1.80
  14   1  -1    4.90    1.70
 -13  -1   1   -1.30    1.00
  13  -1  -1   -0.60    1.20
 -13  -1   1    1.10    1.40
  13   1  -1    1.90    1.30
 -13   1   1    0.40    1.40
 -12  -1   1   90.19    4.70
 -12  -1   1   91.89    4.40
  12  -1  -1   89.29    4.60
 -12   1   1   95.09    3.90
  12   1  -1   86.89    4.60
 -12   1   1   96.09    4.60
 -11  -1   1   61.49    3.60
  11  -1  -1   65.79    3.60
 -11  -1   1   65.79    3.30
  11   1  -1   62.89    3.60
 -11   1   1   59.29    3.50
 -11   1   1   67.09    3.10
  10  -1  -1   31.30    2.30
 -10  -1   1   32.10    2.30
 -10  -1   1   31.60    2.50
 -10   1   1   33.00    2.00
  10   1  -1   29.70    2.30
 -10   1   1   32.90    2.50
   9  -1  -1    2.00    0.90
  -9  -1   1    0.60    0.80
  -9  -1   1    1.00    1.00
  -9   1   1    1.60    0.70
  -9   1   1    1.30    1.00
   9   1  -1    0.80    0.90
   8  -1  -1    1.70    0.80
  -8  -1   1    0.50    0.90
  -8  -1   1    2.10    0.70
   8   1  -1    1.20    0.80
  -8   1   1    1.40    0.90
  -8   1   1    2.20    0.60
  -7  -1   1   22.70    1.60
  -7  -1   1   22.60    1.80
   7  -1  -1   20.60    1.60
  -7   1   1   23.20    1.70
   7   1  -1   22.70    1.20
   7   1  -1   23.40    1.60
  -7   1   1   22.90    1.60
  -7   1   1   21.60    1.30
   6  -1  -1    2.80    0.90
  -6  -1   1    4.50    0.80
  -6  -1   1    3.70    0.80
  -6   1   1    3.80    0.80
  -6   1   1    4.20    0.80
  -6   1   1    3.70    0.60
   6   1  -1    3.80    0.60
   6   1  -1    2.80    0.80
  -5  -1   1  524.95   17.00
   5  -1  -1  577.24   16.90
  -5  -1   1  559.04   17.00
   5  -1  -1  540.85   17.00
   5  -1  -1  558.64   17.00
   5   1  -1  571.44   16.70
  -5   1   1  559.84   17.00
   5   1  -1  555.14   17.00
  -5   1   1  556.04   16.70
  -5   1   1  556.04   17.00
   5   1  -1  556.04   17.00
  -4  -1   1  865.01   25.20
   4  -1  -1  867.81   25.10
  -4  -1   1  798.62   25.20
   4  -1  -1  864.41   25.30
   4  -1  -1  846.72   25.20
   4  -1  -1  834.92   25.20
  -4  -1   1  786.62   25.20
  -4   1   1  793.32   25.10
   4   1  -1  846.42   25.20
  -4   1   1  844.52   25.20
   4   1  -1  869.51   25.20
   4   1  -1  834.32   25.30
  -4   1   1  830.42   25.00
  -4   1   1  852.61   25.20
   4   1  -1  852.31   24.90
   4   1  -1  879.91   25.20
  -3  -1   1  215.98    6.70
   3  -1  -1  206.88    6.60
  -3  -1   1  206.48    6.50
   3  -1  -1  208.38    6.70
  -3  -1   1  210.78    6.80
   3  -1  -1  219.88    6.60
   3  -1  -1  217.48    6.70
   3  -1  -1  216.48    6.70
   3   1  -1  215.48    6.80
   3   1  -1  228.28    6.70
  -3   1   1  212.78    6.70
  -3   1   1  212.78    6.70
   3   1  -1  228.38    6.70
  -3   1   1  195.58    6.60
   3   1  -1  217.38    6.70
   3   1  -1  213.38    6.50
  -3   1   1  206.68    6.70
   2  -1  -1 1048.40   31.10
  -2  -1   1 1030.60   31.00
   2  -1  -1 1015.90   31.00
   2  -1  -1 1024.90   31.30
   2  -1  -1 1006.00   31.00
  -2  -1   1 1093.89   31.10
   2  -1  -1 1076.79   31.00
  -2  -1   1 1034.60   31.00
  -2  -1   1 1038.80   31.10
  -2   1   1 1066.89   31.10
  -2   1   1 1035.80   31.00
  -2   1   1 1039.00   31.00
   2   1  -1 1052.09   31.10
   2   1  -1 1067.49   31.10
  -2   1   1 1029.00   31.30
   2   1  -1 1111.49   31.10
  -2   1   1 1048.50   31.00
   2   1  -1 1068.89   31.30
   1  -1  -1  197.48    5.90
  -1  -1   1  204.78    5.90
  -1  -1   1  194.08    6.00
   1  -1  -1  194.48    5.90
   1  -1  -1  199.68    5.90
   1  -1  -1  193.38    5.90
   1  -1  -1  195.68    5.90
   1  -1  -1  189.78    5.90
  -1  -1   1  193.38    5.80
   1  -1  -1  197.68    6.00
  -1  -1   1  192.18    5.90
  -1   1   1  196.48    5.90
   1   1  -1  199.18    5.90
  -1   1   1  195.18    5.90
  -1   1   1  188.98    5.90
  -1   1   1  189.98    5.90
  -1   1   1  198.68    6.00
   1   1  -1  200.08    5.90
  -1   1   1  201.08    6.00
   0  -1  -1  510.85   16.30
   0  -1  -1  448.26   16.30
   0   1   1  515.55   16.30
   0   1   1  572.34   16.20
   0   1   1  553.64   16.30
   0   1   1  576.44   16.30
   0   1  -1  571.64   16.30
   1  -1   1 1639.84   51.59
  -1  -1  -1 1755.92   51.19
  -1  -1  -1 1691.33   51.99
  -1  -1  -1 1696.13   51.39
   1  -1   1 1721.23   51.59
  -1  -1  -1 1792.62   51.29
   1  -1   1 1730.73   51.79
  -1  -1  -1 1763.82   51.69
   1   1   1 1676.93   51.69
  -1   1  -1 1664.43   51.49
   1   1   1 1833.32   51.49
   1   1   1 1878.21   51.89
  -1   1  -1 1624.54   51.59
   1   1   1 1752.72   51.39
  -1   1  -1 1725.83   51.89
   2  -1   1 1800.22   53.79
  -2  -1  -1 1748.63   54.19
  -2  -1  -1 1924.11   54.69
  -2  -1  -1 1813.72   54.19
   2  -1   1 1833.62   54.19
   2  -1   1 1861.71   53.49
   2  -1   1 1703.33   53.79
   2   1   1 1742.23   54.59
  -2   1  -1 1810.02   53.89
  -2   1  -1 1853.61   53.99
  -2   1  -1 1824.12   54.49
   2   1   1 1861.01   53.49
  -2   1  -1 1746.43   53.99
   2   1   1 1897.51   53.99
   2   1   1 1819.12   53.89
  -3  -1  -1  294.07    9.50
   3  -1   1  298.67    9.50
  -3  -1  -1  301.47    9.60
   3  -1   1  312.47    9.50
   3  -1   1  302.97    9.30
   3  -1   1  310.67    9.50
  -3  -1  -1  317.87    9.50
   3   1   1  320.87    9.60
   3   1   1  322.87    9.50
   3   1   1  295.97    9.50
  -3   1  -1  322.67    9.50
  -3   1  -1  310.37    9.50
  -3   1  -1  310.27    9.30
  -4  -1  -1  237.38    7.80
  -4  -1  -1  241.08    7.80
   4  -1   1  238.98    7.80
   4  -1   1  246.78    7.80
   4  -1   1  246.18    7.50
   4  -1   1  250.97    7.80
  -4  -1  -1  263.67    7.90
  -4   1  -1  238.88    7.80
   4   1   1  256.87    7.80
   4   1   1  231.28    7.80
   4   1   1  253.37    7.90
  -4   1  -1  240.18    7.50
   5  -1   1  379.46   11.30
   5  -1   1  367.06   11.70
  -5  -1  -1  355.56   11.70
  -5  -1  -1  374.16   11.70
  -5   1  -1  364.66   11.70
   5   1   1  386.06   11.70
   5   1   1  378.86   11.70
  -5   1  -1  379.46   11.40
  -6  -1  -1  427.16   13.30
   6  -1   1  416.56   13.30
   6  -1   1  430.86   13.00
  -6  -1  -1  420.66   13.40
  -6   1  -1  438.26   13.00
  -6   1  -1  413.76   13.30
   6   1   1  422.26   13.30
   7  -1   1    0.30    0.40
   7  -1   1    0.00    0.80
  -7  -1  -1    0.20    0.80
  -7  -1  -1    0.00    0.60
   7   1   1   -0.50    0.70
  -7   1  -1    1.10    0.50
  -7   1  -1    1.00    0.80
   8  -1   1   59.49    2.30
  -8  -1  -1   56.19    2.80
   8  -1   1   55.89    2.80
  -8  -1  -1   51.69    2.80
  -8   1  -1   54.79    2.80
  -8   1  -1   53.19    2.40
   8   1   1   53.39    2.70
  -9  -1  -1   49.10    2.90
   9  -1   1   50.89    2.80
  -9  -1  -1   44.90    2.70
  -9   1  -1   49.10    2.90
  -9   1  -1   52.89    2.40
   9   1   1   43.90    2.70
 -10  -1  -1   88.09    3.90
 -10  -1  -1   80.69    4.00
  10  -1   1   74.89    3.80
 -10   1  -1   84.69    3.40
  10   1   1   80.99    3.90
 -10   1  -1   82.29    4.00
 -11  -1  -1    5.20    1.30
 -11  -1  -1    4.60    1.50
  11  -1   1    8.00    1.60
  11   1   1    4.40    1.50
 -11   1  -1    5.20    1.50
 -11   1  -1    5.50    1.10
  12  -1   1    9.60    1.80
 -12  -1  -1    8.40    1.80
 -12  -1  -1    5.90    1.50
  12   1   1    5.60    1.60
 -12   1  -1    6.50    1.70
 -12   1  -1    6.50    1.20
 -13  -1  -1    1.00    1.60
 -13  -1  -1    3.10    1.40
  13  -1   1    5.80    1.80
  13   1   1    3.80    1.60
 -13   1  -1    5.70    1.90
  14  -1   1   -0.90    1.30
 -14  -1  -1   -2.60    1.40
 -14  -1  -1   -2.00    1.20
  14   1   1    0.30    1.40
 -14   1  -1   -0.30    1.50
 -15  -1  -1    5.50    2.20
  15  -1   1    5.00    1.90
 -15   1  -1    4.10    2.00
  15   1   1    2.60    1.80
 -16  -1  -1    1.10    2.00
  16  -1   1    1.30    1.80
 -16   1  -1    0.60    1.80
  16   1   1    0.60    1.60
 -17   2   1    9.20    2.70
  16  -2  -1    0.00    1.60
 -16  -2   1    2.00    2.00
  16   2  -1    4.80    1.80
 -16   2   1    1.60    2.00
 -15  -2   1   -3.70    1.20
 -15  -2   1   -1.80    1.80
  15  -2  -1   -0.50    1.50
 -15   2   1   -0.50    1.80
  15   2  -1    3.20    1.70
  14  -2  -1    9.00    2.10
 -14  -2   1    4.80    1.70
 -14  -2   1    6.90    2.00
 -14   2   1    4.00    1.80
  14   2  -1    9.50    2.00
 -13  -2   1    2.10    1.40
  13  -2  -1    1.00    1.40
 -13  -2   1   -0.80    1.50
 -13   2   1   -0.20    1.40
  13   2  -1    3.90    1.50
 -12  -2   1   79.79    4.30
  12  -2  -1   75.49    4.10
 -12  -2   1   80.29    4.20
  12   2  -1   80.19    4.20
 -12   2   1   79.39    4.20
  11  -2  -1    1.10    1.40
 -11  -2   1    3.10    1.40
 -11  -2   1    1.70    1.10
  11   2  -1    1.80    1.20
 -11   2   1    1.70    1.30
 -11   2   1    1.00    0.70
  10  -2  -1    0.60    1.10
 -10  -2   1    0.50    0.90
 -10  -2   1   -1.20    1.10
  10   2  -1    0.10    1.00
 -10   2   1   -0.30    0.60
 -10   2   1   -0.90    1.00
   9  -2  -1    5.10    1.20
  -9  -2   1    3.30    1.20
  -9  -2   1    5.60    1.20
   9   2  -1    5.00    1.20
  -9   2   1    5.30    0.70
  -9   2   1    4.60    1.30
  -8  -2   1   37.20    2.40
  -8  -2   1   34.80    2.20
   8  -2  -1   39.60    2.30
  -8   2   1   37.00    2.20
   8   2  -1   36.50    2.20
  -8   2   1   37.70    1.70
   8   2  -1   40.10    1.70
  -8   2   1   37.80    2.20
  -7  -2   1   87.09    3.70
   7  -2  -1   87.79    3.60
  -7  -2   1   87.79    3.70
  -7   2   1   88.99    3.60
  -7   2   1   90.79    3.60
  -7   2   1   90.69    3.10
   7   2  -1   86.79    3.60
   7   2  -1   91.99    3.10
   6  -2  -1   29.70    1.80
  -6  -2   1   27.90    1.80
  -6  -2   1   29.20    1.90
  -6   2   1   31.90    1.30
  -6   2   1   34.70    1.80
   6   2  -1   33.40    1.80
   6   2  -1   31.60    1.30
  -6   2   1   30.10    1.80
  -5  -2   1    6.10    0.90
   5  -2  -1    8.90    0.90
  -5  -2   1    8.50    0.90
   5  -2  -1    9.30    1.00
  -5   2   1   10.10    0.60
  -5   2   1    7.20    0.90
   5   2  -1    7.90    0.60
   5   2  -1    6.50    0.90
  -5   2   1    9.10    1.00
   4  -2  -1  137.89    4.30
   4  -2  -1  139.09    4.40
  -4  -2   1  123.69    4.40
   4  -2  -1  125.39    4.40
   4  -2  -1  132.89    4.30
  -4  -2   1  131.39    4.60
  -4  -2   1  136.89    4.50
   4  -2  -1  125.59    4.40
   4   2  -1  123.49    4.00
  -4   2   1  123.29    4.40
  -4   2   1  130.09    4.40
   4   2  -1  128.79    4.60
   4   2  -1  134.19    4.40
  -4   2   1  125.89    4.30
   4   2  -1  129.69    4.40
   3  -2  -1  411.76   12.60
  -3  -2   1  405.46   12.20
  -3  -2   1  401.76   12.60
  -3  -2   1  429.06   12.70
   3  -2  -1  433.66   12.60
  -3  -2   1  402.76   12.80
   3  -2  -1  414.96   12.70
   3  -2  -1  416.86   12.50
   3  -2  -1  427.96   12.70
   3   2  -1  412.66   12.20
  -3   2   1  396.56   12.60
  -3   2   1  405.66   12.60
  -3   2   1  416.46   12.30
  -3   2   1  406.36   12.70
  -3   2   1  417.16   12.70
   3   2  -1  416.36   12.80
  -3   2   1  421.56   12.50
   3   2  -1  426.76   12.60
   2  -2  -1  354.66   11.00
   2  -2  -1  377.86   11.00
   2  -2  -1  367.36   10.80
  -2  -2   1  360.76   11.20
  -2  -2   1  347.57   10.90
   2  -2  -1  369.26   11.00
   2  -2  -1  356.36   10.80
   2  -2  -1  381.46   11.10
  -2  -2   1  351.46   10.70
  -2   2   1  350.76   11.00
   2   2  -1  363.56   11.20
   2   2  -1  385.36   11.00
  -2   2   1  346.27   11.00
  -2   2   1  360.66   11.00
  -2   2   1  369.06   11.00
   2   2  -1  364.56   11.00
  -2   2   1  361.06   10.80
  -2   2   1  353.96   10.80
  -1  -2   1   20.80    0.90
   1  -2  -1   24.20    1.10
   1  -2  -1   21.80    0.70
   1  -2  -1   22.40    1.00
   1  -2  -1   22.90    1.00
   1  -2  -1   21.30    1.00
   1  -2  -1   20.70    1.00
  -1  -2   1   20.20    1.10
  -1  -2   1   22.00    1.00
   1   2  -1   22.50    0.90
  -1   2   1   21.20    0.80
  -1   2   1   23.30    1.10
   1   2  -1   19.90    1.00
  -1   2   1   22.50    1.10
   1   2  -1   22.90    1.10
   1   2  -1   20.60    0.90
  -1   2   1   22.20    1.10
  -1   2   1   22.30    1.00
   0  -2  -1    2.60    0.40
   0  -2  -1    2.80    0.40
   0  -2  -1    3.10    0.60
   0  -2   1    2.30    0.40
   0  -2   1    3.80    0.50
   0  -2  -1    4.10    0.50
   0  -2   1    3.00    0.30
   0   2   1    3.50    0.50
   0   2  -1    3.40    0.30
   0   2   1    3.00    0.50
   0   2   1    3.40    0.40
   0   2   1    3.50    0.20
   0   2  -1    2.50    0.50
   0   2  -1    3.90    0.40
   0   2   1    2.70    0.40
  -1  -2  -1 1077.59   30.50
  -1  -2  -1 1023.80   30.40
   1  -2   1 1074.59   30.40
   1  -2   1 1013.30   30.70
   1  -2   1  969.00   30.40
  -1  -2  -1 1021.30   30.70
   1  -2   1 1031.10   30.20
  -1  -2  -1 1062.29   30.30
   1   2   1 1003.90   30.40
   1   2   1  991.00   30.30
  -1   2  -1  981.10   30.50
  -1   2  -1  999.70   30.40
   1   2   1 1020.60   30.30
   1   2   1 1081.69   30.50
   1   2   1 1010.60   30.30
  -2  -2  -1  357.46   10.60
   2  -2   1  345.97   10.60
   2  -2   1  343.87   10.50
  -2  -2  -1  337.27   10.50
   2  -2   1  332.17   10.30
   2  -2   1  382.06   10.70
  -2  -2  -1  326.07   10.70
   2  -2   1  353.16   10.50
   2   2   1  346.17   10.30
   2   2   1  345.67   10.60
  -2   2  -1  328.07   10.50
   2   2   1  354.06   10.80
  -2   2  -1  366.06   10.60
   2   2   1  359.46   10.50
  -2   2  -1  334.87   10.60
   3  -2   1   79.29    2.80
   3  -2   1   79.59    2.90
  -3  -2  -1   78.59    2.80
  -3  -2  -1   83.19    2.90
   3  -2   1   80.49    2.80
  -3  -2  -1   77.39    3.00
   3  -2   1   77.49    2.80
   3   2   1   78.89    3.00
   3   2   1   79.29    2.80
  -3   2  -1   79.99    2.80
   3   2   1   78.59    2.50
  -3   2  -1   79.69    2.80
   3   2   1   73.29    2.80
  -3   2  -1   79.99    2.90
   4  -2   1  123.59    3.80
  -4  -2  -1  115.69    4.30
  -4  -2  -1  123.19    4.50
   4  -2   1  127.29    4.30
   4  -2   1  119.69    4.30
   4  -2   1  131.69    4.30
   4   2   1  123.19    4.30
   4   2   1  132.79    4.30
  -4   2  -1  127.49    4.30
  -4   2  -1  119.39    4.30
   4   2   1  139.59    4.60
   4   2   1  123.79    4.30
  -5  -2  -1  105.39    3.90
   5  -2   1  101.79    3.90
  -5  -2  -1  108.29    4.00
   5  -2   1  108.09    3.30
   5   2   1  101.09    3.80
  -5   2  -1  104.19    3.80
  -5   2  -1  104.09    3.30
  -5   2  -1  104.39    3.80
  -6  -2  -1  122.49    4.50
   6  -2   1  111.69    4.30
  -6  -2  -1  116.29    4.30
  -6   2  -1  110.79    4.30
   6   2   1  113.69    4.30
  -6   2  -1  116.39    3.70
   7  -2   1    2.00    0.90
  -7  -2  -1    1.40    0.80
  -7  -2  -1    0.20    0.90
  -7   2  -1    1.70    0.80
  -7   2  -1    1.80    0.40
   7   2   1    1.60    0.40
   7   2   1    1.50    0.80
  -8  -2  -1    1.50    0.90
   8  -2   1    1.50    1.00
  -8  -2  -1    1.20    1.00
  -8   2  -1    1.40    1.00
  -8   2  -1    1.60    0.50
   8   2   1    0.50    0.90
   8   2   1    1.30    0.50
  -9  -2  -1    0.50    0.90
   9  -2   1    0.50    1.00
  -9  -2  -1    1.00    1.10
  -9   2  -1   -0.30    0.90
   9   2   1   -1.10    0.80
  -9   2  -1    0.20    0.50
  10  -2   1   94.29    4.40
 -10  -2  -1   97.99    4.50
 -10  -2  -1   95.69    4.40
 -10   2  -1   97.59    4.50
  10   2   1   99.69    4.50
 -10   2  -1  104.19    3.70
 -11  -2  -1   71.79    3.90
  11  -2   1   66.39    3.80
 -11  -2  -1   69.99    3.90
 -11   2  -1   72.99    2.90
 -11   2  -1   74.19    3.90
  11   2   1   66.49    3.80
 -12  -2  -1   -0.50    1.30
  12  -2   1    0.70    1.30
 -12  -2  -1   -1.30    1.20
  12   2   1    2.30    1.40
 -12   2  -1   -1.30    1.20
 -13  -2  -1   -1.10    1.60
 -13  -2  -1    1.00    1.40
  13  -2   1    1.60    1.50
 -13   2  -1   -0.40    1.30
  13   2   1    3.00    1.50
  14  -2   1    1.00    1.70
 -14  -2  -1    1.70    1.70
 -14  -2  -1    1.00    1.40
 -14   2  -1    0.60    1.70
  14   2   1    2.60    1.60
 -15  -2  -1    0.40    2.00
  15  -2   1    1.10    1.80
 -15  -2  -1   -2.50    1.70
  15   2   1    2.80    1.60
 -15   2  -1   -0.10    1.60
 -16  -2  -1    0.50    2.20
  16  -2   1   -1.70    1.60
  16   2   1    2.80    1.80
 -16   2  -1    3.10    2.00
  16   2   1    1.40    1.60
 -16  -3   1    1.50    2.00
  16  -3  -1    1.00    1.70
 -16  -3   1   -3.70    1.70
 -16   3   1    0.50    1.90
 -15  -3   1   -0.60    1.70
  15  -3  -1    1.60    1.80
 -15  -3   1    2.00    1.80
  15   3  -1    3.00    1.70
 -15   3   1    4.00    1.90
 -14  -3   1   -0.50    1.50
  14  -3  -1   -0.10    1.60
 -14  -3   1   -1.40    1.50
 -14   3   1   -1.40    1.40
  14   3  -1    2.70    1.50
  13  -3  -1   -1.40    1.30
 -13  -3   1    0.40    1.50
 -13  -3   1    0.90    1.30
 -13   3   1   -1.70    1.30
  13   3  -1   -0.70    1.20
 -12  -3   1   14.80    2.10
  12  -3  -1   18.70    2.30
 -12  -3   1   15.80    2.20
 -12   3   1   17.60    2.20
  12   3  -1   19.10    2.30
 -11  -3   1   67.09    3.70
 -11  -3   1   62.79    3.70
  11  -3  -1   63.79    3.60
  11   3  -1   57.89    3.50
 -11   3   1   63.49    3.50
  10  -3  -1   31.40    2.50
 -10  -3   1   32.10    2.60
 -10  -3   1   31.90    2.60
  10   3  -1   33.00    2.40
 -10   3   1   32.50    1.40
 -10   3   1   26.70    2.30
 -10   3   1   30.60    2.40
  -9  -3   1   -0.60    0.90
  -9  -3   1    0.90    1.00
   9  -3  -1   -0.20    0.90
   9   3  -1   -1.10    0.80
  -9   3   1   -1.30    0.80
  -9   3   1   -0.90    0.90
   9   3  -1    0.00    0.40
  -9   3   1   -0.60    0.30
  -8  -3   1    0.50    0.90
   8  -3  -1    1.00    1.00
  -8  -3   1    2.70    1.00
   8   3  -1    1.20    0.90
  -8   3   1    1.50    0.90
  -8   3   1    2.80    0.90
   8   3  -1    1.40    0.40
  -8   3   1    1.90    0.30
   7  -3  -1   70.59    3.10
  -7  -3   1   63.49    3.20
  -7  -3   1   62.79    3.00
  -7   3   1   58.39    2.80
   7   3  -1   66.79    2.20
  -7   3   1   68.09    2.10
  -7   3   1   65.89    2.10
  -7   3   1   62.49    2.90
  -6  -3   1    0.90    0.80
   6  -3  -1   -0.20    0.60
  -6  -3   1    0.10    0.70
   6   3  -1    0.80    0.20
  -6   3   1   -0.20    0.70
  -6   3   1    0.10    0.60
  -5  -3   1  332.57   10.70
  -5  -3   1  325.57   11.00
   5  -3  -1  333.47   10.80
   5  -3  -1  355.66   10.60
  -5   3   1  341.47   10.80
  -5   3   1  348.27   10.10
   5   3  -1  347.17   10.10
  -5   3   1  336.27   10.60
   4  -3  -1  231.58    7.10
  -4  -3   1  233.38    7.60
   4  -3  -1  229.38    7.50
   4  -3  -1  228.28    7.30
  -4  -3   1  213.18    7.20
  -4   3   1  217.68    7.10
  -4   3   1  224.98    6.80
  -4   3   1  228.18    7.30
  -4   3   1  219.68    7.20
   4   3  -1  234.68    7.30
   3  -3  -1   10.70    0.90
   3  -3  -1   10.40    0.70
   3  -3  -1   10.10    0.60
   3  -3  -1   10.80    1.00
   3  -3  -1   11.10    0.90
  -3  -3   1   11.00    0.90
  -3  -3   1   11.80    1.00
   3  -3  -1   13.50    0.90
  -3   3   1   10.40    0.90
  -3   3   1   10.10    0.90
  -3   3   1   10.40    0.70
   3   3  -1   12.40    0.90
   3   3  -1    9.40    0.90
  -3   3   1   10.40    0.60
   3   3  -1   10.60    1.10
   3   3  -1   10.50    0.80
  -3   3   1   10.50    0.90
  -2  -3   1  100.89    3.80
   2  -3  -1  103.49    3.60
  -2  -3   1   97.59    3.40
   2  -3  -1  107.49    3.60
   2  -3  -1  104.59    3.60
   2  -3  -1  101.99    3.30
  -2  -3   1  106.89    3.60
   2  -3  -1  105.09    3.60
   2  -3  -1  105.99    3.50
   2  -3  -1   99.39    3.40
  -2   3   1  104.89    3.60
   2   3  -1  102.99    3.60
   2   3  -1  110.19    3.80
   2   3  -1  106.79    3.40
  -2   3   1  103.89    3.60
   2   3  -1  102.79    3.40
  -2   3   1  103.09    3.50
  -2   3   1  107.89    3.40
  -2   3   1  103.39    3.30
  -1  -3   1  684.03   21.50
  -1  -3   1  692.73   21.20
  -1  -3   1  722.93   21.40
   1  -3  -1  722.23   21.30
  -1  -3   1  702.93   21.10
   1  -3  -1  733.33   21.30
   1  -3  -1  716.93   21.30
   1  -3  -1  754.72   21.40
   1   3  -1  729.73   21.50
   1   3  -1  688.23   21.40
  -1   3   1  677.13   21.40
  -1   3   1  746.73   21.30
  -1   3   1  714.03   21.30
   1   3  -1  712.03   21.10
  -1   3   1  722.83   21.30
  -1   3   1  686.53   21.30
   0  -3  -1  441.46   12.90
   0  -3   1  429.86   12.80
   0  -3   1  412.76   12.80
   0  -3  -1  412.66   12.70
   0  -3   1  421.86   12.60
   0  -3  -1  425.16   12.60
   0  -3  -1  434.36   12.90
   0   3   1  416.26   12.70
   0   3   1  407.16   12.70
   0   3  -1  414.46   12.60
   0   3   1  433.26   12.90
   0   3  -1  438.16   12.80
   0   3  -1  410.66   12.60
   0   3  -1  408.86   12.80
   0   3   1  411.76   12.80
  -1  -3  -1   91.79    3.10
  -1  -3  -1   88.89    2.80
   1  -3   1   91.09    2.90
  -1  -3  -1   89.89    3.30
  -1  -3  -1   88.99    2.80
   1  -3   1   92.69    3.20
   1  -3   1   86.59    3.00
   1  -3   1   85.19    2.90
   1   3   1   87.29    3.20
   1   3   1   88.99    2.80
   1   3   1   85.19    3.00
  -1   3  -1   85.89    2.90
   1   3   1   88.49    2.80
   1   3   1   93.59    3.30
  -1   3  -1   90.09    3.10
   2  -3   1   13.30    0.70
  -2  -3  -1   12.80    1.20
  -2  -3  -1   13.60    0.60
  -2  -3  -1   13.50    0.80
  -2  -3  -1   15.00    1.00
   2  -3   1   13.30    0.80
   2  -3   1   14.80    1.00
   2  -3   1   13.40    1.10
   2   3   1   14.10    0.90
  -2   3  -1   13.50    0.80
   2   3   1   14.00    1.20
   2   3   1   13.60    0.80
   2   3   1   15.00    1.00
  -2   3  -1   13.30    0.90
   2   3   1   13.50    0.60
   3  -3   1  536.45   17.10
   3  -3   1  559.14   16.60
  -3  -3  -1  565.94   17.30
  -3  -3  -1  547.05   16.90
   3  -3   1  577.14   16.90
   3  -3   1  573.24   17.00
  -3   3  -1  539.45   17.10
  -3   3  -1  562.34   16.90
   3   3   1  596.24   17.00
   3   3   1  563.24   17.10
   3   3   1  559.24   16.50
   4  -3   1  114.39    4.00
  -4  -3  -1  114.49    4.10
   4  -3   1  122.59    4.00
   4  -3   1  112.59    4.20
   4   3   1  116.89    4.10
   4   3   1  116.89    4.00
   4   3   1  115.59    3.50
  -4   3  -1  117.59    4.00
  -5  -3  -1  268.07    8.70
  -5  -3  -1  276.47    9.00
   5  -3   1  261.07    8.70
  -5   3  -1  272.47    8.60
  -5   3  -1  265.27    8.60
   5   3   1  267.47    8.10
   5   3   1  272.67    8.70
   6  -3   1   85.59    3.50
  -6  -3  -1   87.99    3.50
  -6  -3  -1   78.89    3.60
   6   3   1   87.59    2.70
  -6   3  -1   79.79    3.30
   6   3   1   81.09    3.30
  -6   3  -1   83.29    3.30
  -7  -3  -1   60.49    2.90
  -7  -3  -1   57.99    3.00
   7  -3   1   56.69    2.80
  -7   3  -1   55.49    2.70
   7   3   1   59.79    2.10
  -7   3  -1   57.39    2.70
   7   3   1   56.69    2.80
   7   3   1   59.19    2.70
  -8  -3  -1    3.50    1.10
   8  -3   1    1.90    1.00
  -8  -3  -1    2.30    1.00
   8   3   1    4.70    0.50
  -8   3  -1    3.10    1.00
   8   3   1    3.30    1.00
   8   3   1    2.60    1.00
  -9  -3  -1   18.30    1.90
  -9  -3  -1   17.90    1.90
   9  -3   1   18.90    2.00
   9   3   1   20.00    1.10
  -9   3  -1   17.00    1.70
   9   3   1   17.50    1.90
 -10  -3  -1   13.70    1.90
  10  -3   1   18.40    2.10
 -10  -3  -1   16.00    1.90
  10   3   1   18.20    2.10
 -10   3  -1   18.90    2.10
 -11  -3  -1    5.50    1.60
  11  -3   1    5.00    1.60
 -11  -3  -1    4.40    1.50
 -11   3  -1    6.40    1.60
  11   3   1    6.20    1.50
  11   3   1    5.30    1.40
 -12  -3  -1   11.40    2.00
 -12  -3  -1   13.00    2.20
  12  -3   1   17.50    2.20
 -12   3  -1   18.30    2.20
  12   3   1   18.80    2.30
  12   3   1   19.90    2.20
 -13  -3  -1   16.90    2.40
  13  -3   1   12.10    2.20
 -13  -3  -1   12.50    2.20
  13   3   1   15.00    2.10
 -13   3  -1   15.00    2.20
  13   3   1   17.20    2.40
 -14  -3  -1    0.10    1.60
  14  -3   1    2.30    1.70
 -14  -3  -1    2.10    1.90
 -14   3  -1    0.50    1.50
  14   3   1    0.20    1.40
  14   3   1    1.10    1.50
  15  -3   1   -0.80    1.60
 -15  -3  -1    2.70    1.90
 -15  -3  -1   -1.90    1.50
 -15   3  -1    2.30    1.70
  15   3   1    2.90    1.70
  15   3   1    2.20    1.60
 -16  -3  -1    9.00    2.50
  16  -3   1    4.00    2.20
  16   3   1    9.90    2.20
 -16  -4   1   -2.00    1.90
  16  -4  -1   -0.30    1.80
 -16  -4   1   -1.30    1.80
  16   4  -1   -0.90    1.30
 -16   4   1    2.10    1.90
 -15  -4   1   12.50    2.60
  15  -4  -1   13.50    2.50
 -15  -4   1    8.10    2.20
  15   4  -1    8.60    2.00
 -15   4   1   11.70    2.20
 -14  -4   1    6.20    2.00
 -14  -4   1    5.30    2.10
  14  -4  -1    2.70    1.80
  14   4  -1    1.70    1.50
 -14   4   1    4.70    1.60
 -13  -4   1    9.80    2.10
 -13  -4   1   13.70    2.30
  13  -4  -1   13.10    2.30
  13   4  -1   13.00    1.90
 -13   4   1   12.80    2.00
  12  -4  -1    1.00    1.50
 -12  -4   1    0.10    1.40
 -12  -4   1    0.20    1.50
 -12   4   1   -0.40    1.30
 -11  -4   1   12.60    1.90
  11  -4  -1   12.90    2.00
 -11  -4   1    9.60    1.80
 -11   4   1   10.80    1.80
  10  -4  -1    3.00    1.40
 -10  -4   1    0.80    1.20
 -10  -4   1    1.50    1.30
 -10   4   1    2.40    1.30
 -10   4   1    1.00    1.10
  -9  -4   1  103.59    4.50
  -9  -4   1   96.29    4.70
   9  -4  -1  105.69    4.60
   9   4  -1  106.29    3.40
  -9   4   1  106.39    4.50
  -9   4   1  106.09    4.40
  -8  -4   1    5.30    1.20
  -8  -4   1    5.80    1.30
   8  -4  -1    6.70    1.40
  -8   4   1    8.00    1.30
   8   4  -1    7.80    0.40
  -8   4   1    8.70    1.30
  -7  -4   1  137.49    5.00
   7  -4  -1  134.49    5.10
  -7  -4   1  129.69    5.30
  -7   4   1  135.29    5.00
  -7   4   1  128.49    4.80
   7   4  -1  130.19    4.90
   6  -4  -1   66.89    3.10
  -6  -4   1   65.09    3.30
  -6  -4   1   67.09    3.00
  -6   4   1   65.79    2.70
  -6   4   1   67.39    3.00
   6   4  -1   67.79    2.90
  -5  -4   1   13.20    1.20
   5  -4  -1   20.10    1.20
   5  -4  -1   18.10    1.50
  -5  -4   1   14.40    1.50
   5   4  -1   17.40    1.30
  -5   4   1   15.90    1.30
   5   4  -1   15.70    1.20
  -5   4   1   16.80    1.20
  -5   4   1   18.00    1.30
  -4  -4   1    2.90    0.60
  -4  -4   1    2.40    0.90
   4  -4  -1    3.30    0.80
   4  -4  -1    3.90    0.60
   4   4  -1    3.90    0.70
  -4   4   1    3.40    0.40
   4   4  -1    4.10    0.70
  -4   4   1    2.60    0.70
  -4   4   1    3.40    0.60
  -4   4   1    4.00    0.70
   4   4  -1    2.80    0.70
  -3  -4   1   26.70    1.40
   3  -4  -1   30.00    1.50
   3  -4  -1   28.30    1.20
  -3  -4   1   26.30    1.80
  -3  -4   1   27.10    0.90
   3  -4  -1   27.20    1.30
  -3  -4   1   27.00    0.90
   3  -4  -1   28.60    1.60
   3  -4  -1   29.00    1.50
   3   4  -1   28.00    1.40
   3   4  -1   27.70    1.50
  -3   4   1   30.20    1.20
   3   4  -1   26.90    1.30
  -3   4   1   25.90    1.50
  -3   4   1   26.40    1.50
   2  -4  -1   26.80    1.40
  -2  -4   1   24.60    1.20
   2  -4  -1   25.70    1.50
   2  -4  -1   26.70    1.40
  -2  -4   1   26.30    1.00
  -2  -4   1   26.50    1.60
   2  -4  -1   26.00    1.00
   2  -4  -1   27.70    1.40
   2  -4  -1   28.50    1.30
  -2   4   1   25.10    1.40
  -2   4   1   27.20    1.30
   2   4  -1   25.20    1.40
   2   4  -1   25.60    1.20
   2   4  -1   28.60    1.20
  -2   4   1   24.40    1.40
   1  -4  -1  119.39    4.00
   1  -4  -1  123.59    4.00
  -1  -4   1  115.89    3.80
  -1  -4   1  119.29    3.80
  -1  -4   1  115.09    4.20
   1  -4  -1  111.49    4.10
  -1   4   1  127.79    4.10
  -1   4   1  118.19    4.00
   1   4  -1  113.99    4.10
  -1   4   1  116.59    4.00
   1   4  -1  123.99    4.20
  -1   4   1  112.89    4.10
   1   4  -1  120.19    3.80
   0  -4  -1  276.57    8.50
   0  -4   1  279.77    8.40
   0  -4   1  268.97    8.70
   0  -4  -1  263.27    8.70
   0  -4  -1  280.07    8.60
   0  -4   1  275.37    8.30
   0   4  -1  281.57    8.70
   0   4   1  270.97    8.60
   0   4  -1  265.87    8.70
   0   4   1  293.77    8.80
   0   4   1  271.17    8.70
   0   4   1  272.87    8.50
   0   4  -1  272.67    8.40
   0   4  -1  271.27    8.40
  -1  -4  -1    9.20    1.00
  -1  -4  -1   11.30    0.70
   1  -4   1   10.60    0.90
  -1  -4  -1   10.90    0.60
  -1  -4  -1   13.20    0.90
   1  -4   1   11.70    0.70
   1   4   1   12.70    0.90
  -1   4  -1   12.90    0.90
   1   4   1   10.30    1.00
   1   4   1   11.80    0.60
  -1   4  -1   10.00    1.00
   1   4   1   12.80    1.10
  -1   4  -1   10.40    0.80
   2  -4   1   11.10    1.10
  -2  -4  -1   12.00    0.90
   2  -4   1   12.70    0.80
  -2  -4  -1   12.40    0.80
  -2  -4  -1   10.90    1.20
   2  -4   1   12.00    0.90
   2  -4   1   12.40    0.80
  -2  -4  -1   12.10    0.60
   2  -4   1   12.10    0.80
   2   4   1   10.20    0.90
  -2   4  -1   10.90    0.80
  -2   4  -1   11.10    1.00
   2   4   1   10.80    0.70
   2   4   1   11.80    1.10
   3  -4   1    9.20    1.10
  -3  -4  -1   11.50    1.30
  -3  -4  -1   12.30    0.50
   3  -4   1   12.90    1.00
   3  -4   1   11.00    0.70
  -3  -4  -1   11.10    0.90
   3  -4   1   12.50    0.90
  -3   4  -1   12.40    0.90
  -3   4  -1    9.30    1.00
   3   4   1    9.70    1.00
   3   4   1   11.70    1.10
   3   4   1   11.70    0.90
   4  -4   1    9.10    0.90
  -4  -4  -1    7.40    0.80
  -4  -4  -1    6.40    1.10
   4  -4   1    6.70    1.00
   4  -4   1    8.40    0.80
   4   4   1    7.90    0.80
  -4   4  -1    8.40    1.00
   4   4   1   10.20    1.00
  -4   4  -1    6.40    0.80
   5  -4   1   13.00    1.30
  -5  -4  -1   11.10    1.10
  -5  -4  -1   11.00    1.30
  -5   4  -1   12.20    1.20
   5   4   1   12.30    1.20
  -6  -4  -1    8.20    1.30
   6  -4   1    9.00    1.30
  -6  -4  -1    9.50    1.20
   6   4   1    9.20    1.10
  -6   4  -1   10.30    1.20
  -7  -4  -1   52.49    3.00
   7  -4   1   51.09    2.70
  -7  -4  -1   52.29    2.70
  -7   4  -1   46.30    2.50
   7   4   1   51.39    2.60
   7   4   1   51.79    1.70
  -7   4  -1   51.29    2.50
   7   4   1   52.29    1.70
   8  -4   1    5.00    1.30
  -8  -4  -1    2.30    1.20
  -8  -4  -1    6.70    1.40
   8   4   1    5.20    0.40
  -8   4  -1    4.20    1.00
   8   4   1    3.70    1.10
   8   4   1    5.20    0.40
  -8   4  -1    4.60    1.20
  -9  -4  -1   -1.00    1.10
  -9  -4  -1    0.70    1.20
   9  -4   1   -0.30    1.10
  -9   4  -1    1.60    1.00
   9   4   1    1.20    1.00
   9   4   1    0.20    0.30
 -10  -4  -1   15.80    1.90
 -10  -4  -1   12.80    2.00
  10  -4   1   14.30    2.00
  10   4   1   16.40    1.90
 -10   4  -1   13.20    1.70
  11  -4   1   -2.30    1.20
 -11  -4  -1   -1.60    1.40
 -11  -4  -1   -1.20    1.20
 -11   4  -1    0.80    1.10
  11   4   1   -1.20    1.00
 -12  -4  -1    3.80    1.80
  12  -4   1    1.80    1.60
 -12  -4  -1    3.80    1.80
 -12   4  -1    2.80    1.40
  12   4   1    4.30    1.40
 -13  -4  -1   -0.80    1.40
  13  -4   1   -1.30    1.70
 -13  -4  -1   -1.80    1.60
  13   4   1   -0.10    1.20
 -13   4  -1    1.00    1.30
 -14  -4  -1    1.40    1.60
 -14  -4  -1   -3.20    1.70
  14  -4   1   -0.20    1.60
  14   4   1    0.60    1.40
  15  -4   1   -1.00    1.70
 -15  -4  -1   -2.20    1.90
 -15  -4  -1   -2.70    1.50
  15   4   1   -1.30    1.30
 -16  -4  -1    2.50    2.10
 -16  -4  -1    3.90    2.20
 -17  -5   1   -3.20    2.00
 -16  -5   1   16.00    3.10
 -16  -5   1   26.00    3.30
  16   5  -1   25.80    3.40
  15  -5  -1    2.10    1.80
 -15  -5   1    0.70    1.80
 -15  -5   1    3.30    2.00
 -15   5   1    2.30    1.60
  15   5  -1    2.30    1.50
 -14  -5   1    7.70    2.10
 -14  -5   1   10.80    2.30
  14  -5  -1    7.10    2.10
 -14   5   1   12.10    2.10
  14   5  -1    8.00    1.90
 -13  -5   1    7.40    2.10
  13  -5  -1    7.80    2.10
 -13  -5   1   10.10    2.20
 -13   5   1   15.40    2.10
  13   5  -1   10.50    1.90
  12  -5  -1   -0.50    1.60
 -12  -5   1    2.30    1.60
 -12  -5   1    1.40    1.50
 -12   5   1    1.50    1.30
  12   5  -1    1.30    1.20
 -11  -5   1   16.10    2.30
 -11  -5   1   16.90    2.20
  11  -5  -1   19.20    2.40
 -11   5   1   20.40    2.30
  11   5  -1   20.60    2.20
 -11   5   1   19.10    2.00
  10  -5  -1   98.89    4.70
 -10  -5   1   97.19    4.90
 -10  -5   1   96.09    4.50
 -10   5   1   91.19    4.40
  10   5  -1   89.69    4.20
 -10   5   1   98.19    4.30
  -9  -5   1    1.10    1.20
  -9  -5   1   -0.60    1.20
   9  -5  -1    0.80    1.20
   9   5  -1   -1.60    0.80
  -9   5   1    0.70    1.00
  -9   5   1    0.70    1.00
   8  -5  -1    0.50    1.20
  -8  -5   1    0.40    1.00
  -8  -5   1    1.60    1.20
   8   5  -1    1.50    0.90
   8   5  -1    0.50    0.80
  -8   5   1    1.60    0.90
  -8   5   1    1.30    1.00
  -7  -5   1  126.19    4.90
  -7  -5   1  136.29    5.50
   7  -5  -1  125.59    5.00
   7   5  -1  124.09    4.70
  -7   5   1  123.09    4.80
  -7   5   1  123.29    4.60
   7   5  -1  120.99    4.70
  -6  -5   1  138.79    5.50
  -6  -5   1  133.39    4.90
   6  -5  -1  135.99    5.10
  -6   5   1  135.49    4.70
  -6   5   1  132.59    5.00
  -6   5   1  130.79    4.90
   6   5  -1  129.09    4.80
   6   5  -1  128.99    4.90
  -5  -5   1    9.30    1.00
   5  -5  -1   10.00    0.90
  -5  -5   1    9.70    1.40
   5  -5  -1    9.80    1.30
   5   5  -1   11.00    1.10
  -5   5   1   10.80    0.50
  -5   5   1   10.40    1.20
   5   5  -1   10.30    1.20
  -5   5   1   11.10    1.20
   4  -5  -1  140.89    4.50
  -4  -5   1  131.99    5.20
   4  -5  -1  138.29    4.40
   4  -5  -1  131.29    5.00
  -4  -5   1  136.19    4.70
   4   5  -1  133.69    4.90
  -4   5   1  145.29    4.40
  -4   5   1  139.09    4.80
  -4   5   1  126.09    4.90
   4   5  -1  133.69    4.70
   3  -5  -1    2.70    0.40
  -3  -5   1    2.80    0.30
  -3  -5   1    3.00    0.60
   3  -5  -1    2.70    0.80
   3  -5  -1    2.20    0.50
  -3  -5   1    3.10    0.90
  -3   5   1    3.20    0.80
   3   5  -1    2.60    0.50
   3   5  -1    2.90    0.80
   3   5  -1    3.40    0.60
  -3   5   1    2.50    0.50
  -3   5   1    2.70    0.70
  -2  -5   1    3.30    0.80
  -2  -5   1    3.50    0.60
  -2  -5   1    3.20    0.50
   2  -5  -1    3.60    0.30
  -2  -5   1    2.90    0.50
   2  -5  -1    3.30    0.80
   2  -5  -1    2.90    0.70
   2   5  -1    3.00    0.80
   2   5  -1    4.40    0.60
   2   5  -1    4.40    0.50
  -2   5   1    3.70    0.60
  -2   5   1    3.00    0.70
  -2   5   1    2.50    0.70
  -1  -5   1   22.10    1.10
  -1  -5   1   20.30    1.00
  -1  -5   1   23.00    1.10
  -1  -5   1   23.90    1.60
   1  -5  -1   21.90    1.30
   1  -5  -1   21.50    1.50
  -1   5   1   22.10    1.50
  -1   5   1   23.30    1.30
  -1   5   1   21.30    1.30
   1   5  -1   21.60    1.50
   1   5  -1   21.90    1.10
  -1   5   1   23.00    1.40
   0  -5   1   99.19    3.70
   0  -5  -1   98.79    3.80
   0  -5  -1  104.99    3.60
   0  -5  -1  102.19    3.50
   0  -5   1  102.89    3.40
   0  -5   1   95.49    3.20
   0  -5   1   98.49    3.50
   0   5  -1  102.69    3.40
   0   5  -1   98.09    3.70
   0   5   1   95.99    3.70
   0   5  -1  100.39    3.90
   0   5   1   95.49    3.50
   0   5   1   98.19    3.60
   0   5  -1   99.89    3.40
   1  -5   1  513.25   16.20
  -1  -5  -1  514.65   15.80
  -1  -5  -1  544.65   16.40
  -1  -5  -1  536.25   16.00
  -1  -5  -1  527.15   16.50
   1  -5   1  550.94   16.00
  -1   5  -1  524.15   16.00
  -1   5  -1  510.15   16.40
   1   5   1  527.65   16.20
   1   5   1  529.35   15.70
  -1   5  -1  570.34   16.30
   1   5   1  516.65   16.40
  -2  -5  -1    2.80    0.40
   2  -5   1    2.80    0.60
   2  -5   1    3.50    0.60
   2  -5   1    3.60    0.50
  -2  -5  -1    2.20    0.90
  -2  -5  -1    2.20    0.50
   2  -5   1    2.20    0.60
   2  -5   1    3.00    0.80
   2   5   1    3.00    0.60
  -2   5  -1    2.80    0.70
   2   5   1    1.50    0.70
   2   5   1    2.60    0.40
  -2   5  -1    2.20    0.60
   3  -5   1   45.10    1.90
  -3  -5  -1   39.60    1.80
   3  -5   1   44.50    1.80
   3  -5   1   45.60    1.90
  -3  -5  -1   43.70    2.50
   3  -5   1   42.40    1.70
   3  -5   1   43.20    2.20
  -3  -5  -1   42.30    1.40
   3   5   1   41.70    1.80
   3   5   1   43.90    2.00
   3   5   1   42.70    2.20
  -3   5  -1   39.10    1.90
  -3   5  -1   42.20    2.10
  -4  -5  -1    0.70    0.90
  -4  -5  -1    0.30    0.50
   4  -5   1   -0.20    0.80
   4  -5   1    0.40    0.30
   4  -5   1    1.30    0.50
  -4   5  -1    0.00    0.50
   4   5   1    0.60    0.70
   4   5   1    0.60    0.60
  -4   5  -1    0.10    0.50
  -5  -5  -1   19.90    1.80
  -5  -5  -1   18.60    1.50
   5  -5   1   19.00    1.70
  -5   5  -1   21.70    1.60
  -5   5  -1   19.70    1.40
   5   5   1   21.60    1.60
   5   5   1   19.40    1.50
  -6  -5  -1   45.30    2.40
   6  -5   1   46.00    2.70
  -6  -5  -1   47.20    2.90
  -6   5  -1   45.10    2.30
   6   5   1   44.50    2.40
  -7  -5  -1    4.00    1.30
  -7  -5  -1    4.10    1.10
   7  -5   1    3.30    1.20
  -7   5  -1    4.30    1.10
   7   5   1    2.20    0.90
  -8  -5  -1   32.10    2.80
   8  -5   1   24.10    2.30
  -8  -5  -1   33.70    2.50
  -8   5  -1   25.30    2.00
   8   5   1   23.90    2.10
   9  -5   1   -0.30    1.30
  -9  -5  -1    2.30    1.40
  -9  -5  -1    1.40    1.20
   9   5   1    1.10    1.00
  10  -5   1   37.00    3.00
 -10  -5  -1   34.80    3.20
 -10  -5  -1   37.40    3.00
  10   5   1   31.70    2.50
  11  -5   1    1.20    1.50
 -11  -5  -1    3.20    1.40
 -11  -5  -1   -0.20    1.40
  11   5   1    1.70    1.20
 -12  -5  -1    2.30    1.50
  12  -5   1    2.80    1.80
 -12  -5  -1    1.30    1.70
  12   5   1    3.60    1.50
 -13  -5  -1   -1.40    1.60
 -13  -5  -1    1.60    1.60
  13  -5   1   -0.10    1.70
  13   5   1    0.40    1.40
  14  -5   1    2.10    1.90
 -14  -5  -1   -2.90    1.80
 -14  -5  -1    0.20    1.70
  14   5   1    0.70    1.40
  15  -5   1    6.00    2.20
 -15  -5  -1    8.40    2.30
 -15  -5  -1    4.60    2.00
  15   5   1    3.90    1.80
 -16  -5  -1   -7.10    1.80
 -16  -6   1   -3.70    1.90
 -15  -6   1    0.20    2.10
 -15  -6   1    3.80    2.10
  15  -6  -1    5.90    2.20
  15   6  -1    3.50    1.50
  15   6  -1    2.70    1.70
 -14  -6   1    5.50    2.10
 -14  -6   1   -0.30    1.80
  14  -6  -1    0.00    1.80
  14   6  -1    2.00    1.50
  14   6  -1    0.30    1.30
 -13  -6   1    1.50    2.00
  13  -6  -1    2.40    1.90
 -13  -6   1   -1.70    1.50
  13   6  -1    0.00    1.20
  13   6  -1    0.70    1.20
 -12  -6   1   23.60    3.00
  12  -6  -1   32.10    3.10
 -12  -6   1   27.00    2.80
  12   6  -1   32.60    2.70
  12   6  -1   28.00    2.60
 -11  -6   1    1.50    1.60
 -11  -6   1   -0.20    1.50
  11  -6  -1    3.60    1.70
 -11   6   1    1.50    1.30
  11   6  -1    0.10    1.00
  11   6  -1    1.80    1.30
 -10  -6   1   23.40    2.60
  10  -6  -1   30.20    2.90
 -10  -6   1   27.20    2.50
 -10   6   1   26.80    2.30
  10   6  -1   24.10    2.20
  10   6  -1   21.90    2.10
   9  -6  -1   25.40    2.50
  -9  -6   1   26.00    2.30
  -9  -6   1   23.70    2.50
   9   6  -1   27.20    2.10
   9   6  -1   24.90    2.10
  -9   6   1   26.80    2.40
  -8  -6   1   34.40    3.00
  -8  -6   1   36.30    2.60
   8  -6  -1   36.50    2.70
  -8   6   1   34.10    2.40
   8   6  -1   35.70    2.30
   8   6  -1   36.10    2.30
   7  -6  -1   72.39    3.60
  -7  -6   1   67.99    3.80
  -7  -6   1   72.29    3.40
   7   6  -1   63.29    3.10
  -7   6   1   65.89    3.30
   7   6  -1   72.89    3.40
  -6  -6   1   86.09    3.60
  -6  -6   1   85.09    4.20
   6  -6  -1   83.49    3.80
   6   6  -1   83.39    3.50
  -6   6   1   80.39    3.70
  -6   6   1   86.79    3.70
   6   6  -1   79.89    3.60
  -5  -6   1    2.50    1.10
   5  -6  -1    3.90    1.10
  -5  -6   1    2.40    0.80
   5  -6  -1    2.70    0.60
   5   6  -1    3.50    0.80
  -5   6   1    3.20    0.90
   5   6  -1    1.50    0.90
  -5   6   1    1.90    1.00
   4  -6  -1   29.00    1.30
  -4  -6   1   29.20    2.30
  -4  -6   1   28.10    1.60
   4  -6  -1   30.10    1.50
   4  -6  -1   31.30    2.00
   4   6  -1   32.00    1.90
  -4   6   1   29.70    1.90
   4   6  -1   29.50    1.60
  -4   6   1   29.60    1.40
  -4   6   1   31.10    1.80
   3  -6  -1    2.30    0.30
   3  -6  -1    1.80    0.90
   3  -6  -1    1.40    0.60
  -3  -6   1    1.50    0.40
  -3  -6   1    1.80    0.60
  -3  -6   1    2.40    1.00
  -3   6   1    1.20    0.50
   3   6  -1    2.60    0.60
  -3   6   1    2.60    0.80
  -3   6   1    2.80    0.80
   3   6  -1    3.00    0.90
   3   6  -1    2.90    0.50
  -2  -6   1    3.90    0.60
   2  -6  -1    2.10    0.90
   2  -6  -1    2.80    0.70
  -2  -6   1    3.70    0.50
  -2  -6   1    4.90    0.70
  -2  -6   1    3.20    0.90
  -2   6   1    4.20    0.80
  -2   6   1    2.60    0.90
  -2   6   1    3.10    0.80
   2   6  -1    4.10    0.90
   2   6  -1    4.40    0.70
  -1  -6   1   84.39    3.00
  -1  -6   1   82.29    2.80
   1  -6  -1   82.99    3.40
  -1  -6   1   87.29    3.00
  -1  -6   1   86.29    3.60
   1   6  -1   75.99    2.90
  -1   6   1   78.99    3.20
  -1   6   1   80.69    3.10
   1   6  -1   74.29    3.30
  -1   6   1   77.69    3.40
   1   6  -1   85.89    3.00
   0  -6   1   16.70    0.90
   0  -6  -1   19.70    1.60
   0  -6   1   21.30    1.10
   0  -6   1   14.80    1.40
   0   6  -1   17.70    1.50
   0   6   1   16.80    1.50
   0   6  -1   19.30    1.10
   0   6  -1   19.20    1.20
   0   6   1   20.20    1.40
   0   6   1   16.20    1.20
   1  -6   1  262.77    8.90
   1  -6   1  279.27    8.60
  -1  -6  -1  274.97    8.30
  -1  -6  -1  285.47    8.60
   1  -6   1  273.57    8.40
  -1  -6  -1  279.77    9.30
   1   6   1  276.07    9.10
  -1   6  -1  273.67    8.70
  -1   6  -1  267.47    9.10
   1   6   1  279.67    8.80
  -2  -6  -1  128.39    4.10
  -2  -6  -1  123.69    4.10
   2  -6   1  123.29    4.80
  -2  -6  -1  123.99    5.00
   2  -6   1  123.09    4.40
   2  -6   1  131.39    4.30
   2  -6   1  125.89    4.10
   2   6   1  120.89    4.40
   2   6   1  129.79    4.10
  -2   6  -1  123.89    4.70
  -2   6  -1  124.49    4.30
   2   6   1  127.59    4.80
  -3  -6  -1    9.50    0.90
  -3  -6  -1   10.40    0.60
   3  -6   1   11.20    0.90
  -3  -6  -1    8.60    1.40
   3  -6   1   11.50    1.40
   3  -6   1   10.40    0.90
   3   6   1   11.30    0.90
  -3   6  -1   11.10    1.00
   3   6   1   10.60    1.10
   3   6   1   11.10    1.30
  -3   6  -1    9.30    1.20
  -4  -6  -1   15.40    1.80
   4  -6   1   20.20    1.10
   4  -6   1   20.30    1.30
  -4  -6  -1   19.00    1.40
   4  -6   1   19.00    1.80
   4   6   1   22.50    1.70
  -4   6  -1   18.50    1.70
  -4   6  -1   18.80    1.40
   4   6   1   21.50    1.50
   5  -6   1   15.80    1.70
  -5  -6  -1   15.70    1.40
  -5  -6  -1   16.70    1.90
  -5   6  -1   20.60    1.80
  -5   6  -1   18.40    1.50
   5   6   1   17.40    1.70
   5   6   1   19.10    1.70
   6  -6   1   12.40    1.70
  -6  -6  -1   10.30    1.30
  -6  -6  -1   11.50    1.70
   6   6   1   10.70    1.40
  -6   6  -1   14.30    1.50
   6   6   1   12.10    1.50
  -7  -6  -1   39.00    3.10
   7  -6   1   39.90    2.70
  -7  -6  -1   31.20    2.30
   7   6   1   36.10    2.40
   7   6   1   32.00    2.30
  -7   6  -1   34.00    2.20
   8  -6   1  239.58    8.70
  -8  -6  -1  244.08    8.40
  -8  -6  -1  233.38    9.10
   8   6   1  222.58    8.40
   8   6   1  239.18    8.40
  -8   6  -1  237.98    8.30
  -9  -6  -1    0.00    1.40
   9  -6   1    0.50    1.40
  -9  -6  -1   -0.50    1.20
   9   6   1    0.20    1.10
  -9   6  -1    1.50    1.10
   9   6   1   -1.40    1.00
 -10  -6  -1   76.89    4.00
  10  -6   1   79.49    4.30
 -10  -6  -1   75.19    4.60
  10   6   1   74.09    3.90
  11  -6   1   -0.40    1.50
 -11  -6  -1    4.30    1.80
 -11  -6  -1    1.30    1.40
  11   6   1    4.10    1.50
 -12  -6  -1   25.50    3.20
 -12  -6  -1   26.20    2.80
  12  -6   1   24.40    2.90
  12   6   1   28.10    2.70
  13  -6   1   12.50    2.60
 -13  -6  -1   10.40    2.60
 -13  -6  -1    7.80    2.20
  13   6   1   10.50    1.90
 -14  -6  -1    5.90    2.30
 -14  -6  -1   13.40    2.50
  14  -6   1    9.60    2.50
  14   6   1    6.30    1.80
 -15  -6  -1    4.00    2.20
 -15  -6  -1    1.90    2.30
  15   6   1    3.90    1.80
 -15  -7   1    2.10    2.80
 -15  -7   1    2.80    1.90
  15   7  -1    4.20    1.60
  15   7  -1    4.70    1.80
 -14  -7   1    1.70    1.90
 -14  -7   1   -2.70    1.90
  14  -7  -1   -1.50    1.70
  14   7  -1    1.40    1.30
  14   7  -1    1.60    1.50
 -13  -7   1    7.60    2.00
 -13  -7   1    5.10    2.40
  13  -7  -1    5.50    2.20
  13   7  -1    6.30    1.60
  13   7  -1    9.80    1.90
 -12  -7   1   -0.30    1.70
 -12  -7   1   -2.50    1.50
  12  -7  -1    2.60    1.80
  12   7  -1   -0.40    1.00
  12   7  -1    1.80    1.20
 -12   7   1    0.10    1.50
  11  -7  -1    0.70    1.60
 -11  -7   1   -1.10    1.40
 -11  -7   1    1.70    1.70
 -11   7   1    2.10    1.40
  11   7  -1    2.90    1.20
  11   7  -1    1.20    1.10
  10  -7  -1    1.90    1.60
 -10  -7   1   -1.90    1.10
 -10  -7   1   -0.20    1.60
  10   7  -1   -0.40    0.90
  10   7  -1    0.40    1.10
 -10   7   1   -0.40    1.00
  -9  -7   1    7.00    1.60
   9  -7  -1    7.50    1.80
  -9  -7   1    6.80    1.80
  -9   7   1    7.20    1.60
   9   7  -1    7.50    1.30
   9   7  -1    6.10    1.40
  -8  -7   1   64.29    4.10
  -8  -7   1   68.49    3.40
   8  -7  -1   64.39    3.70
   8   7  -1   59.69    3.10
  -8   7   1   58.79    3.20
   8   7  -1   56.59    3.20
  -7  -7   1    0.70    1.00
  -7  -7   1    0.80    1.30
   7  -7  -1    0.90    1.20
   7   7  -1   -0.10    0.90
  -7   7   1    1.70    1.20
   7   7  -1    0.50    0.80
  -7   7   1   -0.10    1.00
  -6  -7   1   85.89    4.50
  -6  -7   1   85.89    3.60
   6  -7  -1   84.59    4.10
  -6   7   1   84.09    3.90
  -6   7   1   86.69    3.80
   6   7  -1   84.59    3.60
   6   7  -1   84.49    3.80
  -5  -7   1   86.49    3.50
   5  -7  -1   88.99    4.00
   5  -7  -1   86.79    3.10
  -5  -7   1   85.59    4.30
   5   7  -1   92.09    3.60
  -5   7   1   86.99    3.70
   5   7  -1   84.89    3.90
  -5   7   1   83.89    3.80
   4  -7  -1    1.10    1.00
   4  -7  -1    1.30    0.60
  -4  -7   1    0.10    0.60
   4  -7  -1    0.60    0.30
  -4  -7   1    0.30    1.00
  -4   7   1    1.30    0.50
   4   7  -1   -0.10    0.80
  -4   7   1    0.40    0.80
  -4   7   1    0.70    0.90
   4   7  -1    0.80    0.70
   3  -7  -1  101.09    3.90
  -3  -7   1  103.69    3.30
  -3  -7   1  102.19    3.60
   3  -7  -1   97.29    4.20
  -3  -7   1  102.29    4.50
   3   7  -1   95.19    4.10
   3   7  -1  100.09    3.70
  -3   7   1   95.59    4.10
  -3   7   1   98.69    3.90
  -2  -7   1    5.30    0.70
   2  -7  -1    3.10    0.90
  -2  -7   1    4.80    0.70
   2  -7  -1    5.80    1.20
  -2  -7   1    5.20    1.20
   2   7  -1    5.20    1.10
  -2   7   1    7.70    1.20
   2   7  -1    6.60    0.80
  -2   7   1    6.70    1.00
  -1  -7   1   76.69    3.50
  -1  -7   1   71.19    2.50
   1  -7  -1   69.99    3.20
  -1   7   1   70.19    3.00
  -1   7   1   69.99    2.90
   1   7  -1   67.49    3.20
   1   7  -1   67.79    2.70
  -1   7   1   68.99    3.20
   1   7  -1   74.69    2.90
   0  -7  -1    1.20    0.90
   0  -7   1    0.10    0.80
   0  -7   1    0.00    0.30
   0   7  -1    0.50    0.80
   0   7   1    1.30    0.70
   0   7   1    0.60    0.80
   0   7   1   -0.10    0.60
   0   7  -1    0.70    0.50
   0   7  -1    0.60    0.60
   1  -7   1   33.50    1.30
   1  -7   1   30.80    1.30
  -1  -7  -1   31.10    2.30
   1  -7   1   33.50    2.10
  -1   7  -1   34.50    1.70
  -1   7  -1   32.50    2.10
   1   7   1   29.90    1.80
   1   7   1   32.70    2.10
   1   7   1   30.00    1.70
   2  -7   1   19.90    1.00
  -2  -7  -1   19.80    1.00
   2  -7   1   18.40    1.60
   2  -7   1   17.50    1.70
  -2  -7  -1   18.30    1.80
  -2  -7  -1   20.40    1.10
  -2   7  -1   20.10    1.80
   2   7   1   21.10    1.90
  -2   7  -1   20.80    1.40
   2   7   1   20.40    1.50
   3  -7   1   73.29    2.60
   3  -7   1   70.79    2.90
  -3  -7  -1   73.39    3.70
  -3  -7  -1   69.99    2.70
  -3  -7  -1   70.39    2.40
   3  -7   1   68.39    3.40
   3   7   1   65.79    3.00
   3   7   1   70.39    3.30
  -3   7  -1   65.49    3.20
  -3   7  -1   71.89    2.90
   3   7   1   74.09    2.60
  -4  -7  -1    0.40    1.10
   4  -7   1   -0.20    0.50
  -4  -7  -1   -0.20    0.60
   4  -7   1   -0.30    0.50
   4  -7   1    0.90    1.10
  -4   7  -1    0.80    0.90
   4   7   1   -0.30    0.70
   4   7   1    1.00    0.90
  -4   7  -1    0.40    0.70
   5  -7   1    9.20    1.50
  -5  -7  -1    7.20    1.60
   5  -7   1    7.40    0.70
  -5  -7  -1    6.80    1.10
   5   7   1    7.10    1.30
   5   7   1    5.90    1.20
  -5   7  -1    5.70    1.30
  -5   7  -1    8.70    1.20
  -6  -7  -1   12.60    1.40
  -6  -7  -1   13.50    2.00
   6  -7   1   16.30    2.00
   6   7   1   13.10    1.70
  -6   7  -1   15.50    1.50
   6   7   1   14.80    1.70
  -6   7  -1   16.00    1.80
  -7  -7  -1   88.29    4.80
  -7  -7  -1   93.29    4.00
   7  -7   1   90.59    4.40
   7   7   1   93.29    4.30
   7   7   1   88.09    4.00
  -7   7  -1   94.89    4.00
  -8  -7  -1    8.70    1.90
  -8  -7  -1   11.30    1.60
   8  -7   1   11.70    1.90
  -8   7  -1    9.80    1.50
   8   7   1   11.40    1.80
   8   7   1   10.20    1.70
  -9  -7  -1    2.30    1.70
   9  -7   1    2.70    1.60
  -9  -7  -1    1.80    1.30
  -9   7  -1    2.50    1.20
   9   7   1    0.20    1.10
   9   7   1    3.30    1.30
 -10  -7  -1   45.20    3.90
  10  -7   1   34.90    3.30
 -10  -7  -1   36.30    3.00
  10   7   1   33.60    2.70
  10   7   1   39.60    2.80
 -11  -7  -1   25.70    3.10
 -11  -7  -1   27.80    2.70
  11  -7   1   33.20    3.30
  11   7   1   25.00    2.60
  11   7   1   25.10    2.50
  12  -7   1   17.10    2.80
 -12  -7  -1   12.50    2.60
 -12  -7  -1   15.80    2.40
  12   7   1   13.70    2.20
  12   7   1   11.10    2.00
 -13  -7  -1    0.70    1.80
  13  -7   1    1.60    2.10
 -13  -7  -1   -4.20    1.70
  13   7   1    0.30    1.30
  13   7   1   -2.30    1.30
  14  -7   1    6.40    2.50
 -14  -7  -1    5.70    2.10
 -14  -7  -1   -1.40    2.00
  14   7   1    5.50    1.70
  14   7   1    4.20    1.80
 -15  -7  -1   -2.10    1.90
  15   7   1   -1.30    1.30
  15   8  -1    0.10    2.10
 -14  -8   1    2.30    2.00
  14   8  -1   -0.10    1.30
  14   8  -1    1.10    1.40
 -13  -8   1   -1.40    1.90
  13  -8  -1    0.90    2.10
 -13  -8   1   -2.30    1.40
  13   8  -1   -1.00    1.20
  13   8  -1    2.00    1.30
 -12  -8   1    1.40    2.00
  12  -8  -1   -1.40    1.90
 -12  -8   1   -0.10    1.60
  12   8  -1   -1.20    1.00
 -12   8   1    0.50    1.40
  12   8  -1   -0.70    1.10
  11  -8  -1    3.70    2.00
 -11  -8   1    7.00    1.70
 -11  -8   1    3.80    2.00
 -11   8   1    3.80    1.60
  11   8  -1    1.40    1.30
  11   8  -1    4.30    1.40
  10  -8  -1    1.60    1.70
 -10  -8   1    0.20    1.40
 -10  -8   1   -1.70    1.60
  10   8  -1   -1.20    1.00
 -10   8   1    0.40    1.20
  10   8  -1   -0.30    1.00
   9  -8  -1    5.80    1.80
  -9  -8   1    3.50    1.40
  -9  -8   1    3.30    1.80
  -9   8   1    3.80    1.40
   9   8  -1    6.30    1.40
   9   8  -1    3.70    1.30
   8  -8  -1    8.10    1.90
  -8  -8   1    7.30    1.50
  -8  -8   1    4.90    1.90
   8   8  -1   10.10    1.50
   8   8  -1    5.80    1.40
  -8   8   1    7.80    1.50
  -7  -8   1   57.99    3.10
  -7  -8   1   54.29    3.90
   7  -8  -1   58.79    3.60
   7   8  -1   58.49    3.20
  -7   8   1   57.29    3.30
  -7   8   1   57.39    3.20
   7   8  -1   53.69    2.80
   6  -8  -1   24.10    2.40
  -6  -8   1   20.90    2.50
  -6  -8   1   21.70    1.80
  -6   8   1   26.20    2.10
   6   8  -1   22.60    1.80
  -6   8   1   19.20    2.20
   6   8  -1   24.10    2.30
  -5  -8   1    1.90    1.30
  -5  -8   1    0.10    0.80
   5  -8  -1    1.40    1.30
   5  -8  -1    3.20    0.70
  -5   8   1    2.40    1.20
   5   8  -1    2.10    1.20
  -5   8   1    0.70    0.90
   5   8  -1    2.70    0.90
   4  -8  -1    6.10    1.00
   4  -8  -1    8.40    1.50
  -4  -8   1    8.30    1.70
  -4  -8   1    8.40    1.00
   4   8  -1    8.50    1.10
  -4   8   1    6.00    1.40
   4   8  -1    7.20    1.40
  -4   8   1    8.10    1.20
  -3  -8   1   16.10    1.20
   3  -8  -1   14.60    1.40
   3  -8  -1   13.60    1.80
  -3  -8   1   12.60    1.90
   3   8  -1   16.10    1.80
  -3   8   1   15.20    1.50
  -3   8   1   15.60    1.80
   3   8  -1   14.20    1.30
  -2  -8   1   15.40    1.90
   2  -8  -1   10.90    1.40
  -2  -8   1   14.80    1.00
   2  -8  -1   15.00    1.70
  -2   8   1   16.10    1.50
   2   8  -1   13.60    1.20
  -2   8   1   12.60    1.70
   2   8  -1   13.90    1.30
   2   8  -1   12.90    1.70
   1  -8  -1    1.00    1.00
  -1  -8   1    1.30    1.10
  -1  -8   1   -0.50    0.40
   1   8  -1    0.90    1.00
  -1   8   1   -0.40    0.60
  -1   8   1   -0.20    0.70
  -1   8   1   -0.70    0.90
   1   8  -1   -0.30    0.60
   1   8  -1   -1.60    0.50
   0  -8  -1   62.89    3.40
   0  -8   1   61.99    2.10
   0  -8   1   62.79    3.30
   0   8   1   57.49    2.70
   0   8  -1   56.69    2.50
   0   8  -1   58.99    3.10
   0   8   1   58.49    3.10
   0   8  -1   59.79    2.60
   0   8   1   61.59    2.90
  -1  -8  -1   11.40    1.70
   1  -8   1   14.00    0.70
   1  -8   1   12.90    1.50
  -1   8  -1   13.50    1.30
   1   8   1   12.80    1.40
   1   8   1   16.20    1.80
   1   8   1   13.30    1.30
  -1   8  -1   12.50    1.60
   2  -8   1    4.70    1.30
   2  -8   1    5.00    0.50
  -2  -8  -1    4.60    0.50
   2  -8   1    4.00    1.00
  -2  -8  -1    4.30    1.30
  -2   8  -1    4.30    1.20
  -2   8  -1    5.80    0.90
   2   8   1    5.90    1.30
   2   8   1    4.80    1.00
   3  -8   1    4.30    0.90
  -3  -8  -1    5.30    1.50
   3  -8   1    3.00    1.30
  -3  -8  -1    4.60    0.70
   3   8   1    4.50    1.00
  -3   8  -1    5.00    0.90
   3   8   1    5.60    1.30
  -3   8  -1    3.30    1.20
   4  -8   1   15.20    1.90
   4  -8   1   13.90    1.20
  -4  -8  -1   13.10    1.20
  -4  -8  -1   13.80    2.00
   4   8   1   13.20    1.70
  -4   8  -1   16.30    1.50
  -4   8  -1   14.20    1.80
   4   8   1   18.10    1.60
  -5  -8  -1   48.10    3.70
  -5  -8  -1   43.50    2.30
   5  -8   1   47.40    3.10
   5   8   1   41.80    2.40
  -5   8  -1   46.60    2.40
  -5   8  -1   47.60    2.90
   5   8   1   47.10    2.90
  -6  -8  -1   53.79    3.80
  -6  -8  -1   55.59    2.70
   6  -8   1   47.30    3.30
   6   8   1   46.10    2.70
  -6   8  -1   49.70    2.60
  -6   8  -1   44.90    3.00
   6   8   1   56.19    3.10
  -7  -8  -1    4.60    1.20
  -7  -8  -1    5.10    1.80
   7  -8   1    5.40    1.70
   7   8   1    7.70    1.50
   7   8   1    5.20    1.20
  -7   8  -1    6.20    1.30
   8  -8   1    1.70    1.50
  -8  -8  -1    1.00    1.10
  -8  -8  -1    0.40    1.60
  -8   8  -1    1.50    1.00
   8   8   1    1.70    1.20
   8   8   1    1.40    1.20
  -9  -8  -1    5.70    2.00
   9  -8   1    6.10    2.00
  -9  -8  -1    3.50    1.40
   9   8   1    5.60    1.50
   9   8   1    4.20    1.40
  -9   8  -1    5.30    1.40
 -10  -8  -1    1.80    1.40
  10  -8   1    0.00    1.80
 -10  -8  -1    2.30    2.10
  10   8   1    1.90    1.20
  10   8   1    1.00    1.30
 -11  -8  -1   -3.40    1.90
  11  -8   1    0.60    1.80
 -11  -8  -1   -1.40    1.40
  11   8   1   -0.10    1.10
  11   8   1   -1.00    1.20
 -12  -8  -1    4.40    1.70
 -12  -8  -1   -2.10    1.90
  12  -8   1    1.00    1.80
  12   8   1    1.60    1.40
  12   8   1    1.10    1.40
  13  -8   1    0.70    2.00
 -13  -8  -1    1.60    1.70
 -13  -8  -1   -2.70    2.20
  13   8   1   -1.80    1.40
  13   8   1    1.10    1.50
 -14  -8  -1   -0.10    1.70
  14   8   1   -1.00    1.40
  14   8   1    1.00    1.60
  14   9  -1    3.10    1.50
  14   9  -1   -0.70    1.40
  13   9  -1   -2.20    1.10
  13   9  -1   -0.80    1.30
 -12  -9   1   -0.20    2.20
  12  -9  -1    0.40    2.30
  12   9  -1    4.90    1.50
 -12   9   1    4.60    1.70
  12   9  -1    4.00    1.50
  11  -9  -1   -1.70    1.80
 -11  -9   1   -2.10    1.60
 -11  -9   1   -1.00    2.10
  11   9  -1   -0.10    1.20
 -11   9   1   -2.70    1.20
  11   9  -1    0.00    1.30
  10  -9  -1    0.90    1.80
 -10  -9   1    1.20    1.50
 -10  -9   1    2.00    2.00
  10   9  -1    1.30    1.10
  10   9  -1    1.50    1.40
 -10   9   1    3.10    1.50
   9  -9  -1    3.50    1.80
  -9  -9   1   -0.30    1.90
  -9  -9   1    0.40    1.30
  -9   9   1    4.70    1.40
   9   9  -1    2.10    1.20
   9   9  -1    2.00    1.30
  -8  -9   1    5.20    1.40
  -8  -9   1    8.00    2.20
   8  -9  -1    5.50    1.90
   8   9  -1    7.50    1.40
  -8   9   1    6.30    1.40
   8   9  -1    6.30    1.50
  -7  -9   1   10.90    1.50
   7  -9  -1   10.10    2.10
  -7  -9   1    9.80    2.20
  -7   9   1    9.70    1.70
  -7   9   1   10.20    1.90
   7   9  -1   11.40    1.80
   7   9  -1   11.20    1.50
  -6  -9   1   39.30    3.60
  -6  -9   1   39.20    2.40
   6  -9  -1   39.20    3.00
  -6   9   1   28.30    2.30
   6   9  -1   36.60    2.30
   6   9  -1   34.00    2.60
  -6   9   1   33.20    2.90
   5  -9  -1    1.50    1.40
  -5  -9   1   -0.60    1.40
  -5  -9   1    0.00    0.90
   5   9  -1    0.30    1.20
  -5   9   1   -1.40    1.20
  -5   9   1    0.00    0.90
   5   9  -1    0.30    0.80
   4  -9  -1   55.69    3.40
  -4  -9   1   45.40    3.70
   4  -9  -1   43.70    2.50
   4   9  -1   45.20    2.40
  -4   9   1   51.39    2.70
   4   9  -1   50.29    3.00
  -4   9   1   43.70    3.00
   3  -9  -1   15.20    1.60
  -3  -9   1   17.50    2.20
   3  -9  -1   19.90    2.20
   3   9  -1   19.50    1.50
   3   9  -1   19.10    2.20
  -3   9   1   23.70    1.80
  -3   9   1   19.80    2.20
  -2  -9   1   -1.20    1.20
   2  -9  -1    0.80    1.00
   2  -9  -1   -3.20    0.90
  -2   9   1   -0.20    1.10
  -2   9   1   -0.90    0.70
   2   9  -1   -0.20    0.60
   2   9  -1   -0.30    0.70
   2   9  -1    1.70    1.10
  -1  -9   1    0.10    1.20
   1  -9  -1    2.30    1.10
  -1   9   1    0.30    0.80
  -1   9   1    1.10    1.10
   1   9  -1    1.40    1.10
   1   9  -1    1.00    0.80
   1   9  -1    0.70    0.70
   0  -9  -1    1.70    1.20
   0  -9   1   -0.40    0.90
   0   9   1    0.60    0.70
   0   9   1    0.10    1.00
   0   9  -1    0.80    0.70
   0   9  -1    2.20    1.20
   0   9   1    0.90    0.90
   1  -9   1    3.90    1.20
  -1  -9  -1    6.30    1.60
  -1   9  -1    5.90    1.40
   1   9   1    5.60    1.20
  -1   9  -1    6.90    1.00
   1   9   1    3.80    1.00
   1   9   1    7.00    1.50
  -2  -9  -1    2.50    1.40
   2  -9   1    2.80    1.30
   2  -9   1    0.70    1.00
   2   9   1    3.70    1.10
  -2   9  -1    3.30    1.20
   2   9   1    2.60    0.90
  -2   9  -1    3.40    0.90
   2   9   1    3.30    1.30
   3  -9   1   16.40    1.60
  -3  -9  -1   18.10    2.30
   3  -9   1   19.40    2.20
   3   9   1   14.80    1.90
  -3   9  -1   13.90    1.90
  -3   9  -1   21.80    1.60
   3   9   1   16.00    1.60
   4  -9   1    5.50    1.50
  -4  -9  -1    3.20    1.60
   4   9   1    4.30    1.10
   4   9   1    5.00    1.60
  -4   9  -1    2.70    0.90
  -4   9  -1    3.00    1.30
  -5  -9  -1   12.60    2.20
   5  -9   1   13.40    2.00
   5   9   1   13.70    1.90
  -5   9  -1   13.10    1.90
   5   9   1   13.30    1.60
  -5   9  -1   15.80    1.60
   6  -9   1    6.60    1.80
  -6  -9  -1    5.00    1.90
  -6   9  -1    5.90    1.70
  -6   9  -1    9.70    1.40
   6   9   1    5.40    1.20
   6   9   1    9.80    1.70
  -7  -9  -1    6.00    2.00
   7  -9   1    6.30    1.90
   7   9   1    7.00    1.60
  -7   9  -1    6.40    1.20
   7   9   1    4.30    1.20
   8  -9   1    5.00    1.90
  -8  -9  -1    1.30    1.80
  -8   9  -1    4.30    1.20
   8   9   1    5.10    1.40
   8   9   1    6.00    1.50
  -9  -9  -1    2.70    2.00
   9  -9   1    1.10    1.80
  -9   9  -1    0.90    1.20
   9   9   1   -2.10    1.10
   9   9   1   -1.10    1.30
  10  -9   1    1.60    1.90
 -10  -9  -1   -1.20    1.80
  10   9   1   -1.60    1.20
  10   9   1    1.80    1.20
  11  -9   1    3.30    2.20
 -11  -9  -1    0.80    2.20
  11   9   1    2.20    1.40
  11   9   1    3.20    1.50
  12  -9   1   -0.70    2.00
 -12  -9  -1   -4.70    1.90
  12   9   1    2.20    1.60
  12   9   1    0.00    1.30
  13   9   1    8.80    2.00
  13   9   1    6.50    1.90
  13  10  -1   -0.40    1.20
  12  10  -1    1.40    1.30
  11 -10  -1   -0.90    2.00
 -11 -10   1    1.40    2.30
  11  10  -1   -0.10    1.50
  11  10  -1    4.10    1.60
  10 -10  -1    1.20    2.00
 -10 -10   1    1.00    2.10
  10  10  -1    2.90    1.30
 -10  10   1    2.10    1.60
  10  10  -1    3.90    1.60
   9 -10  -1    2.90    2.20
  -9 -10   1    1.10    2.30
   9  10  -1    3.30    1.20
   9  10  -1    5.40    1.70
  -9  10   1    0.60    1.10
   8 -10  -1    5.60    2.20
  -8 -10   1    5.30    2.20
  -8  10   1    4.90    1.40
   8  10  -1    4.40    1.20
   8  10  -1    4.30    1.70
   7 -10  -1    4.00    1.80
  -7 -10   1    1.00    1.80
  -7  10   1    1.90    1.20
  -7  10   1    3.10    1.80
   7  10  -1    4.40    1.50
   7  10  -1    2.20    1.10
   6 -10  -1   18.30    2.50
  -6 -10   1   17.20    2.80
   6  10  -1   16.30    2.30
  -6  10   1   18.20    2.00
   6  10  -1   17.50    1.80
  -6  10   1   21.20    2.50
   5 -10  -1    9.70    2.00
  -5 -10   1    9.80    2.20
  -5  10   1    9.50    1.90
  -5  10   1   11.30    1.70
   5  10  -1   10.10    1.80
   5  10  -1   10.50    1.40
  -4 -10   1   -1.40    1.40
   4 -10  -1   -0.10    1.40
   4  10  -1    0.20    0.80
  -4  10   1    0.60    1.00
   4  10  -1    0.90    1.20
  -4  10   1    0.70    1.30
  -3 -10   1    2.20    1.70
   3 -10  -1    5.80    1.30
   3 -10  -1    6.60    1.70
   3  10  -1    7.60    1.20
  -3  10   1    8.00    1.30
   3  10  -1    7.80    1.70
   3  10  -1    5.50    1.00
  -3  10   1    8.00    1.70
  -2 -10   1    0.20    1.30
   2 -10  -1   -0.60    1.10
   2 -10  -1    0.30    1.30
   2  10  -1    0.70    0.90
   2  10  -1    2.70    1.30
  -2  10   1    2.70    1.00
   2  10  -1    2.00    0.80
  -2  10   1    2.50    1.40
  -1 -10   1    1.20    1.40
   1 -10  -1    0.80    1.20
  -1  10   1    0.40    1.20
   1  10  -1    0.10    0.80
  -1  10   1   -1.20    0.80
   1  10  -1   -0.50    1.10
   1  10  -1    0.40    0.70
   0 -10   1   13.10    1.90
   0 -10  -1   13.70    1.90
   0  10   1   20.20    1.80
   0  10   1   15.00    2.00
   0  10  -1   13.30    2.00
   0  10  -1   18.70    1.60
   0  10   1   17.20    1.60
  -1 -10  -1    1.10    1.30
   1 -10   1    1.70    1.30
   1 -10   1    3.20    1.40
   1  10   1    3.40    1.10
  -1  10  -1    1.50    0.80
   1  10   1    5.40    1.10
   1  10   1    4.10    1.40
  -1  10  -1    2.00    1.30
  -2 -10  -1    3.50    1.60
   2 -10   1    5.40    1.30
   2 -10   1    4.30    1.50
   2  10   1    7.10    1.20
   2  10   1    5.80    1.30
  -2  10  -1    5.80    1.10
   2  10   1    7.50    1.60
  -2  10  -1    5.30    1.60
   3 -10   1    4.00    1.60
  -3 -10  -1    0.10    1.50
   3  10   1    1.10    1.30
   3  10   1    2.20    1.00
   3  10   1    3.80    1.10
  -3  10  -1    0.80    1.30
  -3  10  -1    2.40    0.90
  -4 -10  -1   -3.10    1.40
   4 -10   1    1.40    1.40
   4  10   1   -1.40    0.70
  -4  10  -1    0.90    1.20
  -4  10  -1   -1.10    1.20
   4  10   1    0.00    1.20
  -5 -10  -1   -1.50    1.50
   5 -10   1   -0.90    1.40
  -5  10  -1   -0.50    1.30
   5  10   1    0.50    0.90
   5  10   1    1.10    1.20
  -6 -10  -1   17.20    2.70
   6 -10   1   16.00    2.40
   6  10   1   17.40    2.30
  -6  10  -1   16.10    2.30
   6  10   1   17.70    1.90
   7 -10   1   -0.10    1.70
  -7 -10  -1   -1.50    1.80
  -7  10  -1   -0.70    1.40
   7  10   1    1.10    1.00
   7  10   1   -0.10    1.20
   8 -10   1   20.50    2.90
  -8 -10  -1   11.50    2.60
   8  10   1   17.00    2.00
   8  10   1   13.90    2.30
   9 -10   1   -0.20    1.80
  -9 -10  -1    1.10    2.20
   9  10   1    3.00    1.30
   9  10   1   -0.10    1.50
 -10 -10  -1    0.90    2.20
  10 -10   1   -1.60    1.80
  10  10   1    1.80    1.50
  10  10   1   -0.40    1.20
  11 -10   1    4.00    3.90
 -11 -10  -1    1.20    2.50
  11  10   1    0.70    1.40
  11  10   1    0.30    1.30
  12  10   1   -1.90    1.20
  12  10   1   -0.50    1.40
  11  11  -1    1.90    1.40
  10  11  -1    0.50    1.50
  -9 -11   1    0.40    2.20
   9 -11  -1    1.40    2.20
   9  11  -1    2.00    1.50
   8 -11  -1   -0.90    1.80
  -8 -11   1   -0.30    2.20
   8  11  -1    0.70    1.50
   7 -11  -1    0.10    1.80
  -7 -11   1    0.20    2.00
   7  11  -1    4.10    1.70
  -7  11   1    1.10    1.70
   6 -11  -1   10.90    2.40
  -6 -11   1   11.40    2.70
  -6  11   1   13.00    2.40
   6  11  -1   12.90    2.20
  -5 -11   1   -1.20    1.90
   5 -11  -1    1.20    1.70
  -5  11   1    2.60    1.80
   5  11  -1    3.60    1.60
  -4 -11   1    1.00    1.80
   4 -11  -1    1.30    1.70
   4  11  -1    1.20    1.40
  -4  11   1    0.80    1.50
   3 -11  -1    3.70    1.60
  -3 -11   1    4.10    1.80
  -3  11   1    2.90    1.60
  -3  11   1    3.50    1.80
   3  11  -1    4.80    1.60
  -2 -11   1    5.80    1.80
   2 -11  -1    3.90    1.70
  -2  11   1    5.90    1.30
   2  11  -1    4.30    1.60
  -2  11   1    5.00    1.70
   1 -11  -1   -1.30    1.20
  -1 -11   1   -2.30    1.40
   1 -11  -1   -1.60    1.20
   1  11  -1    2.10    1.40
  -1  11   1    0.60    0.90
  -1  11   1    0.10    1.30
   0 -11   1   -0.90    1.30
   0 -11  -1    0.40    1.50
   0  11  -1   -0.60    1.30
   0  11   1    1.20    1.40
   0  11   1    0.30    0.90
   1 -11   1    2.20    1.40
  -1 -11  -1   -1.00    1.50
   1 -11   1   -1.30    1.20
   1  11   1   -1.00    1.20
   1  11   1    1.50    0.90
   1  11   1    2.60    1.10
  -1  11  -1    1.00    1.40
  -2 -11  -1   -1.20    1.60
   2 -11   1    2.00    1.50
   2  11   1   -0.60    0.90
   2  11   1    1.40    1.20
  -2  11  -1    0.30    1.30
   2  11   1    1.70    1.40
   3 -11   1    3.80    1.70
  -3 -11  -1    1.30    1.90
   3  11   1    3.10    1.10
   3  11   1    4.10    1.60
   3  11   1    2.40    1.20
  -3  11  -1    4.10    1.60
  -4 -11  -1   13.10    2.50
   4 -11   1   17.40    2.70
  -4  11  -1   17.50    2.50
   4  11   1   18.50    2.40
   4  11   1   14.30    1.70
   4  11   1   19.60    2.10
   5 -11   1    0.40    1.60
  -5 -11  -1   -0.60    1.80
  -5  11  -1    2.10    1.80
   5  11   1   -0.10    0.90
   5  11   1    2.90    1.50
  -6 -11  -1   13.60    2.80
   6 -11   1   12.60    2.40
  -6  11  -1   10.80    2.30
   6  11   1   10.40    2.20
   6  11   1   11.90    1.70
   7 -11   1   -0.70    1.80
  -7 -11  -1   -1.90    1.90
  -7  11  -1    0.10    1.70
   7  11   1   -0.40    1.00
   7  11   1    1.40    1.50
   8 -11   1   -2.00    1.90
  -8 -11  -1   -2.20    2.20
   8  11   1    1.00    1.50
   8  11   1   -0.90    1.10
  -9 -11  -1    3.90    2.40
   9 -11   1   -0.50    2.00
   9  11   1    0.70    1.40
  10  11   1    1.60    1.50
   9  12  -1    2.30    1.60
  -8 -12   1    0.70    2.50
   8  12  -1    1.40    1.50
   7 -12  -1   -3.70    2.00
  -7 -12   1   -1.20    2.30
   7  12  -1   -0.70    1.40
  -7  12   1   -0.80    1.60
   6 -12  -1    1.50    1.90
  -6 -12   1   -3.00    2.10
   6  12  -1    1.10    1.60
  -6  12   1    0.50    1.90
   5 -12  -1   22.60    3.00
  -5 -12   1   16.10    3.00
  -5  12   1   23.10    3.00
   5  12  -1   20.60    2.70
  -4 -12   1   18.10    3.00
   4 -12  -1   13.20    2.50
   4  12  -1   15.00    2.40
  -4  12   1   19.90    2.70
  -3 -12   1   -1.30    1.80
   3 -12  -1    2.80    1.90
  -3  12   1   -0.20    1.60
   3  12  -1    0.40    1.50
   2 -12  -1    1.60    1.70
  -2 -12   1    1.60    1.80
   2  12  -1    2.00    1.80
  -2  12   1    3.90    1.80
  -1 -12   1   -1.70    1.60
   1 -12  -1    3.40    1.70
   1  12  -1    1.70    1.50
  -1  12   1    3.40    1.80
   0 -12  -1    2.90    1.70
   0 -12   1    0.00    1.70
   0 -12  -1   -1.30    1.50
   0 -12   1    1.50    1.60
   0  12   1    0.40    1.30
   0  12  -1    0.90    1.70
   1 -12   1   12.20    2.20
  -1 -12  -1    4.60    2.00
   1  12   1   10.50    2.20
  -1  12  -1    8.90    2.10
   2 -12   1    4.90    1.80
  -2 -12  -1    3.10    2.10
   2  12   1    1.90    1.60
  -2  12  -1    4.70    2.00
   3 -12   1    1.80    1.70
  -3 -12  -1   -3.50    1.70
  -3  12  -1    0.20    1.60
   3  12   1    1.50    1.70
   4 -12   1   -0.10    1.60
  -4 -12  -1   -2.00    1.70
  -4  12  -1   -1.90    1.50
   4  12   1    2.20    1.60
   5 -12   1   -0.90    1.70
  -5 -12  -1   -2.50    1.90
   5  12   1   -3.30    1.40
  -5  12  -1   -0.80    1.70
  -6 -12  -1    1.50    2.30
   6 -12   1    1.00    2.20
   6  12   1   -1.20    1.40
  -6  12  -1   -0.10    1.70
   7 -12   1    5.70    2.30
  -7 -12  -1    1.60    2.40
   7  12   1    6.90    1.90
   8  12   1    1.20    1.60
  -6 -13   1   -1.20    2.80
   6  13  -1    2.20    1.70
  -5 -13   1   -3.30    1.90
  -5  13   1    0.50    1.80
   5  13  -1    0.00    1.50
  -4 -13   1   -1.40    1.90
   4 -13  -1   -2.80    2.00
   4  13  -1    5.10    1.80
  -4  13   1    4.40    2.00
  -3 -13   1    1.70    2.40
   3 -13  -1    7.30    2.10
   3  13  -1    6.80    2.10
  -3  13   1    6.40    2.10
   2 -13  -1    0.40    1.70
  -2 -13   1   -2.00    1.80
  -2  13   1    1.60    1.80
   2  13  -1    1.00    1.70
  -1 -13   1    3.00    1.70
   1 -13  -1    0.30    1.70
   1  13  -1   -1.80    1.70
  -1  13   1    2.60    1.80
   0 -13  -1    3.90    1.80
   0 -13   1    1.50    1.90
   0  13  -1   -1.70    1.50
   0  13   1    1.60    1.70
   1 -13   1    6.30    2.20
  -1  13  -1    6.70    2.10
   1  13   1    6.30    2.00
  -2 -13  -1    0.70    2.10
   2 -13   1    6.20    2.30
  -2  13  -1    4.20    1.90
   2  13   1    5.90    2.00
  -3 -13  -1    3.10    2.30
   3 -13   1    5.00    2.20
   3  13   1    7.10    2.00
  -3  13  -1    2.50    1.80
  -4 -13  -1   -1.70    2.30
   4  13   1   -0.70    1.60
  -4  13  -1   -0.50    1.70
  -5 -13  -1   -2.70    2.20
   5  13   1    2.10    1.80
  -3 -14  -1   -4.40    2.30
 -17   0   2   -5.60    1.70
  17   0  -2    2.30    1.70
 -16   0   2    3.20    2.20
  16   0  -2    3.20    1.60
 -15   0   2   -2.20    1.50
  15   0  -2    0.20    1.40
 -14   0   2   13.80    1.90
 -14   0   2   16.60    2.40
  14   0  -2   15.90    2.30
  13   0  -2    0.10    1.20
 -13   0   2   -1.20    1.40
 -13   0   2   -0.80    0.90
  12   0  -2   11.10    1.90
 -12   0   2   12.20    1.90
 -12   0   2   12.00    1.50
 -11   0   2   -0.50    1.20
  11   0  -2    1.60    1.20
 -11   0   2   -1.10    0.80
  10   0  -2   -0.50    0.90
 -10   0   2   -0.20    0.70
 -10   0   2   -0.60    1.00
  -9   0   2   -0.70    0.90
  -9   0   2    0.10    0.60
   9   0  -2    0.10    0.90
  -8   0   2   49.30    2.40
  -8   0   2   52.89    2.70
   8   0  -2   50.39    2.50
  -7   0   2   -0.10    0.40
  -7   0   2   -0.20    0.60
  -7   0   2    0.90    0.70
   7   0  -2    0.20    0.60
  -6   0   2  204.58    6.60
  -6   0   2  187.48    6.50
  -6   0   2  192.28    6.40
   6   0  -2  198.28    6.30
  -6   0   2  192.58    6.30
   6   0  -2  195.88    6.50
  -5   0   2    0.20    0.50
   5   0  -2   -0.80    0.50
   5   0  -2    0.40    0.40
  -5   0   2   -0.70    0.40
  -5   0   2   -0.10    0.50
  -5   0   2    0.20    0.40
  -5   0   2    0.20    0.50
  -4   0   2  806.42   23.70
  -4   0   2  759.52   23.60
  -4   0   2  767.12   23.70
   4   0  -2  805.22   23.70
   4   0  -2  813.82   23.80
   4   0  -2  774.72   23.70
  -4   0   2  781.12   23.70
   4   0  -2  820.72   23.60
   3   0  -2    1.90    0.50
  -3   0   2   -0.10    0.40
  -3   0   2    0.00    0.40
   3   0  -2    0.40    0.40
   3   0  -2    0.20    0.40
  -3   0   2    0.30    0.40
  -3   0   2    0.50    0.40
   3   0  -2   -0.40    0.40
  -2   0   2 3394.06  106.09
   2   0  -2 3708.13  105.39
   2   0  -2 3713.53  105.69
  -2   0   2 3428.36  105.59
   2   0  -2 3353.46  105.59
  -2   0   2 3823.92  106.19
   2   0  -2 3500.35  105.69
   1   0  -2   -0.40    0.20
  -1   0   2   -0.60    0.10
  -1   0   2    0.40    0.30
  -1   0   2   -0.70    0.20
   1   0  -2   -0.60    0.20
   1   0  -2   -0.50    0.10
  -1   0   2   -0.30    0.20
   1   0  -2   -0.90    0.20
   0   0  -2   11.40    0.50
   0   0   2   11.50    0.70
   0   0  -2   10.30    0.40
   0   0   2   10.60    0.50
   0   0  -2   11.00    0.60
   0   0   2   11.50    0.60
   0   0   2   12.80    0.40
  -1   0  -2   -0.10    0.30
   1   0   2    0.70    0.20
  -1   0  -2    0.00    0.20
   1   0   2   -0.20    0.30
  -1   0  -2   -0.10    0.20
   1   0   2    0.10    0.20
   2   0   2 3223.48   97.59
   2   0   2 3439.76   98.39
  -2   0  -2 3258.67   98.59
   2   0   2 3194.28   98.39
  -2   0  -2 3380.16   98.39
  -3   0  -2    0.10    0.50
  -3   0  -2    0.70    0.50
  -3   0  -2   -0.20    0.40
   3   0   2    0.50    0.40
   3   0   2    0.70    0.40
   3   0   2   -0.30    0.40
  -4   0  -2  885.31   27.50
  -4   0  -2  968.80   27.50
   4   0   2  919.81   27.40
   4   0   2  894.31   27.50
  -4   0  -2  914.71   27.40
   5   0   2   -0.10    0.60
  -5   0  -2    0.00    0.70
   5   0   2    0.00    0.40
  -5   0  -2   -0.10    0.50
  -6   0  -2  745.83   22.20
   6   0   2  765.12   22.20
   6   0   2  713.93   22.30
  -6   0  -2  702.63   22.40
  -7   0  -2   -0.40    0.80
  -7   0  -2   -0.20    0.60
   7   0   2    0.60    0.80
  -8   0  -2   49.99    2.50
  -8   0  -2   46.40    2.70
   8   0   2   51.19    2.70
  -9   0  -2   -0.30    0.80
  -9   0  -2    0.00    1.00
   9   0   2    0.50    1.00
 -10   0  -2   41.10    2.80
  10   0   2   36.50    2.60
 -10   0  -2   38.90    2.40
  11   0   2   -2.00    1.10
 -11   0  -2    0.10    1.20
 -11   0  -2    0.00    0.90
  12   0   2   59.59    3.70
 -12   0  -2   67.99    3.90
 -12   0  -2   62.39    3.40
 -13   0  -2   -1.50    1.50
 -13   0  -2   -0.30    1.10
  13   0   2    0.30    1.30
  14   0   2    8.00    2.00
 -14   0  -2    6.50    2.00
  15   0   2    1.10    1.60
 -15   0  -2    0.70    1.80
 -16   0  -2    1.40    2.00
  16   0   2    2.70    1.70
 -17  -1   2   12.40    2.70
  17  -1  -2   16.30    2.70
  17   1  -2   11.10    2.40
 -17   1   2   10.30    2.50
  16  -1  -2    1.00    1.70
 -16  -1   2   -4.00    1.80
 -16   1   2   -0.10    1.80
  16   1  -2    3.60    1.90
  15  -1  -2    0.80    1.40
 -15  -1   2    0.90    1.90
  15   1  -2   -0.70    1.40
 -15   1   2   -0.70    1.80
  14  -1  -2    0.20    1.40
 -14  -1   2   -1.20    1.10
 -14  -1   2    0.30    1.70
  14   1  -2    0.20    1.50
 -14   1   2   -0.70    1.40
 -13  -1   2   -0.30    1.50
 -13  -1   2   -0.90    1.00
  13  -1  -2    0.30    1.40
 -13   1   2    0.50    1.40
 -13   1   2   -0.20    0.90
  13   1  -2    0.40    1.20
  12  -1  -2   16.00    2.10
 -12  -1   2   16.20    2.10
 -12  -1   2   15.80    1.80
  12   1  -2   16.80    2.10
 -12   1   2   14.50    1.50
 -12   1   2   16.90    2.10
 -11  -1   2   20.40    2.20
  11  -1  -2   23.30    2.30
 -11  -1   2   19.10    1.90
  11   1  -2   21.60    2.20
 -11   1   2   22.90    2.30
 -11   1   2   23.70    1.80
 -10  -1   2    0.00    1.00
  10  -1  -2    0.90    1.10
 -10  -1   2   -0.80    0.90
 -10   1   2    0.40    0.70
  10   1  -2    2.10    1.10
 -10   1   2   -0.40    1.10
   9  -1  -2   30.10    2.10
  -9  -1   2   28.30    2.00
  -9  -1   2   32.10    2.30
  -9   1   2   31.40    1.80
  -9   1   2   30.20    2.20
   9   1  -2   33.20    2.20
  -8  -1   2   40.50    2.30
   8  -1  -2   38.60    2.20
  -8  -1   2   42.00    2.40
  -8   1   2   43.60    2.30
   8   1  -2   39.80    2.30
  -8   1   2   39.70    2.00
  -8   1   2   42.40    2.40
  -7  -1   2    9.20    1.20
   7  -1  -2   10.50    1.20
  -7  -1   2   10.10    1.10
  -7   1   2    9.30    0.90
  -7   1   2    9.00    1.10
  -7   1   2    9.30    1.20
   7   1  -2   11.40    0.90
   7   1  -2   11.90    1.30
  -6  -1   2    6.10    0.90
  -6  -1   2    4.80    0.60
  -6  -1   2    5.30    0.90
   6  -1  -2    7.90    1.10
  -6   1   2    5.20    0.90
   6   1  -2    5.70    0.90
  -6   1   2    6.20    0.70
  -6   1   2    6.00    0.90
  -6   1   2    4.50    0.80
   6   1  -2    7.00    0.70
   5  -1  -2   23.40    1.40
   5  -1  -2   28.60    1.20
   5  -1  -2   25.10    1.40
   5  -1  -2   21.90    1.30
  -5  -1   2   22.90    1.40
  -5  -1   2   24.10    1.50
  -5  -1   2   24.30    1.20
  -5   1   2   22.20    1.30
  -5   1   2   23.80    1.40
  -5   1   2   25.30    1.50
   5   1  -2   23.60    1.40
  -5   1   2   30.30    1.60
   5   1  -2   25.00    1.10
  -4  -1   2   25.90    1.40
   4  -1  -2   25.40    1.30
  -4  -1   2   28.00    1.30
   4  -1  -2   25.40    1.30
  -4  -1   2   23.30    1.30
   4  -1  -2   28.20    1.20
  -4  -1   2   23.70    1.40
  -4  -1   2   25.60    1.10
   4  -1  -2   28.30    1.40
   4  -1  -2   24.30    1.30
   4   1  -2   26.30    1.10
   4   1  -2   25.80    1.30
   4   1  -2   26.00    1.40
  -4   1   2   25.50    1.30
   4   1  -2   25.50    1.30
  -4   1   2   25.60    1.40
  -4   1   2   26.10    1.30
  -4   1   2   29.00    1.30
   3  -1  -2   60.39    2.10
  -3  -1   2   52.69    2.10
  -3  -1   2   55.89    2.20
   3  -1  -2   57.89    1.90
   3  -1  -2   57.49    2.10
  -3  -1   2   56.99    1.90
   3  -1  -2   55.59    2.10
  -3  -1   2   52.69    2.10
   3  -1  -2   53.29    2.00
  -3  -1   2   58.09    2.10
  -3   1   2   58.39    2.10
  -3   1   2   55.69    2.10
   3   1  -2   55.59    2.10
  -3   1   2   56.89    2.20
   3   1  -2   60.09    1.90
   3   1  -2   59.49    2.10
  -3   1   2   56.29    2.10
   3   1  -2   57.99    2.20
   2  -1  -2 2791.22   83.39
  -2  -1   2 2697.03   82.89
   2  -1  -2 2805.72   82.59
   2  -1  -2 2692.13   82.79
  -2  -1   2 2671.33   83.09
  -2  -1   2 2696.33   83.19
   2  -1  -2 2783.02   83.59
  -2  -1   2 2812.22   82.89
   2  -1  -2 3033.60   83.39
  -2   1   2 2809.32   83.19
  -2   1   2 2811.72   82.99
  -2   1   2 2844.72   82.69
   2   1  -2 2823.12   82.99
   2   1  -2 2787.82   83.09
   2   1  -2 2711.23   82.59
  -2   1   2 2814.72   83.09
  -2   1   2 2848.11   83.59
   2   1  -2 2836.12   83.09
   1  -1  -2  185.88    5.90
  -1  -1   2  187.48    5.80
  -1  -1   2  183.78    5.80
   1  -1  -2  189.98    5.90
   1  -1  -2  199.08    5.80
   1  -1  -2  189.98    5.90
  -1  -1   2  184.58    5.70
   1  -1  -2  193.08    5.80
   1  -1  -2  197.58    5.90
  -1  -1   2  188.28    5.70
  -1   1   2  182.78    5.90
   1   1  -2  191.28    5.70
  -1   1   2  185.28    5.80
   1   1  -2  187.98    5.80
  -1   1   2  192.18    5.90
   1   1  -2  191.58    5.70
  -1   1   2  191.48    5.80
  -1   1   2  188.58    5.80
  -1   1   2  203.48    5.90
   0  -1   2   30.00    1.00
   0  -1  -2   30.60    1.20
   0  -1   2   35.80    1.10
   0  -1  -2   28.50    1.10
   0  -1  -2   29.70    1.20
   0   1   2   28.80    1.20
   0   1   2   29.30    1.10
   0   1  -2   30.20    1.00
   0   1   2   30.90    1.30
   0   1  -2   29.50    1.10
  -1  -1  -2   20.30    0.90
  -1  -1  -2   20.10    1.10
   1  -1   2   18.30    0.90
  -1  -1  -2   19.00    0.80
  -1  -1  -2   17.70    0.90
   1   1   2   19.20    1.10
   1   1   2   19.10    0.80
  -1   1  -2   19.10    0.90
   1   1   2   18.20    0.90
   1   1   2   18.30    0.90
  -2  -1  -2  427.36   12.90
  -2  -1  -2  421.26   12.90
   2  -1   2  410.56   12.90
  -2  -1  -2  426.36   13.10
   2  -1   2  424.26   12.80
   2  -1   2  422.76   12.90
  -2  -1  -2  439.66   13.00
   2   1   2  423.66   13.00
   2   1   2  437.86   12.90
   2   1   2  426.16   12.90
   2   1   2  419.16   12.90
  -2   1  -2  438.16   12.90
   3  -1   2   19.10    1.00
  -3  -1  -2   18.20    1.20
  -3  -1  -2   17.10    1.20
   3  -1   2   18.40    1.10
   3  -1   2   20.40    1.20
   3  -1   2   19.70    0.90
  -3  -1  -2   19.00    1.10
   3   1   2   17.70    1.10
   3   1   2   18.00    1.10
   3   1   2   19.00    1.20
   3   1   2   20.90    1.20
  -3   1  -2   20.70    1.10
  -3   1  -2   19.10    1.00
   4  -1   2    0.00    0.50
   4  -1   2   -0.70    0.50
   4  -1   2    0.30    0.30
  -4  -1  -2    0.00    0.50
  -4  -1  -2   -0.10    0.50
  -4  -1  -2    1.50    0.60
   4  -1   2    0.10    0.40
  -4   1  -2   -0.10    0.40
  -4   1  -2    0.00    0.50
  -4   1  -2    0.10    0.50
   4   1   2    0.10    0.50
   4   1   2    0.30    0.50
   4   1   2   -0.30    0.50
  -5  -1  -2   37.40    2.00
  -5  -1  -2   34.00    1.90
   5  -1   2   34.80    1.80
   5  -1   2   37.40    1.60
   5   1   2   34.90    1.80
  -5   1  -2   35.90    1.90
   5   1   2   35.30    1.80
  -5   1  -2   34.70    1.60
  -6  -1  -2    0.40    0.70
   6  -1   2    0.60    0.40
   6  -1   2    0.60    0.80
  -6  -1  -2    0.00    0.80
   6   1   2   -0.60    0.70
  -6   1  -2    1.20    0.80
  -6   1  -2    0.80    0.50
   7  -1   2   25.30    1.80
   7  -1   2   27.70    1.40
  -7  -1  -2   24.80    1.80
  -7  -1  -2   26.70    1.90
  -7   1  -2   23.30    1.80
   7   1   2   25.30    1.80
  -7   1  -2   25.30    1.50
  -8  -1  -2   49.20    2.70
  -8  -1  -2   45.30    2.70
   8  -1   2   49.30    2.20
   8   1   2   50.39    2.60
  -8   1  -2   51.09    2.30
  -8   1  -2   47.40    2.70
  -9  -1  -2   30.60    2.30
  -9  -1  -2   31.50    2.40
   9  -1   2   34.20    2.30
   9   1   2   27.90    2.20
  -9   1  -2   32.90    2.40
  -9   1  -2   33.40    1.90
 -10  -1  -2   -0.90    1.20
  10  -1   2    0.00    1.10
 -10  -1  -2   -0.80    1.00
 -10   1  -2   -1.20    0.80
  10   1   2    1.70    1.20
 -10   1  -2   -0.30    1.10
  11  -1   2   74.59    3.90
 -11  -1  -2   74.99    3.80
 -11  -1  -2   76.09    4.10
 -11   1  -2   75.29    4.00
  11   1   2   74.89    4.00
 -11   1  -2   72.99    3.40
 -12  -1  -2   -1.70    1.00
 -12  -1  -2   -0.20    1.40
  12  -1   2    1.40    1.30
 -12   1  -2    0.60    1.50
 -12   1  -2   -0.30    0.80
  12   1   2    0.40    1.40
 -13  -1  -2    7.90    1.90
 -13  -1  -2    5.50    1.50
  13  -1   2    7.00    1.80
  13   1   2    8.00    1.80
 -13   1  -2    9.40    2.10
 -14  -1  -2    3.20    1.90
  14  -1   2    6.20    1.90
 -14  -1  -2    5.10    1.90
 -14   1  -2    6.60    1.90
  14   1   2    6.00    1.90
  15  -1   2   -0.80    1.60
 -15  -1  -2   -1.00    1.60
 -15   1  -2   -0.80    1.60
  15   1   2    4.10    1.80
  16  -1   2    8.20    2.20
 -16  -1  -2    4.60    2.20
  16   1   2    5.20    2.00
 -16   1  -2    8.10    2.40
  16   1   2    9.30    2.10
 -17   2   2    1.60    2.00
  16  -2  -2    0.30    1.60
 -16  -2   2    0.80    1.90
 -16   2   2    1.00    1.90
  16   2  -2    2.70    1.80
 -15  -2   2    0.50    1.50
 -15  -2   2   -0.90    1.70
  15  -2  -2    4.20    1.70
 -15   2   2    1.80    1.70
  15   2  -2    2.90    1.70
  14  -2  -2    0.30    1.50
 -14  -2   2    3.50    1.80
 -14  -2   2    0.80    1.20
 -14   2   2    0.90    1.50
  14   2  -2    1.30    1.40
 -13  -2   2    0.70    1.30
 -13  -2   2   -2.20    1.40
  13  -2  -2    1.20    1.50
 -13   2   2    1.90    1.40
  13   2  -2    2.00    1.40
  12  -2  -2   15.00    2.20
 -12  -2   2   13.70    2.00
 -12  -2   2   11.60    1.70
 -12   2   2   12.30    1.90
 -12   2   2   13.40    1.40
  12   2  -2   17.80    2.10
 -11  -2   2   47.10    3.20
  11  -2  -2   44.60    3.00
 -11  -2   2   48.30    3.10
  11   2  -2   43.20    2.90
 -11   2   2   42.70    3.00
 -11   2   2   49.00    2.30
  10  -2  -2  115.99    4.90
 -10  -2   2  115.59    5.10
 -10  -2   2  124.89    5.10
 -10   2   2  120.39    5.10
  10   2  -2  114.49    4.90
 -10   2   2  125.59    5.10
 -10   2   2  121.69    4.30
   9  -2  -2    0.30    1.00
  -9  -2   2    0.80    0.80
  -9  -2   2    0.30    0.90
  -9   2   2    0.60    0.50
  -9   2   2    0.40    0.90
  -9   2   2    0.30    0.90
   9   2  -2    1.20    0.90
  -8  -2   2    4.90    1.10
  -8  -2   2    6.60    1.10
   8  -2  -2    7.60    1.20
  -8   2   2    5.80    1.10
   8   2  -2    7.20    0.70
  -8   2   2    6.10    0.70
  -8   2   2    7.50    1.20
   8   2  -2    4.90    1.10
  -7  -2   2  427.86   13.90
  -7  -2   2  430.56   14.00
   7  -2  -2  425.16   13.80
  -7   2   2  427.36   13.80
  -7   2   2  452.85   13.40
   7   2  -2  444.36   13.90
   7   2  -2  457.35   13.30
  -7   2   2  446.96   13.90
  -6  -2   2  257.47    8.40
   6  -2  -2  257.97    8.30
  -6  -2   2  251.67    8.50
   6   2  -2  255.17    7.90
  -6   2   2  259.57    8.30
  -6   2   2  257.07    7.90
   6   2  -2  252.07    8.40
  -6   2   2  256.87    8.40
  -5  -2   2  375.96   11.70
   5  -2  -2  378.16   11.50
   5  -2  -2  396.76   11.40
  -5  -2   2  356.26   11.50
  -5  -2   2  364.76   11.10
   5  -2  -2  362.46   11.40
   5   2  -2  372.36   11.10
   5   2  -2  356.16   11.50
  -5   2   2  352.06   11.50
  -5   2   2  363.76   11.40
  -5   2   2  374.36   11.60
  -4  -2   2  191.48    6.50
   4  -2  -2  201.08    6.50
  -4  -2   2  201.38    6.50
   4  -2  -2  191.78    6.50
   4  -2  -2  210.88    6.40
  -4  -2   2  199.38    6.10
   4  -2  -2  199.58    6.50
  -4  -2   2  196.38    6.70
   4  -2  -2  196.68    6.40
   4   2  -2  211.28    6.50
  -4   2   2  202.78    6.40
   4   2  -2  199.78    6.10
  -4   2   2  199.48    6.60
  -4   2   2  195.48    6.30
  -4   2   2  209.08    6.50
   4   2  -2  210.58    6.50
  -3  -2   2   21.40    1.20
  -3  -2   2   22.10    0.90
   3  -2  -2   25.40    1.30
   3  -2  -2   22.60    1.10
   3  -2  -2   23.60    1.20
  -3  -2   2   22.90    1.40
   3  -2  -2   23.60    1.20
   3  -2  -2   24.20    1.10
  -3  -2   2   22.60    1.20
  -3   2   2   23.10    1.30
   3   2  -2   23.20    0.90
  -3   2   2   21.50    1.10
   3   2  -2   24.10    1.10
   3   2  -2   23.20    1.10
  -3   2   2   25.30    1.20
  -3   2   2   24.40    1.10
  -3   2   2   24.40    1.10
  -3   2   2   23.80    1.30
   3   2  -2   26.30    1.20
   2  -2  -2    8.20    0.80
  -2  -2   2    3.60    0.50
  -2  -2   2    4.20    0.70
   2  -2  -2    3.90    0.50
   2  -2  -2    4.90    0.60
   2  -2  -2    4.70    0.60
   2  -2  -2    5.00    0.60
  -2  -2   2    4.80    0.40
   2  -2  -2    4.20    0.40
   2  -2  -2    3.50    0.60
  -2  -2   2    5.00    0.60
  -2   2   2    4.70    0.50
  -2   2   2    5.00    0.40
  -2   2   2    4.20    0.50
   2   2  -2    5.60    0.50
  -2   2   2    4.80    0.70
   2   2  -2    4.50    0.50
  -2   2   2    5.20    0.60
  -2   2   2    5.40    0.70
   2   2  -2    4.10    0.50
   1  -2  -2 2981.80   87.29
   1  -2  -2 2907.71   86.69
   1  -2  -2 3067.99   87.29
   1  -2  -2 2770.42   87.79
  -1  -2   2 2906.81   87.19
  -1  -2   2 3036.20   87.39
   1  -2  -2 2995.50   87.19
  -1   2   2 2892.71   86.99
  -1   2   2 2791.62   87.19
  -1   2   2 3014.00   87.19
  -1   2   2 2888.11   87.39
  -1   2   2 2907.41   87.39
   1   2  -2 2817.42   86.39
  -1   2   2 2988.50   86.49
   1   2  -2 2939.61   87.19
   0  -2  -2 9170.88  279.17
   0  -2  -2 9435.86  279.07
   0  -2  -2 9375.16  279.97
   0  -2   2 9683.63  279.47
   0   2   2 9347.76  279.87
   0   2  -2 9334.77  279.47
   0   2   2 9999.00  280.47
   0   2   2 9444.46  278.87
   0   2   2 9373.56  279.67
   1  -2   2 4845.72  139.69
   1  -2   2 4563.24  139.89
  -1  -2  -2 4782.72  139.79
   1  -2   2 4659.33  138.79
  -1  -2  -2 4628.24  139.19
  -1  -2  -2 4499.45  140.19
   1   2   2 4864.01  139.09
  -1   2  -2 4630.04  139.89
  -1   2  -2 4717.03  138.69
   1   2   2 4537.55  139.49
   1   2   2 5101.79  140.69
   1   2   2 4594.44  139.09
  -2  -2  -2 2652.33   79.79
   2  -2   2 2563.74   80.39
  -2  -2  -2 2650.83   80.19
  -2  -2  -2 2709.03   79.49
   2  -2   2 2784.02   79.89
  -2  -2  -2 2809.32   79.49
   2  -2   2 2747.53   80.29
  -2  -2  -2 2635.74   80.19
   2   2   2 2627.84   79.99
   2   2   2 2782.12   80.69
  -2   2  -2 2770.92   79.79
   2   2   2 2687.63   79.69
   2   2   2 2650.93   80.49
  -3  -2  -2   29.60    1.50
  -3  -2  -2   31.20    1.70
   3  -2   2   30.20    1.50
   3  -2   2   32.30    1.20
   3  -2   2   33.30    1.70
   3  -2   2   34.40    1.40
   3  -2   2   30.50    1.50
  -3  -2  -2   33.80    1.50
  -3   2  -2   32.40    1.50
   3   2   2   33.80    1.70
   3   2   2   33.20    1.50
   3   2   2   30.20    1.20
   3   2   2   32.40    1.60
  -4  -2  -2  282.07    9.10
   4  -2   2  279.97    9.20
   4  -2   2  295.17    9.10
   4  -2   2  288.47    8.70
   4  -2   2  299.17    9.20
  -4  -2  -2  283.57    9.40
   4   2   2  300.97    9.20
   4   2   2  296.47    9.10
   4   2   2  277.17    9.10
   5  -2   2    7.40    1.00
   5  -2   2    7.10    0.60
  -5  -2  -2    8.40    1.00
  -5  -2  -2    7.20    1.00
   5   2   2    8.90    1.10
   5   2   2    6.10    0.90
  -5   2  -2    6.20    0.90
  -5   2  -2    7.50    0.60
   6  -2   2   80.59    2.70
   6  -2   2   77.69    3.30
  -6  -2  -2   78.59    3.30
  -6  -2  -2   79.49    3.40
  -6   2  -2   74.49    3.20
   6   2   2   81.09    3.30
   6   2   2   79.09    3.20
  -6   2  -2   78.29    2.70
  -7  -2  -2    5.80    1.10
  -7  -2  -2    4.70    1.00
   7  -2   2    6.70    1.10
   7  -2   2    5.70    0.60
  -7   2  -2    5.50    0.60
   7   2   2    7.10    1.20
  -7   2  -2    4.20    1.00
  -8  -2  -2  198.88    7.30
   8  -2   2  196.88    7.20
   8  -2   2  209.98    6.50
  -8  -2  -2  204.78    7.30
  -8   2  -2  202.78    7.20
   8   2   2  200.28    7.20
  -8   2  -2  204.58    6.50
   9  -2   2   36.90    2.50
  -9  -2  -2   35.80    2.60
  -9  -2  -2   40.40    2.70
  -9   2  -2   38.40    1.80
  -9   2  -2   38.90    2.80
   9   2   2   39.90    2.60
 -10  -2  -2    0.00    1.30
  10  -2   2    1.90    1.20
 -10  -2  -2    1.40    1.20
 -10   2  -2    1.70    1.30
  10   2   2    2.70    1.20
 -10   2  -2    0.70    0.60
 -11  -2  -2    0.40    1.40
  11  -2   2    2.00    1.40
 -11  -2  -2    0.50    1.20
  11   2   2    0.40    1.20
 -11   2  -2    0.30    0.60
 -11   2  -2    1.00    1.30
 -12  -2  -2    1.90    1.30
 -12  -2  -2    0.40    1.50
  12  -2   2   -1.20    1.20
  12   2   2    1.20    1.30
 -12   2  -2    0.00    1.40
 -13  -2  -2   -1.40    1.20
 -13  -2  -2    0.10    1.50
  13  -2   2    1.30    1.50
  13   2   2    0.70    1.30
 -13   2  -2    0.30    1.40
  13   2   2   -0.50    1.10
 -14  -2  -2    5.50    1.90
  14  -2   2    4.10    1.80
 -14  -2  -2    4.30    1.70
 -14   2  -2    4.00    1.70
  14   2   2    2.90    1.60
  14   2   2    4.40    1.60
 -15  -2  -2    4.80    2.10
  15  -2   2    6.10    2.00
  15   2   2    5.40    1.80
  15   2   2    4.30    1.80
 -15   2  -2    6.00    1.90
 -16  -2  -2    1.60    2.10
  16  -2   2    6.80    2.30
  16   2   2    2.80    2.00
  16   2   2    4.10    1.90
 -17   3   2    1.20    1.90
 -16  -3   2    0.70    1.90
  16  -3  -2    1.00    1.70
 -16  -3   2   -1.80    1.60
 -16   3   2    1.80    2.00
 -15  -3   2   -0.60    1.60
 -15  -3   2   -0.40    1.80
  15  -3  -2    2.20    1.60
 -15   3   2   -0.20    1.70
  15   3  -2    3.00    1.60
 -14  -3   2    2.20    1.80
 -14  -3   2    1.30    1.60
  14  -3  -2    3.50    1.70
  14   3  -2    0.50    1.40
 -14   3   2    1.00    1.60
  13  -3  -2   -1.60    1.30
 -13  -3   2   -0.30    1.30
 -13  -3   2   -1.40    1.40
 -13   3   2    0.30    1.30
  13   3  -2   -0.60    1.20
 -12  -3   2    9.00    1.80
  12  -3  -2    8.30    1.80
 -12  -3   2    7.20    1.80
  12   3  -2   11.40    1.90
 -12   3   2    7.40    1.60
 -11  -3   2   36.10    2.90
  11  -3  -2   37.10    3.00
 -11  -3   2   38.90    2.90
 -11   3   2   37.10    2.80
 -11   3   2   43.60    3.10
  11   3  -2   37.40    2.80
 -10  -3   2   12.30    1.70
  10  -3  -2   11.70    1.70
 -10  -3   2    9.40    1.60
 -10   3   2   11.40    1.70
 -10   3   2   11.00    0.90
 -10   3   2    8.10    1.50
  10   3  -2   11.60    1.80
  -9  -3   2   33.90    2.60
   9  -3  -2   28.20    2.40
  -9  -3   2   30.40    2.30
  -9   3   2   32.10    2.20
   9   3  -2   32.00    1.40
   9   3  -2   29.90    2.30
  -9   3   2   30.50    2.20
  -9   3   2   32.60    1.40
   8  -3  -2    2.70    1.10
  -8  -3   2    1.90    1.00
  -8  -3   2    2.70    1.00
  -8   3   2    3.10    0.90
   8   3  -2    2.60    0.40
  -8   3   2    2.30    0.90
  -8   3   2    2.50    0.40
  -7  -3   2   37.80    2.30
   7  -3  -2   41.50    2.20
  -7  -3   2   42.50    2.40
   7   3  -2   41.20    1.50
  -7   3   2   40.30    2.20
  -7   3   2   40.20    1.50
  -7   3   2   39.50    2.20
  -6  -3   2   87.49    3.70
  -6  -3   2   85.19    3.50
   6  -3  -2   82.99    3.50
  -6   3   2   86.19    3.40
   6   3  -2   87.49    2.80
  -6   3   2   94.49    2.90
  -6   3   2   85.99    3.50
   5  -3  -2  163.28    5.30
  -5  -3   2  154.48    5.40
   5  -3  -2  160.38    5.50
  -5  -3   2  153.68    4.80
  -5  -3   2  154.98    5.70
   5   3  -2  163.18    4.80
  -5   3   2  161.78    5.00
  -5   3   2  157.58    5.50
  -5   3   2  156.08    5.30
  -5   3   2  163.08    5.50
  -5   3   2  154.88    5.30
  -4  -3   2  347.57   11.20
   4  -3  -2  346.87   10.90
   4  -3  -2  356.06   10.70
  -4  -3   2  345.27   10.90
  -4  -3   2  342.17   10.40
  -4   3   2  335.67   10.70
   4   3  -2  352.26   10.80
   4   3  -2  364.76   10.90
  -4   3   2  350.36   10.90
  -4   3   2  350.96   10.90
  -4   3   2  342.47   10.80
  -4   3   2  349.87   10.50
   3  -3  -2   16.00    1.00
   3  -3  -2   15.20    1.10
   3  -3  -2   14.50    0.80
  -3  -3   2   15.00    1.30
  -3  -3   2   14.60    0.60
  -3  -3   2   16.00    1.00
   3  -3  -2   16.10    1.00
   3  -3  -2   14.20    0.90
   3  -3  -2   14.90    1.20
   3  -3  -2   15.60    1.10
  -3   3   2   15.70    0.80
  -3   3   2   14.80    0.90
  -3   3   2   14.90    1.00
   3   3  -2   14.00    0.90
   3   3  -2   15.60    1.00
  -3   3   2   13.70    1.10
  -3   3   2   14.70    1.00
  -3   3   2   14.60    1.10
   2  -3  -2   57.39    2.10
  -2  -3   2   56.49    2.10
   2  -3  -2   53.29    1.80
   2  -3  -2   54.69    2.20
   2  -3  -2   59.89    2.20
   2  -3  -2   56.99    2.10
   2  -3  -2   54.99    2.20
  -2  -3   2   53.89    2.10
   2  -3  -2   53.69    2.10
  -2  -3   2   53.49    2.30
  -2   3   2   56.69    2.10
   2   3  -2   54.89    2.10
   2   3  -2   55.19    1.90
  -2   3   2   54.89    1.80
  -2   3   2   54.49    2.20
  -2   3   2   55.79    2.20
   2   3  -2   55.69    2.10
  -2   3   2   52.09    2.10
  -2   3   2   57.09    2.20
   1  -3  -2   45.40    1.70
   1  -3  -2   47.00    1.80
   1  -3  -2   44.20    1.90
  -1  -3   2   41.90    1.70
  -1  -3   2   44.50    1.80
  -1  -3   2   41.00    1.90
   1  -3  -2   44.10    1.80
  -1   3   2   43.00    1.80
  -1   3   2   43.70    1.80
  -1   3   2   39.50    1.80
   1   3  -2   42.60    1.80
   1   3  -2   43.70    1.50
  -1   3   2   45.00    1.80
  -1   3   2   43.30    1.80
   0  -3  -2   70.99    2.50
   0  -3  -2   61.89    2.30
   0  -3  -2   64.09    2.60
   0  -3   2   69.99    2.50
   0  -3   2   66.29    2.50
   0  -3   2   65.49    2.10
   0  -3  -2   65.39    2.40
   0   3   2   65.79    2.30
   0   3   2   64.69    2.50
   0   3   2   70.19    2.60
   0   3   2   65.39    2.00
   0   3   2   62.99    2.40
   0   3  -2   61.99    2.40
   0   3  -2   65.99    2.10
  -1  -3  -2    1.50    0.50
   1  -3   2    1.70    0.40
  -1  -3  -2    2.00    0.70
   1  -3   2    2.00    0.60
   1  -3   2    2.50    0.60
   1  -3   2    2.00    0.30
   1  -3   2    2.50    0.30
  -1  -3  -2    1.50    0.40
  -1   3  -2    2.50    0.60
   1   3   2    1.60    0.40
  -1   3  -2    2.30    0.30
   1   3   2    1.30    0.60
   1   3   2    2.00    0.50
   1   3   2    2.30    0.30
   1   3   2    2.10    0.60
  -2  -3  -2 1795.62   55.29
   2  -3   2 1821.42   55.19
  -2  -3  -2 1920.21   55.49
   2  -3   2 1874.51   55.29
  -2  -3  -2 1861.71   55.19
  -2  -3  -2 1859.91   55.39
   2  -3   2 1847.82   55.69
   2   3   2 1885.91   55.19
  -2   3  -2 1837.92   55.39
  -2   3  -2 1849.91   55.19
   2   3   2 1882.61   54.99
   2   3   2 1826.32   55.39
   2   3   2 1976.40   55.49
   3  -3   2   18.80    1.20
  -3  -3  -2   19.60    1.20
   3  -3   2   20.50    1.30
   3  -3   2   20.70    1.10
  -3  -3  -2   19.10    1.60
  -3   3  -2   17.90    1.00
   3   3   2   19.70    0.80
   3   3   2   20.10    1.30
   3   3   2   18.80    1.10
   4  -3   2   78.09    2.90
   4  -3   2   82.09    3.10
   4  -3   2   74.59    2.40
  -4  -3  -2   73.39    2.90
   4  -3   2   74.39    3.00
  -4  -3  -2   79.49    3.30
   4   3   2   84.19    3.10
   4   3   2   72.29    3.00
   4   3   2   74.09    2.50
  -4   3  -2   74.29    2.80
  -5  -3  -2   75.29    3.00
   5  -3   2   72.79    3.10
  -5  -3  -2   69.49    3.30
   5   3   2   72.79    2.40
   5   3   2   74.59    3.00
   6  -3   2   27.20    1.80
  -6  -3  -2   28.00    1.80
  -6  -3  -2   26.80    2.00
   6   3   2   27.70    1.70
   6   3   2   26.90    1.20
  -7  -3  -2   35.50    2.40
  -7  -3  -2   36.20    2.20
   7  -3   2   34.30    2.20
  -7   3  -2   37.80    2.20
   7   3   2   31.70    2.10
   7   3   2   36.80    2.10
   8  -3   2   86.29    3.90
  -8  -3  -2   85.49    4.10
  -8  -3  -2   83.89    3.90
   8   3   2   95.39    3.10
   8   3   2   89.09    3.80
  -8   3  -2   76.89    3.70
   8   3   2   86.69    3.90
   9  -3   2    2.70    1.30
  -9  -3  -2    5.20    1.40
  -9  -3  -2    2.80    1.30
   9   3   2    3.60    1.20
  -9   3  -2    4.00    1.30
   9   3   2    2.10    1.20
  10  -3   2   30.70    2.60
 -10  -3  -2   34.40    3.00
 -10  -3  -2   32.20    2.70
 -10   3  -2   27.60    2.50
  10   3   2   31.70    2.50
  10   3   2   32.70    2.40
 -11  -3  -2    6.30    1.70
  11  -3   2    7.80    1.80
 -11  -3  -2    6.70    1.70
 -11   3  -2    6.70    1.50
  11   3   2    8.50    1.70
  11   3   2    9.60    1.70
  12  -3   2    7.00    1.80
 -12  -3  -2    3.70    1.70
 -12  -3  -2    6.40    1.90
  12   3   2    5.40    1.60
 -12   3  -2    6.50    1.60
  12   3   2    5.30    1.60
 -13  -3  -2   -0.50    1.50
 -13  -3  -2   -0.80    1.30
  13  -3   2   -1.30    1.40
  13   3   2   -0.50    1.30
  13   3   2   -0.40    1.30
 -14  -3  -2   11.60    2.30
 -14  -3  -2   13.30    2.60
  14  -3   2   12.60    2.40
  14   3   2   11.50    2.20
  14   3   2   13.70    2.20
  15  -3   2    1.60    1.90
 -15  -3  -2    0.70    1.80
 -15  -3  -2   -2.80    1.50
  15   3   2    2.30    1.60
  15   3   2    2.90    1.80
  16  -3   2    4.00    2.30
 -16  -3  -2    6.70    2.40
 -17   4   2    2.30    2.30
  16  -4  -2    3.00    2.00
 -16  -4   2   -1.90    1.80
 -16  -4   2   -2.70    1.80
 -16   4   2    3.30    1.90
  16   4  -2   -0.60    1.50
  15  -4  -2    6.70    2.10
 -15  -4   2    3.60    2.10
 -15  -4   2    6.30    2.20
  15   4  -2    7.80    1.80
 -15   4   2    2.20    1.80
 -14  -4   2    1.00    1.70
 -14  -4   2   -2.00    1.30
  14  -4  -2    0.20    1.50
 -14   4   2    0.00    1.50
 -13  -4   2   18.70    2.40
 -13  -4   2   24.80    2.70
  13  -4  -2   23.70    2.70
 -13   4   2   20.30    2.30
 -12  -4   2   87.49    4.80
 -12  -4   2   88.89    4.80
  12  -4  -2   86.09    4.60
 -12   4   2   89.69    4.40
  11  -4  -2   65.79    3.80
 -11  -4   2   68.29    3.90
 -11  -4   2   67.09    4.20
 -11   4   2   77.09    3.90
 -11   4   2   70.49    3.80
  10  -4  -2  121.19    5.20
 -10  -4   2  118.29    5.50
 -10  -4   2  129.49    5.30
 -10   4   2  123.19    5.10
 -10   4   2  123.99    5.20
  -9  -4   2    2.30    1.20
  -9  -4   2    1.20    1.10
   9  -4  -2    0.50    1.10
  -9   4   2    2.10    1.10
   9   4  -2    1.20    0.30
  -9   4   2    0.90    0.90
  -8  -4   2    1.00    1.00
   8  -4  -2   -0.40    0.90
  -8  -4   2    1.00    0.90
  -8   4   2    1.20    0.80
   8   4  -2    0.70    0.20
  -8   4   2    0.80    0.90
  -7  -4   2  264.57    9.50
  -7  -4   2  279.17    9.10
   7  -4  -2  267.07    9.20
  -7   4   2  280.97    9.20
  -7   4   2  274.27    8.90
   6  -4  -2   49.30    2.50
  -6  -4   2   46.00    2.70
  -6  -4   2   47.70    2.40
  -6   4   2   49.99    2.20
  -6   4   2   49.20    2.40
   6   4  -2   46.00    2.20
  -6   4   2   49.80    2.30
  -6   4   2   48.80    1.70
   5  -4  -2  188.38    6.60
  -5  -4   2  193.28    6.90
   5  -4  -2  202.98    6.30
  -5  -4   2  189.58    6.50
  -5   4   2  196.98    6.60
   5   4  -2  191.28    6.40
  -5   4   2  191.08    6.00
   5   4  -2  194.98    6.50
  -5   4   2  193.98    6.30
  -5   4   2  195.08    6.50
  -4  -4   2  214.48    7.70
  -4  -4   2  222.18    7.30
  -4  -4   2  218.58    6.60
   4  -4  -2  232.78    7.00
   4  -4  -2  226.48    7.40
   4   4  -2  225.08    7.10
   4   4  -2  223.68    7.30
  -4   4   2  213.98    7.00
  -4   4   2  221.18    7.30
  -4   4   2  225.68    7.40
  -4   4   2  230.38    6.90
   3  -4  -2  108.79    3.60
  -3  -4   2  109.19    3.90
   3  -4  -2  111.29    3.80
  -3  -4   2  115.19    3.50
   3  -4  -2  113.49    4.10
  -3  -4   2  115.19    4.30
  -3   4   2  108.69    4.00
   3   4  -2  116.89    3.80
   3   4  -2  110.79    4.00
  -3   4   2  113.09    3.80
  -3   4   2  111.19    4.00
  -3   4   2  113.39    3.60
  -3   4   2  113.29    4.00
   3   4  -2  123.89    3.90
   2  -4  -2   94.59    3.50
  -2  -4   2   93.49    3.70
  -2  -4   2   96.59    3.30
   2  -4  -2   93.09    3.40
   2  -4  -2   98.09    3.50
   2  -4  -2   98.49    3.40
   2  -4  -2   92.79    2.90
  -2   4   2   96.39    3.50
  -2   4   2   96.19    3.50
  -2   4   2   90.89    3.50
   2   4  -2   94.09    3.40
   2   4  -2   96.79    3.20
  -2   4   2   99.29    3.40
  -2   4   2   95.89    3.40
   1  -4  -2  149.49    4.90
  -1  -4   2  149.79    4.60
  -1  -4   2  142.29    5.00
  -1  -4   2  143.09    4.70
   1  -4  -2  144.89    5.00
   1  -4  -2  149.99    4.80
  -1   4   2  142.79    4.90
  -1   4   2  149.79    4.80
  -1   4   2  146.19    4.90
  -1   4   2  152.28    5.00
   1   4  -2  144.99    4.50
  -1   4   2  140.49    4.90
   1   4  -2  143.99    4.90
   0  -4  -2  353.86   11.00
   0  -4   2  351.66   10.40
   0  -4   2  330.67   10.80
   0  -4  -2  360.06   10.60
   0  -4  -2  356.46   10.80
   0   4   2  366.26   11.00
   0   4  -2  342.07   10.80
   0   4  -2  350.86   10.40
   0   4   2  328.87   10.80
   0   4   2  333.37   10.60
   0   4  -2  353.26   10.40
   0   4   2  339.77   10.70
  -1  -4  -2    8.10    0.90
   1  -4   2    6.70    0.70
  -1  -4  -2    7.10    0.60
   1  -4   2    6.60    0.50
  -1  -4  -2    8.40    1.00
   1   4   2    6.90    0.80
   1   4   2    7.00    0.50
   1   4   2    6.70    0.60
  -1   4  -2    6.40    0.60
  -1   4  -2    7.10    0.90
   1   4   2    6.80    0.80
   2  -4   2  251.27    7.90
  -2  -4  -2  251.47    7.70
   2  -4   2  245.98    8.20
   2  -4   2  258.87    7.80
  -2  -4  -2  249.28    8.40
  -2  -4  -2  255.07    7.80
   2  -4   2  262.47    7.80
  -2   4  -2  250.57    8.10
   2   4   2  258.77    7.80
   2   4   2  251.17    7.70
  -2   4  -2  247.68    7.80
   2   4   2  250.97    8.20
   3  -4   2   88.89    3.10
   3  -4   2   92.79    3.20
  -3  -4  -2   87.39    2.80
  -3  -4  -2   87.39    3.10
   3  -4   2   81.89    3.40
   3  -4   2   85.79    2.90
  -3  -4  -2   84.29    3.70
  -3   4  -2   87.99    3.10
   3   4   2   83.09    3.40
   3   4   2   87.69    3.10
   3   4   2   87.79    2.80
   3   4   2   88.39    3.30
  -3   4  -2   85.39    3.30
   4  -4   2   13.00    0.60
  -4  -4  -2   12.10    1.00
  -4  -4  -2   11.40    1.40
   4  -4   2   14.10    1.00
   4  -4   2   11.40    0.60
   4  -4   2   13.10    1.30
  -4   4  -2   12.70    1.00
   4   4   2   13.10    0.60
   4   4   2   15.00    1.20
  -5  -4  -2    2.80    1.00
  -5  -4  -2    2.70    0.80
   5  -4   2    1.30    0.80
   5   4   2    1.60    0.80
   5   4   2    3.00    0.30
  -5   4  -2    3.50    0.70
   6  -4   2    1.30    0.90
  -6  -4  -2    0.50    0.80
  -6  -4  -2    0.50    0.90
   6   4   2    0.20    0.70
   6   4   2    0.70    0.20
  -6   4  -2    0.20    0.70
   7  -4   2   36.40    2.40
  -7  -4  -2   39.70    2.40
  -7  -4  -2   33.90    2.60
   7   4   2   37.30    1.40
   7   4   2   39.80    1.40
   7   4   2   35.80    2.20
  -8  -4  -2   65.89    3.70
  -8  -4  -2   71.29    3.40
   8  -4   2   68.99    3.50
   8   4   2   70.49    2.40
   8   4   2   69.59    3.30
   8   4   2   68.49    2.40
  -9  -4  -2   45.80    3.00
   9  -4   2   51.69    3.30
  -9  -4  -2   50.39    3.40
   9   4   2   48.00    2.80
   9   4   2   49.20    1.90
 -10  -4  -2    4.80    1.50
 -10  -4  -2    5.50    1.70
  10  -4   2    4.50    1.50
  10   4   2    5.20    1.40
 -11  -4  -2   14.50    2.20
  11  -4   2   17.90    2.30
 -11  -4  -2   11.60    2.00
  11   4   2   17.40    2.10
 -12  -4  -2    1.00    1.60
  12  -4   2    4.80    1.80
 -12  -4  -2    5.30    1.80
  12   4   2    3.60    1.50
  13  -4   2    2.90    1.70
 -13  -4  -2    1.70    1.60
 -13  -4  -2   -1.60    1.50
  13   4   2    2.80    1.40
 -14  -4  -2    6.00    2.20
 -14  -4  -2    6.60    2.20
  14  -4   2    7.40    2.30
  14   4   2    6.90    1.80
 -15  -4  -2   11.00    2.50
 -15  -4  -2    9.70    2.40
  15  -4   2   14.30    2.90
  15   4   2   11.60    2.20
 -16  -4  -2    3.70    2.50
 -17  -5   2   -1.60    2.10
 -16  -5   2   -0.60    2.00
 -16  -5   2   -3.30    2.00
 -16   5   2   -2.00    1.50
  16   5  -2   -0.50    1.50
 -15  -5   2   -1.10    1.60
  15  -5  -2   -1.70    1.60
 -15  -5   2   -1.30    1.90
 -15   5   2   -0.60    1.60
  15   5  -2    1.50    1.60
 -14  -5   2   -2.20    1.70
  14  -5  -2    1.60    1.80
 -14  -5   2    0.70    1.70
 -14   5   2    0.50    1.40
  14   5  -2    0.20    1.20
 -13  -5   2    2.70    1.60
  13  -5  -2    2.30    1.60
 -13  -5   2    1.60    1.80
 -13   5   2    1.10    1.40
  13   5  -2    3.10    1.40
  12  -5  -2    2.60    1.70
 -12  -5   2    2.10    1.50
 -12  -5   2   -0.40    1.30
 -12   5   2    1.20    1.30
  12   5  -2    0.00    1.00
 -12   5   2   -0.40    1.20
 -11  -5   2   41.40    3.00
 -11  -5   2   39.50    3.30
  11  -5  -2   37.90    3.10
 -11   5   2   39.60    2.90
  11   5  -2   37.60    2.60
 -11   5   2   38.80    2.90
 -10  -5   2   37.70    2.80
 -10  -5   2   35.80    3.10
  10  -5  -2   35.90    3.00
  10   5  -2   31.40    2.30
 -10   5   2   36.10    2.80
 -10   5   2   33.40    2.40
  -9  -5   2  116.19    4.80
  -9  -5   2  113.29    5.20
   9  -5  -2  113.19    4.90
   9   5  -2  102.39    4.40
   9   5  -2  110.49    4.60
  -9   5   2  112.99    4.50
  -9   5   2  114.79    4.90
  -8  -5   2   39.90    2.50
  -8  -5   2   33.90    2.70
   8  -5  -2   40.00    2.60
  -8   5   2   38.80    2.20
   8   5  -2   38.30    2.30
  -8   5   2   36.40    2.40
   8   5  -2   39.50    2.30
   7  -5  -2   31.40    2.30
  -7  -5   2   31.80    2.50
  -7  -5   2   36.80    2.10
  -7   5   2   31.70    1.80
  -7   5   2   30.70    2.10
   7   5  -2   27.70    1.80
   7   5  -2   30.90    2.00
   6  -5  -2   33.50    2.10
  -6  -5   2   35.10    2.10
  -6  -5   2   32.90    2.40
  -6   5   2   33.90    1.70
   6   5  -2   27.20    1.80
  -6   5   2   29.10    2.00
  -6   5   2   30.30    1.90
  -6   5   2   32.60    1.20
   6   5  -2   29.90    1.80
  -5  -5   2   33.80    2.30
   5  -5  -2   31.40    2.00
  -5  -5   2   29.00    1.80
   5  -5  -2   31.60    1.50
   5   5  -2   33.80    1.70
  -5   5   2   29.60    1.80
  -5   5   2   31.20    1.50
   5   5  -2   32.30    1.90
  -5   5   2   32.50    1.90
  -5   5   2   33.60    1.40
   4  -5  -2   82.29    2.80
  -4  -5   2   81.49    2.50
  -4  -5   2   80.49    3.60
   4  -5  -2   79.59    2.90
  -4  -5   2   81.89    2.50
  -4  -5   2   81.09    3.10
   4  -5  -2   77.89    3.40
  -4   5   2   79.29    2.80
  -4   5   2   86.09    2.90
   4   5  -2   84.79    3.30
  -4   5   2   78.49    3.30
  -4   5   2   79.89    3.30
   4   5  -2   81.29    3.00
   3  -5  -2   76.19    3.20
   3  -5  -2   81.19    3.00
   3  -5  -2   76.99    2.60
  -3  -5   2   76.89    3.50
  -3  -5   2   79.79    2.90
  -3   5   2   78.79    3.20
   3   5  -2   82.89    2.90
   3   5  -2   76.09    3.10
  -3   5   2   81.79    3.20
   3   5  -2   76.69    2.80
  -3   5   2   81.79    3.00
  -2  -5   2   -0.70    0.60
  -2  -5   2   -0.10    0.40
   2  -5  -2   -0.40    0.60
   2  -5  -2    0.80    0.60
  -2   5   2    0.30    0.50
  -2   5   2   -0.40    0.60
  -2   5   2   -0.30    0.60
   2   5  -2    0.00    0.30
  -2   5   2    0.20    0.40
  -2   5   2   -1.00    0.60
   2   5  -2   -0.70    0.60
  -1  -5   2   97.69    3.00
  -1  -5   2   86.39    3.60
   1  -5  -2   87.29    3.50
  -1  -5   2   90.79    3.10
  -1   5   2   91.09    3.40
  -1   5   2   86.89    3.30
  -1   5   2   88.19    3.50
   1   5  -2   88.89    3.00
   1   5  -2   93.19    3.50
  -1   5   2   86.89    3.30
   0  -5  -2   52.99    2.00
   0  -5   2   50.19    1.80
   0  -5   2   48.50    2.30
   0  -5  -2   47.30    2.40
   0  -5   2   48.60    1.90
   0   5   2   46.00    2.30
   0   5   2   49.99    2.20
   0   5   2   48.20    2.20
   0   5  -2   50.49    1.80
   0   5  -2   48.70    1.80
   0   5   2   49.90    2.00
   0   5  -2   46.80    2.20
  -1  -5  -2   30.50    1.30
  -1  -5  -2   32.90    2.00
   1  -5   2   27.90    1.60
   1  -5   2   30.40    1.30
   1   5   2   27.40    1.30
   1   5   2   29.30    1.60
   1   5   2   30.00    1.80
  -1   5  -2   29.70    1.30
  -1   5  -2   28.60    1.70
   1   5   2   29.90    1.10
   2  -5   2   60.19    2.80
   2  -5   2   64.89    2.30
   2  -5   2   67.09    2.40
  -2  -5  -2   65.59    3.10
  -2  -5  -2   65.79    2.30
   2  -5   2   63.19    2.50
  -2  -5  -2   65.69    2.30
   2   5   2   63.89    2.30
  -2   5  -2   62.59    2.40
  -2   5  -2   62.39    2.70
   2   5   2   66.19    2.30
   2   5   2   60.59    2.80
   2   5   2   65.49    2.70
  -3  -5  -2    0.40    0.80
   3  -5   2    0.30    0.50
  -3  -5  -2    0.70    0.50
   3  -5   2    0.10    0.50
   3  -5   2    0.40    0.40
  -3  -5  -2    0.20    0.30
   3  -5   2   -0.50    0.70
   3  -5   2    0.50    0.40
  -3   5  -2    1.10    0.70
   3   5   2    0.30    0.30
   3   5   2    1.40    0.70
   3   5   2    0.40    0.40
   3   5   2    0.00    0.70
  -3   5  -2    0.20    0.50
   4  -5   2  193.28    5.90
  -4  -5  -2  191.48    7.00
   4  -5   2  215.48    6.60
   4  -5   2  185.08    6.70
  -4  -5  -2  191.38    6.30
  -4   5  -2  195.58    6.30
   4   5   2  191.88    5.80
   4   5   2  186.08    6.50
   4   5   2  186.98    6.60
  -4   5  -2  182.28    6.60
  -5  -5  -2  170.88    6.50
  -5  -5  -2  165.48    5.80
   5  -5   2  161.88    6.10
   5   5   2  169.48    6.10
   5   5   2  171.38    6.00
  -5   5  -2  163.68    5.70
  -6  -5  -2   44.10    2.40
   6  -5   2   44.50    2.60
  -6  -5  -2   45.10    2.90
   6   5   2   41.70    2.30
  -6   5  -2   44.00    2.30
   7  -5   2   48.40    2.90
  -7  -5  -2   43.60    3.10
  -7  -5  -2   48.60    2.70
   7   5   2   48.70    2.70
  -7   5  -2   48.50    2.60
   8  -5   2  121.79    5.30
  -8  -5  -2  123.49    4.90
  -8  -5  -2  118.39    5.50
   8   5   2  114.39    4.90
  -9  -5  -2    6.40    1.70
   9  -5   2    4.20    1.50
   9   5   2    4.70    1.20
 -10  -5  -2   11.40    2.10
  10  -5   2    9.60    1.90
 -10  -5  -2   13.10    2.00
  10   5   2   13.50    1.80
  11  -5   2    1.10    1.60
 -11  -5  -2    0.70    1.50
 -11  -5  -2   -0.10    1.50
  11   5   2    1.40    1.20
 -12  -5  -2    0.40    1.50
 -12  -5  -2   -0.30    1.70
  12  -5   2   -1.30    1.70
  12   5   2   -1.20    1.10
 -13  -5  -2   26.50    3.00
  13  -5   2   20.30    2.80
 -13  -5  -2   22.10    3.00
  13   5   2   28.70    2.90
  14  -5   2    5.50    2.10
 -14  -5  -2    4.70    2.10
 -14  -5  -2    6.00    2.10
  14   5   2    6.10    1.90
 -15  -5  -2    3.10    1.90
  15  -5   2    1.20    2.10
 -15  -5  -2   -1.90    1.90
  15   5   2    0.80    1.70
 -16  -5  -2   -2.40    1.70
 -16  -6   2   -3.90    2.10
 -15  -6   2   -1.90    2.00
  15  -6  -2    3.10    2.00
 -15  -6   2    7.40    2.20
  15   6  -2    1.60    1.30
  15   6  -2    1.90    1.40
 -14  -6   2   -0.50    2.00
  14  -6  -2   -3.30    1.70
 -14  -6   2   -2.60    1.60
 -14   6   2   -0.40    1.30
  14   6  -2    0.10    1.20
  14   6  -2   -0.40    1.20
  13  -6  -2    7.30    2.10
 -13  -6   2    6.20    2.10
 -13  -6   2    7.30    2.00
  13   6  -2    7.30    1.60
 -13   6   2    8.80    1.70
  13   6  -2    9.00    1.80
 -12  -6   2   12.30    2.20
  12  -6  -2   12.20    2.20
 -12  -6   2    9.00    2.20
 -12   6   2   11.90    1.70
 -12   6   2   15.10    2.30
  12   6  -2    9.90    1.70
  12   6  -2   14.00    1.90
 -11  -6   2   -0.20    1.40
 -11  -6   2    1.10    1.70
  11  -6  -2    0.50    1.50
 -11   6   2    0.30    1.10
  11   6  -2    1.00    1.00
 -11   6   2    1.30    1.30
  11   6  -2    0.30    1.10
  10  -6  -2   -0.50    1.40
 -10  -6   2    0.90    1.30
 -10  -6   2   -0.60    1.30
 -10   6   2   -0.60    1.20
  10   6  -2   -0.40    1.00
  10   6  -2   -0.30    0.90
 -10   6   2    1.80    1.00
  -9  -6   2    3.70    1.30
   9  -6  -2    3.60    1.50
  -9  -6   2    2.30    1.50
  -9   6   2    3.40    1.40
   9   6  -2    4.50    1.10
   9   6  -2    3.30    1.10
  -9   6   2    3.60    1.00
  -8  -6   2    0.00    1.00
  -8  -6   2   -0.30    1.10
   8  -6  -2    0.40    1.20
  -8   6   2    0.20    0.80
  -8   6   2    0.70    1.00
   8   6  -2   -0.50    0.80
   8   6  -2   -0.50    0.70
  -7  -6   2    2.00    1.20
   7  -6  -2    2.30    1.20
  -7  -6   2    2.30    1.10
   7   6  -2    1.40    0.70
  -7   6   2    1.90    0.70
  -7   6   2    2.20    1.00
   7   6  -2    1.70    1.00
  -7   6   2    3.90    1.20
  -6  -6   2    3.00    1.00
   6  -6  -2    4.70    1.20
  -6  -6   2    4.60    1.30
  -6   6   2    6.00    1.20
  -6   6   2    4.60    1.10
  -6   6   2    5.20    0.50
   6   6  -2    5.80    1.00
   6   6  -2    4.50    1.00
  -5  -6   2    5.90    1.30
  -5  -6   2    4.80    0.90
   5  -6  -2    7.20    1.30
   5  -6  -2    6.70    0.70
   5   6  -2    5.30    1.00
  -5   6   2    4.80    0.60
  -5   6   2    7.30    1.20
  -5   6   2    5.50    1.10
   5   6  -2    6.10    0.90
  -4  -6   2   52.99    2.40
  -4  -6   2   56.09    3.10
  -4  -6   2   56.09    1.80
   4  -6  -2   53.19    2.30
  -4  -6   2   54.39    1.80
   4  -6  -2   55.79    2.00
   4  -6  -2   57.79    2.80
   4   6  -2   55.69    2.30
  -4   6   2   56.59    2.60
  -4   6   2   53.09    2.60
   4   6  -2   50.69    2.60
  -4   6   2   57.29    2.30
  -3  -6   2   41.10    1.50
   3  -6  -2   38.10    2.20
   3  -6  -2   38.70    2.00
  -3  -6   2   35.30    2.40
  -3  -6   2   36.20    1.80
   3   6  -2   38.50    1.70
  -3   6   2   32.20    2.10
  -3   6   2   39.20    1.90
  -3   6   2   39.90    2.10
   3   6  -2   39.60    2.20
  -2  -6   2   48.60    1.90
   2  -6  -2   41.50    2.30
  -2  -6   2   46.20    2.50
  -2  -6   2   51.29    1.80
   2  -6  -2   40.80    2.20
   2   6  -2   43.30    1.80
   2   6  -2   40.60    2.20
  -2   6   2   42.00    2.30
  -2   6   2   40.70    2.20
  -2   6   2   44.20    2.10
  -1  -6   2    5.20    0.60
  -1  -6   2    6.70    0.80
   1  -6  -2    5.30    1.00
  -1  -6   2    5.00    1.00
  -1  -6   2    7.10    0.70
  -1   6   2    5.80    1.00
   1   6  -2    6.00    1.00
   1   6  -2    6.70    0.70
   1   6  -2    5.80    0.60
  -1   6   2    5.30    0.90
  -1   6   2    5.00    1.00
   0  -6   2   72.69    2.50
   0  -6   2   69.09    3.00
   0  -6  -2   71.69    3.20
   0  -6   2   68.69    2.50
   0   6   2   69.59    2.80
   0   6  -2   69.39    3.00
   0   6  -2   70.29    2.60
   0   6   2   68.19    3.10
   0   6  -2   70.19    2.50
   0   6   2   71.79    3.00
  -1  -6  -2   12.20    1.40
  -1  -6  -2   15.40    1.00
   1  -6   2   13.30    0.90
   1  -6   2   13.90    1.30
   1   6   2   14.30    1.20
  -1   6  -2   12.80    1.30
  -1   6  -2   13.50    0.90
   1   6   2   15.40    1.50
   2  -6   2    2.30    0.60
   2  -6   2    2.30    0.90
  -2  -6  -2    3.00    0.50
   2  -6   2    3.30    0.60
  -2  -6  -2    2.10    1.00
  -2  -6  -2    3.30    0.50
   2  -6   2    2.50    0.50
  -2   6  -2    1.60    0.80
   2   6   2    3.10    0.90
   2   6   2    2.30    0.70
   2   6   2    3.30    0.40
  -2   6  -2    3.20    0.60
   3  -6   2   -0.50    0.40
  -3  -6  -2   -0.50    0.80
  -3  -6  -2   -0.20    0.30
   3  -6   2    1.00    0.80
   3  -6   2   -0.70    0.40
   3  -6   2    0.40    0.50
  -3  -6  -2   -0.70    0.50
   3  -6   2   -0.60    0.50
   3   6   2    0.00    0.40
   3   6   2    0.10    0.60
   3   6   2   -0.80    0.70
  -3   6  -2    0.40    0.70
  -3   6  -2    0.40    0.50
  -4  -6  -2  151.98    6.00
  -4  -6  -2  148.89    5.10
   4  -6   2  149.19    5.70
   4  -6   2  149.99    4.90
  -4   6  -2  148.49    5.60
   4   6   2  146.19    5.60
   4   6   2  150.58    5.40
  -4   6  -2  156.28    5.20
   5  -6   2   43.70    2.60
  -5  -6  -2   45.50    3.00
  -5  -6  -2   41.60    2.20
  -5   6  -2   47.30    2.50
   5   6   2   43.20    2.40
  -5   6  -2   38.40    2.10
   5   6   2   37.70    2.40
  -6  -6  -2   12.50    1.90
  -6  -6  -2   13.90    1.40
   6  -6   2   13.10    1.80
   6   6   2   16.00    1.70
   6   6   2   13.60    1.60
  -6   6  -2   13.90    1.40
  -7  -6  -2  106.89    4.30
   7  -6   2   93.89    4.50
  -7  -6  -2   99.59    5.00
  -7   6  -2   98.39    4.10
   7   6   2   92.99    4.30
   7   6   2   97.39    4.30
  -8  -6  -2    5.80    1.40
   8  -6   2    4.10    1.60
  -8  -6  -2    5.30    1.70
   8   6   2    5.10    1.30
  -9  -6  -2   19.40    2.00
  -9  -6  -2   15.40    2.30
   9  -6   2   16.40    2.30
   9   6   2   21.80    2.20
 -10  -6  -2    2.20    1.40
 -10  -6  -2    1.40    1.60
  10  -6   2    2.40    1.70
  10   6   2    0.90    1.30
 -11  -6  -2    0.00    1.30
 -11  -6  -2   -1.50    1.50
  11  -6   2   -0.90    1.50
  11   6   2   -0.40    1.20
 -12  -6  -2   15.40    2.60
  12  -6   2   16.10    2.50
 -12  -6  -2   18.30    2.50
  12   6   2   20.10    2.50
 -13  -6  -2   -1.90    1.40
  13  -6   2    1.10    1.90
 -13  -6  -2   -0.90    1.70
  13   6   2   -0.10    1.30
 -14  -6  -2    1.30    1.80
  14  -6   2   -1.10    1.90
 -14  -6  -2   -2.30    1.80
  14   6   2    0.80    1.50
 -15  -6  -2    8.10    2.30
 -15  -6  -2    1.60    2.10
 -15  -7   2    1.30    1.90
 -15  -7   2   -5.40    1.70
  15   7  -2    1.90    1.40
 -14  -7   2   14.20    2.50
  14  -7  -2   10.40    2.50
 -14  -7   2    6.20    2.60
  14   7  -2   13.00    2.00
  14   7  -2   11.50    2.00
  13  -7  -2   -1.40    1.60
 -13  -7   2    0.60    1.90
 -13  -7   2   -1.80    1.50
  13   7  -2    2.40    1.40
 -13   7   2   -0.50    1.50
  13   7  -2    0.00    1.10
  12  -7  -2    6.20    2.00
 -12  -7   2    3.30    1.60
 -12  -7   2    2.80    1.90
  12   7  -2    6.20    1.50
 -12   7   2    4.60    1.80
  12   7  -2    6.00    1.50
  11  -7  -2    1.20    1.60
 -11  -7   2   -2.20    1.40
 -11  -7   2    0.30    1.60
  11   7  -2   -0.80    1.10
  11   7  -2   -0.70    1.00
 -11   7   2    0.30    1.40
 -10  -7   2    7.50    1.70
  10  -7  -2    8.30    2.10
 -10  -7   2    4.10    1.70
  10   7  -2    7.80    1.50
  10   7  -2    5.10    1.40
 -10   7   2    8.10    1.60
  -9  -7   2    2.40    1.50
  -9  -7   2    3.50    1.30
   9  -7  -2    2.80    1.60
  -9   7   2    4.00    1.40
   9   7  -2    3.20    1.20
   9   7  -2    4.10    1.20
  -8  -7   2   12.90    2.10
  -8  -7   2   14.20    1.70
   8  -7  -2   12.90    2.00
  -8   7   2   15.70    1.90
   8   7  -2   15.40    1.80
   8   7  -2   12.80    1.60
  -7  -7   2   31.10    2.30
  -7  -7   2   33.90    3.00
   7  -7  -2   36.30    2.70
   7   7  -2   33.40    2.10
  -7   7   2   32.10    2.40
  -7   7   2   28.90    2.40
   7   7  -2   28.70    2.20
  -6  -7   2    9.90    1.30
   6  -7  -2   11.30    1.70
  -6  -7   2    9.50    1.70
  -6   7   2   13.50    1.70
  -6   7   2   11.60    1.50
   6   7  -2    9.70    1.50
   6   7  -2   12.90    1.30
   5  -7  -2    1.70    1.10
  -5  -7   2    1.00    0.80
  -5  -7   2    0.30    1.10
   5  -7  -2   -0.40    0.50
  -5   7   2    0.20    0.40
  -5   7   2   -1.00    0.80
   5   7  -2    0.10    0.60
  -5   7   2    0.80    1.00
   5   7  -2    0.50    0.90
  -4  -7   2   33.30    1.90
   4  -7  -2   34.90    1.90
   4  -7  -2   35.50    1.20
  -4  -7   2   38.20    2.70
  -4  -7   2   35.60    1.30
  -4  -7   2   34.50    1.30
   4  -7  -2   34.00    2.30
  -4   7   2   35.30    2.10
  -4   7   2   34.80    2.30
   4   7  -2   34.70    1.80
  -4   7   2   38.40    1.90
   4   7  -2   35.50    2.30
  -3  -7   2   21.50    1.40
   3  -7  -2   21.70    1.90
  -3  -7   2   23.20    1.20
   3  -7  -2   21.20    1.70
  -3  -7   2   22.10    2.10
   3   7  -2   24.00    1.40
   3   7  -2   23.90    1.90
  -3   7   2   25.10    1.80
  -3   7   2   19.90    1.90
   2  -7  -2   14.90    1.50
   2  -7  -2   12.80    1.40
  -2  -7   2   13.60    1.10
  -2  -7   2   23.80    2.10
  -2  -7   2   12.30    1.00
  -2   7   2   13.70    1.40
   2   7  -2   17.50    1.70
  -2   7   2   14.40    1.60
   2   7  -2   18.40    1.10
   1  -7  -2    3.60    1.00
  -1  -7   2    4.30    1.10
  -1  -7   2    3.30    0.60
  -1  -7   2    5.40    0.70
  -1   7   2    3.70    1.00
  -1   7   2    4.20    0.90
   1   7  -2    4.30    0.60
   1   7  -2    3.80    1.00
  -1   7   2    3.70    0.90
   1   7  -2    4.40    0.70
   0  -7   2    4.70    0.60
   0  -7   2    4.20    0.60
   0  -7   2    4.00    1.00
   0  -7  -2    3.20    1.00
   0   7  -2    4.30    1.10
   0   7   2    4.70    1.10
   0   7   2    5.80    0.90
   0   7  -2    4.10    0.70
   0   7   2    4.90    1.00
   1  -7   2   10.20    0.90
   1  -7   2    8.20    0.70
   1  -7   2    7.40    1.10
  -1  -7  -2    7.20    1.30
   1   7   2    7.80    1.30
   1   7   2    7.50    1.20
  -1   7  -2   10.00    1.30
   1   7   2    8.70    1.10
  -1   7  -2    9.00    0.90
   2  -7   2    0.90    1.00
   2  -7   2    2.00    0.50
   2  -7   2    1.00    0.70
   2  -7   2    3.40    0.60
  -2  -7  -2    2.60    1.10
  -2  -7  -2    2.80    0.50
   2   7   2    2.40    0.90
  -2   7  -2    1.40    0.90
   2   7   2    2.80    0.40
  -2   7  -2    3.30    0.70
   2   7   2    2.90    1.00
   3  -7   2    6.50    0.80
  -3  -7  -2    6.70    1.50
   3  -7   2    5.30    1.20
  -3  -7  -2    8.40    0.70
  -3  -7  -2    6.10    0.80
   3  -7   2    5.10    0.90
  -3   7  -2    7.30    0.90
   3   7   2    6.70    0.70
   3   7   2    8.10    1.30
  -3   7  -2    7.90    1.30
   3   7   2    7.30    1.20
  -4  -7  -2   29.60    1.70
  -4  -7  -2   25.20    2.40
   4  -7   2   26.20    2.30
   4  -7   2   24.60    1.50
  -4   7  -2   29.30    1.70
   4   7   2   28.00    2.10
   4   7   2   30.90    1.90
  -4   7  -2   26.30    2.10
   5  -7   2   21.00    1.00
  -5  -7  -2   21.40    1.70
   5  -7   2   28.60    2.30
  -5  -7  -2   17.10    2.20
  -5   7  -2   23.50    2.10
   5   7   2   21.40    1.90
   5   7   2   19.30    2.00
  -5   7  -2   23.10    1.60
   6  -7   2   18.70    2.10
  -6  -7  -2   16.50    2.20
  -6  -7  -2   17.20    1.60
   6   7   2   17.90    2.00
  -6   7  -2   23.90    1.80
   6   7   2   17.40    1.80
   7  -7   2   22.20    2.40
  -7  -7  -2   19.30    2.40
  -7  -7  -2   21.40    1.90
  -7   7  -2   21.50    1.90
   7   7   2   21.20    2.20
   7   7   2   21.20    2.00
  -8  -7  -2   -0.30    1.10
   8  -7   2    0.90    1.40
  -8  -7  -2   -0.40    1.40
   8   7   2   -0.80    1.10
  -8   7  -2    1.10    1.00
   8   7   2   -1.00    1.00
  -9  -7  -2    6.00    1.50
   9  -7   2    2.80    1.60
  -9  -7  -2    2.30    1.80
   9   7   2    4.70    1.50
   9   7   2    5.00    1.40
 -10  -7  -2   11.70    2.50
 -10  -7  -2   15.90    2.10
  10  -7   2   15.50    2.50
  10   7   2   13.10    2.00
  10   7   2   11.50    1.90
  11  -7   2    7.40    2.10
 -11  -7  -2    1.40    2.10
 -11  -7  -2    5.20    1.70
  11   7   2    7.20    1.70
  11   7   2    2.90    1.60
 -12  -7  -2   10.60    2.20
 -12  -7  -2    9.80    2.50
  12  -7   2   11.30    2.60
  12   7   2   11.90    2.10
  12   7   2   10.40    2.00
  13  -7   2    0.20    2.20
 -13  -7  -2   -1.50    1.50
 -13  -7  -2   -2.80    2.00
  13   7   2    0.50    1.50
  13   7   2   -1.20    1.40
 -14  -7  -2   -0.60    1.70
 -14  -7  -2   -1.20    2.00
  14   7   2   -0.40    1.60
  14   7   2   -0.60    1.50
  15   7   2   -2.10    1.50
 -14  -8   2    0.00    2.40
 -14  -8   2   -0.60    1.80
  14   8  -2   -1.20    1.30
  14   8  -2    2.70    1.40
 -13  -8   2   -2.10    1.80
 -13  -8   2   -1.30    1.70
  13  -8  -2    1.10    2.10
  13   8  -2   -0.60    1.20
  13   8  -2    0.30    1.20
 -13   8   2    1.70    1.70
 -12  -8   2   -1.30    1.80
 -12  -8   2   -1.40    1.40
  12  -8  -2    1.00    1.90
  12   8  -2   -0.50    1.00
 -12   8   2   -1.20    1.20
  12   8  -2    1.30    1.20
 -11  -8   2   -3.50    1.60
  11  -8  -2   -2.20    1.70
 -11  -8   2    2.10    1.40
 -11   8   2    1.20    1.50
  11   8  -2    0.20    1.00
  11   8  -2   -0.60    1.10
 -10  -8   2    3.70    1.90
 -10  -8   2    1.60    1.30
  10  -8  -2    2.70    1.70
 -10   8   2    2.60    1.30
  10   8  -2    1.70    1.20
  10   8  -2    2.80    1.20
  -9  -8   2    3.10    1.70
  -9  -8   2    0.20    1.20
   9  -8  -2    1.20    1.70
   9   8  -2    3.20    1.30
   9   8  -2    1.80    1.10
  -9   8   2    2.60    1.40
  -8  -8   2   50.49    3.10
   8  -8  -2   49.40    3.40
  -8  -8   2   53.89    4.00
  -8   8   2   53.79    3.30
   8   8  -2   51.59    3.00
   8   8  -2   48.10    2.80
  -8   8   2   49.00    3.00
  -7  -8   2   18.60    1.80
   7  -8  -2   20.60    2.40
  -7  -8   2   17.90    2.40
   7   8  -2   20.60    2.10
   7   8  -2   18.70    1.80
  -7   8   2   20.90    2.20
  -7   8   2   20.90    2.10
  -6  -8   2    4.40    1.60
  -6  -8   2    4.40    1.10
   6  -8  -2    5.00    1.50
  -6   8   2    6.50    1.40
  -6   8   2    6.90    1.50
   6   8  -2    8.60    1.20
   6   8  -2    5.80    1.30
  -5  -8   2   37.50    2.20
   5  -8  -2   38.90    2.00
  -5  -8   2   40.90    3.10
   5  -8  -2   41.00    2.80
   5   8  -2   38.90    2.10
   5   8  -2   38.30    2.60
  -5   8   2   39.40    2.60
  -5   8   2   36.20    2.40
   4  -8  -2   33.60    2.10
   4  -8  -2   29.60    2.40
  -4  -8   2   31.30    1.90
  -4  -8   2   25.50    2.50
  -4   8   2   33.70    2.20
  -4   8   2   32.10    2.40
   4   8  -2   29.10    2.20
   4   8  -2   29.80    1.80
   3  -8  -2    8.30    1.20
  -3  -8   2    9.60    1.00
  -3  -8   2    8.60    1.60
   3  -8  -2   10.70    1.60
  -3   8   2    8.90    1.30
   3   8  -2   10.90    1.10
  -3   8   2   10.20    1.50
   3   8  -2    9.90    1.50
   2  -8  -2   36.20    2.40
   2  -8  -2   33.10    2.50
  -2  -8   2   34.30    1.70
  -2  -8   2   35.40    2.70
  -2   8   2   34.40    2.40
   2   8  -2   32.90    1.70
   2   8  -2   34.80    1.80
  -2   8   2   33.30    2.10
   2   8  -2   34.20    2.30
  -1  -8   2    9.30    1.40
  -1  -8   2   11.80    0.90
   1  -8  -2   10.80    1.50
  -1   8   2   11.70    1.60
   1   8  -2   12.60    1.10
   1   8  -2   12.90    1.60
   1   8  -2   11.80    1.00
  -1   8   2   12.40    1.40
  -1   8   2   10.90    1.30
   0  -8  -2   38.50    2.60
   0  -8   2   35.50    2.50
   0  -8   2   39.40    1.60
   0   8  -2   34.50    1.80
   0   8   2   35.70    2.40
   0   8   2   35.60    2.20
   0   8   2   35.60    2.00
   0   8  -2   37.00    2.40
   1  -8   2   48.40    2.70
   1  -8   2   47.20    1.90
  -1  -8  -2   49.70    3.10
  -1   8  -2   50.99    2.20
  -1   8  -2   45.10    2.70
   1   8   2   49.90    2.60
   1   8   2   51.09    2.90
   1   8   2   49.20    2.50
   2  -8   2   40.40    1.70
   2  -8   2   40.10    2.30
   2  -8   2   34.40    2.60
  -2  -8  -2   39.40    2.90
  -2   8  -2   45.40    2.00
   2   8   2   37.00    2.20
   2   8   2   37.80    2.60
  -2   8  -2   43.40    2.60
  -3  -8  -2   -1.80    1.30
   3  -8   2   -0.60    1.10
   3  -8   2   -0.20    0.70
  -3   8  -2   -0.20    0.60
   3   8   2   -1.30    0.90
  -3   8  -2    0.70    1.00
   3   8   2   -0.10    0.80
  -4  -8  -2    4.80    0.80
   4  -8   2    3.00    0.80
   4  -8   2    4.50    1.40
  -4  -8  -2    3.10    1.50
   4   8   2    1.80    1.20
  -4   8  -2    4.60    0.90
   4   8   2    4.60    1.10
  -4   8  -2    3.80    1.30
   5  -8   2   23.10    2.30
  -5  -8  -2   22.60    2.60
  -5  -8  -2   23.70    1.70
   5   8   2   19.90    2.10
   5   8   2   22.30    2.00
  -5   8  -2   23.40    1.70
  -5   8  -2   22.60    2.20
  -6  -8  -2   68.69    4.40
   6  -8   2   76.09    4.10
  -6  -8  -2   67.59    3.20
  -6   8  -2   68.69    3.20
  -6   8  -2   64.69    3.60
   6   8   2   68.99    3.50
   6   8   2   70.09    3.70
   7  -8   2   10.90    2.00
  -7  -8  -2    6.40    2.00
  -7  -8  -2   10.50    1.50
   7   8   2    9.90    1.80
  -7   8  -2   13.40    1.60
   7   8   2   10.30    1.60
  -8  -8  -2   -0.40    1.50
   8  -8   2   -2.20    1.30
  -8  -8  -2    1.50    1.10
   8   8   2    2.30    1.30
  -8   8  -2   -0.20    0.90
   8   8   2    1.30    1.10
  -9  -8  -2    4.40    2.00
  -9  -8  -2    4.90    1.50
   9  -8   2    5.70    1.90
   9   8   2    4.20    1.50
   9   8   2    5.80    1.50
 -10  -8  -2   -0.10    1.70
  10  -8   2    1.30    1.80
 -10  -8  -2    1.50    1.40
  10   8   2    3.50    1.40
  10   8   2   -0.20    1.20
 -11  -8  -2    3.40    2.10
  11  -8   2    7.70    2.40
 -11  -8  -2    6.70    1.70
  11   8   2    6.40    1.80
  11   8   2    8.60    2.00
 -12  -8  -2    3.00    2.20
 -12  -8  -2   -0.90    1.50
  12  -8   2    1.60    2.00
  12   8   2   -1.00    1.20
  12   8   2   -0.30    1.40
 -13  -8  -2   -3.80    1.90
  13  -8   2   -0.70    2.20
 -13  -8  -2    2.10    1.70
  13   8   2    1.10    1.60
  13   8   2    1.10    1.40
 -14  -8  -2    6.20    2.00
  14   8   2   -1.60    1.40
  14   9  -2    2.10    1.40
 -13   9   2    1.10    1.50
  13   9  -2   -2.10    1.00
  13   9  -2   -0.50    1.10
 -12  -9   2   -3.10    2.00
  12  -9  -2    2.30    2.10
 -12  -9   2    0.40    1.70
  12   9  -2    0.50    1.10
  12   9  -2    1.40    1.20
 -12   9   2    1.40    1.40
  11  -9  -2    0.70    1.90
 -11  -9   2    2.70    1.60
 -11  -9   2    1.60    2.30
  11   9  -2    2.50    1.30
 -11   9   2    0.50    1.50
  11   9  -2    3.00    1.40
  10  -9  -2   10.30    2.40
 -10  -9   2    8.00    1.80
 -10  -9   2    4.00    2.20
  10   9  -2    8.60    1.70
 -10   9   2   10.00    1.80
  10   9  -2    7.80    1.50
  -9  -9   2    7.60    1.70
   9  -9  -2    8.10    2.10
  -9  -9   2    8.80    2.30
   9   9  -2    9.60    1.80
   9   9  -2    8.90    1.50
  -9   9   2    6.30    1.60
   8  -9  -2   11.90    2.30
  -8  -9   2   12.90    2.40
  -8  -9   2   10.50    1.60
  -8   9   2   12.70    1.90
  -8   9   2   12.20    2.10
   8   9  -2    9.70    1.50
   8   9  -2   11.80    1.80
   7  -9  -2    1.70    1.60
  -7  -9   2    2.10    1.20
  -7  -9   2    0.50    1.60
  -7   9   2    2.70    1.60
  -7   9   2    5.20    1.40
   7   9  -2    3.20    1.40
   7   9  -2    3.00    1.00
  -6  -9   2   18.50    1.80
  -6  -9   2   17.20    2.50
   6  -9  -2   20.60    2.50
  -6   9   2   24.20    2.50
  -6   9   2   24.60    2.40
   6   9  -2   22.80    1.80
   6   9  -2   21.40    2.20
  -5  -9   2   38.80    2.30
   5  -9  -2   37.40    3.20
  -5  -9   2   42.80    3.50
  -5   9   2   43.10    2.70
   5   9  -2   36.50    2.20
   5   9  -2   38.90    2.90
  -5   9   2   41.80    2.90
   4  -9  -2   95.09    4.50
  -4  -9   2   93.39    3.60
  -4  -9   2   91.89    4.90
   4  -9  -2   86.29    3.90
  -4   9   2   98.39    4.20
   4   9  -2   89.59    3.60
  -4   9   2   95.19    4.40
   4   9  -2   93.79    4.30
  -3  -9   2   43.70    2.20
   3  -9  -2   38.80    2.50
   3  -9  -2   41.40    2.90
  -3  -9   2   33.30    3.00
   3   9  -2   39.60    2.10
   3   9  -2   37.70    2.70
  -3   9   2   34.80    2.60
   3   9  -2   37.90    2.00
  -3   9   2   45.10    2.50
   2  -9  -2   -0.40    1.10
  -2  -9   2    0.00    1.10
   2  -9  -2   -0.10    1.00
   2   9  -2   -0.30    1.00
   2   9  -2    0.10    0.70
  -2   9   2   -0.50    0.90
  -2   9   2    2.50    1.20
   2   9  -2   -1.00    0.60
   1  -9  -2    3.80    1.30
  -1  -9   2    1.50    1.20
  -1   9   2    3.60    1.10
  -1   9   2    3.70    1.00
   1   9  -2    3.20    0.70
   1   9  -2    4.40    0.90
   1   9  -2    4.20    1.30
  -1   9   2    2.50    1.20
   0  -9   2    9.90    1.60
   0  -9  -2   10.80    1.70
   0   9  -2   14.30    1.90
   0   9   2   14.20    1.60
   0   9   2   12.40    1.40
   0   9  -2   12.40    1.20
   0   9   2    8.40    1.60
   1  -9   2    6.80    1.30
   1  -9   2    6.60    1.50
  -1  -9  -2    5.40    1.50
   1   9   2    5.90    1.50
  -1   9  -2    4.50    1.30
   1   9   2    7.30    1.30
  -1   9  -2    8.60    1.00
   1   9   2    8.10    1.20
   2  -9   2    4.00    1.10
  -2  -9  -2    3.90    1.60
   2  -9   2    3.30    1.40
  -2   9  -2    5.00    0.90
  -2   9  -2    2.80    1.20
   2   9   2    2.90    1.10
   2   9   2    3.60    1.00
   2   9   2    1.30    1.20
   3  -9   2    2.60    1.30
   3  -9   2   -2.50    0.70
  -3  -9  -2   -0.20    1.30
   3   9   2   -0.20    0.80
   3   9   2    0.40    1.10
  -3   9  -2    0.60    0.70
  -3   9  -2   -1.50    1.00
  -4  -9  -2    0.20    1.50
   4  -9   2    5.20    1.60
   4   9   2    2.10    1.30
   4   9   2    2.70    1.10
  -4   9  -2    2.90    1.30
  -4   9  -2    2.40    0.80
   5  -9   2   -0.40    1.30
  -5  -9  -2    0.00    1.50
  -5   9  -2   -0.60    1.20
   5   9   2    1.40    1.20
   5   9   2    1.60    1.00
  -5   9  -2    1.20    0.80
   6  -9   2   -2.30    1.30
  -6  -9  -2    0.50    1.60
  -6   9  -2   -0.10    0.80
   6   9   2    0.80    1.00
   6   9   2    1.00    1.30
  -6   9  -2   -1.40    1.20
   7  -9   2   11.00    2.30
  -7  -9  -2    6.50    2.10
   7   9   2   12.70    1.80
  -7   9  -2   11.80    1.50
   7   9   2   11.80    1.90
  -8  -9  -2   -0.90    1.70
   8  -9   2    1.40    1.70
   8   9   2    1.20    1.10
  -8   9  -2    0.30    1.00
   8   9   2    2.20    1.40
  -9  -9  -2    2.70    2.10
   9  -9   2    5.00    2.00
   9   9   2    5.30    1.70
   9   9   2    4.50    1.50
 -10  -9  -2   -3.30    1.70
  10  -9   2   -1.00    1.70
  10   9   2    1.20    1.50
  10   9   2   -1.20    1.20
  11  -9   2    5.10    2.40
 -11  -9  -2    1.30    2.30
  11   9   2    5.00    1.60
  11   9   2    5.10    1.80
 -12  -9  -2   -1.80    2.00
  12  -9   2   -2.90    2.10
  12   9   2    1.00    1.50
  12   9   2   -0.60    1.40
  13   9   2   -0.40    1.40
  13   9   2    0.80    1.70
  13  10  -2    4.40    1.50
  12  10  -2    4.10    1.40
  11 -10  -2    1.50    2.30
 -11 -10   2    0.10    2.20
  11  10  -2    1.60    1.40
 -11  10   2    1.60    1.50
 -10 -10   2   -0.60    2.00
  10 -10  -2   -2.50    1.80
  10  10  -2    3.30    1.50
 -10  10   2    0.50    1.30
   9 -10  -2    2.70    1.90
  -9 -10   2    1.80    2.20
  -9  10   2    0.60    1.30
   9  10  -2    2.00    1.30
  -8 -10   2    0.30    1.80
   8 -10  -2    0.30    1.70
  -8  10   2   -0.90    1.20
   8  10  -2    2.70    1.30
  -8  10   2   -0.40    1.40
   7 -10  -2    8.10    2.10
  -7 -10   2    5.40    2.10
  -7  10   2    9.60    1.80
  -7  10   2    4.10    1.80
   7  10  -2    7.00    1.70
  -6 -10   2    0.10    1.70
   6 -10  -2    0.40    1.50
  -6  10   2   -1.80    1.00
  -6  10   2    0.10    1.50
   6  10  -2   -0.90    1.20
   5 -10  -2   30.40    3.00
  -5 -10   2   26.70    3.00
  -5  10   2   30.00    2.40
  -5  10   2   24.50    2.70
   5  10  -2   31.20    2.80
   4 -10  -2    2.80    1.60
  -4 -10   2    1.90    1.60
  -4  10   2    0.60    1.30
   4  10  -2    2.10    1.50
  -4  10   2    1.90    1.10
   4  10  -2    3.50    1.40
  -3 -10   2   -1.10    1.50
   3 -10  -2    2.50    1.50
   3 -10  -2    0.40    1.10
  -3  10   2    0.30    1.30
   3  10  -2   -0.30    1.10
  -3  10   2    0.10    1.00
  -2 -10   2    0.50    1.40
   2 -10  -2   -0.70    1.10
   2 -10  -2   -1.50    1.10
   2  10  -2   -1.20    1.10
  -2  10   2    0.60    1.30
  -2  10   2    0.10    1.00
   1 -10  -2   -1.80    1.10
  -1 -10   2    0.70    1.30
   1  10  -2   -0.20    1.20
  -1  10   2    0.00    1.00
  -1  10   2    0.70    1.30
   0 -10  -2    0.80    1.30
   0 -10   2   -2.10    1.00
   0  10  -2    1.30    1.20
   0  10   2    0.60    1.20
   0  10   2   -1.20    0.90
   0  10   2    0.10    0.80
   1 -10   2   38.50    3.10
   1 -10   2   34.80    2.80
  -1 -10  -2   39.30    3.40
   1  10   2   37.30    3.00
   1  10   2   34.30    2.30
   1  10   2   39.40    2.50
  -1  10  -2   39.40    2.90
   2 -10   2    1.80    1.10
  -2 -10  -2    1.10    1.60
   2 -10   2    2.30    1.40
   2  10   2    2.90    1.20
   2  10   2    2.20    0.90
   2  10   2    1.40    1.30
  -2  10  -2    2.20    1.40
   3 -10   2   -1.30    1.30
  -3 -10  -2    0.40    1.70
  -3  10  -2    1.10    1.30
   3  10   2    0.20    0.90
   3  10   2    0.20    1.20
   3  10   2    0.40    1.00
  -4 -10  -2   -0.70    1.60
   4 -10   2   -1.20    1.40
   4  10   2    1.20    1.00
  -4  10  -2    1.20    1.30
   4  10   2    0.80    1.30
  -5 -10  -2    4.10    1.90
   5 -10   2    3.40    1.80
   5  10   2    6.90    1.70
   5  10   2    3.30    1.10
  -5  10  -2    2.30    1.60
   6 -10   2    0.30    1.70
  -6 -10  -2   -0.70    1.70
   6  10   2    2.10    1.10
   6  10   2    0.50    1.20
  -6  10  -2    0.30    1.60
   7 -10   2    1.30    1.70
  -7 -10  -2   -2.30    1.70
   7  10   2   -0.80    1.20
   7  10   2    0.10    1.00
   8 -10   2   -1.00    1.90
  -8 -10  -2   -1.70    1.90
   8  10   2   -0.10    1.10
   8  10   2    1.10    1.40
  -9 -10  -2    1.60    2.20
   9 -10   2    1.70    1.90
   9  10   2    2.60    1.70
   9  10   2    2.80    1.40
  10 -10   2   -0.80    2.00
 -10 -10  -2   -2.80    2.00
  10  10   2   -0.70    1.60
  10  10   2    0.40    1.20
  11  10   2    0.80    1.50
  11  10   2    1.80    1.60
  12  10   2    0.50    1.50
  12  11  -2   -0.30    1.90
  11  11  -2    3.00    1.40
  10 -11  -2    2.40    2.40
  10  11  -2    1.20    1.40
  -9 -11   2   10.30    2.80
   9 -11  -2    7.20    2.40
   9  11  -2   13.40    2.20
  -8 -11   2    1.00    2.10
   8 -11  -2    2.60    2.10
   8  11  -2    1.30    1.50
  -8  11   2    5.80    1.90
   7 -11  -2    8.80    2.30
  -7 -11   2    5.80    2.30
   7  11  -2    2.70    1.60
  -7  11   2    5.40    1.90
   6 -11  -2    6.30    2.30
  -6 -11   2    5.80    2.10
   6  11  -2    6.90    1.80
  -6  11   2    9.90    1.70
  -6  11   2    9.80    2.10
   5 -11  -2   20.80    2.70
  -5 -11   2   20.10    2.90
  -5  11   2   24.40    2.30
  -5  11   2   22.80    2.70
   5  11  -2   22.40    2.60
   4 -11  -2    2.30    1.60
  -4 -11   2   -1.40    1.70
   4  11  -2    2.10    1.40
  -4  11   2   -1.50    1.50
  -4  11   2    2.60    1.20
   3 -11  -2   -0.50    1.60
  -3 -11   2    2.30    1.80
  -3  11   2    4.90    1.30
   3  11  -2    3.90    1.50
  -3  11   2    4.40    1.70
  -2 -11   2    4.00    1.60
   2 -11  -2    3.80    1.40
   2 -11  -2    2.10    1.60
  -2  11   2    6.60    1.40
   2  11  -2    4.60    1.70
  -2  11   2    6.40    1.70
   1 -11  -2    2.40    1.50
   1 -11  -2    0.60    1.40
  -1 -11   2    2.60    1.60
  -1  11   2    5.80    1.40
  -1  11   2    4.20    1.60
   1  11  -2    5.00    1.60
   0 -11   2   -2.90    1.20
   0 -11  -2    0.80    1.50
   0  11   2    0.10    0.90
   0  11  -2    0.00    1.30
   0  11   2   -1.80    1.10
   0  11   2    0.10    1.00
  -1 -11  -2   11.50    2.20
   1 -11   2    8.00    1.70
   1 -11   2   14.40    2.20
   1  11   2   12.20    2.10
   1  11   2   12.80    1.70
  -1  11  -2   10.80    2.00
   1  11   2   10.90    1.50
   2 -11   2    0.30    1.60
  -2 -11  -2    1.50    1.80
   2  11   2    4.40    1.60
   2  11   2    0.70    1.00
  -2  11  -2    4.00    1.60
   2  11   2    6.40    1.40
   3 -11   2    4.50    1.70
  -3 -11  -2    2.50    1.90
  -3  11  -2    1.80    1.50
   3  11   2    2.00    1.20
   3  11   2    4.60    1.80
   3  11   2    2.10    1.10
   4 -11   2    1.30    1.70
  -4 -11  -2    0.00    1.70
   4  11   2   -0.80    0.90
   4  11   2    2.40    1.20
  -4  11  -2   -0.60    1.40
   4  11   2    2.60    1.60
  -5 -11  -2    8.60    2.40
   5 -11   2    9.90    2.20
   5  11   2    8.80    2.00
   5  11   2    9.90    1.60
  -5  11  -2   10.80    2.20
   6 -11   2    1.50    1.80
  -6 -11  -2    1.50    2.00
  -6  11  -2   -1.60    1.60
   6  11   2   -0.70    1.00
   6  11   2    0.80    1.40
  -7 -11  -2   -3.60    1.70
   7 -11   2   -1.90    1.80
   7  11   2   -1.60    1.30
   7  11   2    1.90    1.20
  -8 -11  -2    0.30    2.30
   8 -11   2    2.00    2.10
   8  11   2    0.10    1.10
   8  11   2    1.80    1.40
  -9 -11  -2   -4.00    2.00
   9 -11   2   -4.40    2.20
   9  11   2    3.20    1.70
   9  11   2   -0.70    1.10
  10  11   2   -0.90    1.40
  10  11   2   -1.30    1.00
  11  11   2    0.50    1.70
   9  12  -2    0.70    1.60
  -8 -12   2   -1.60    2.30
   8  12  -2    0.20    1.40
  -8  12   2    0.20    1.70
  -7 -12   2   -0.90    2.10
   7 -12  -2   -1.80    1.90
  -7  12   2    0.50    1.70
   7  12  -2    0.10    1.40
  -6 -12   2   -0.20    2.20
   6 -12  -2   -0.90    1.70
  -6  12   2    3.30    2.00
   6  12  -2    3.20    1.60
  -5 -12   2   -0.50    1.80
   5 -12  -2    0.60    1.90
  -5  12   2    2.40    1.80
   5  12  -2   -0.30    1.40
   4 -12  -2    1.10    1.70
  -4 -12   2   -2.60    1.80
   4  12  -2    1.50    1.50
  -4  12   2    1.40    1.70
   3 -12  -2    0.50    1.60
  -3 -12   2   -1.70    1.80
   3  12  -2   -1.00    1.40
  -3  12   2    0.90    1.60
  -2 -12   2    0.90    1.80
   2 -12  -2   -1.00    1.50
   2  12  -2   -1.40    1.30
  -2  12   2   -1.20    1.40
  -1 -12   2   -2.00    1.30
   1 -12  -2    0.20    1.60
  -1  12   2    1.80    1.60
   1  12  -2    1.70    1.80
   0 -12   2    1.60    1.70
   0 -12  -2    1.60    1.60
   0  12  -2   -2.20    1.50
   0  12   2    0.90    1.60
  -1 -12  -2   -2.20    1.40
   1 -12   2    1.60    1.80
   1  12   2    2.00    1.50
  -1  12  -2   -2.10    1.40
   2 -12   2   23.00    2.90
  -2 -12  -2   16.10    2.70
   2  12   2   18.40    2.60
  -2  12  -2   18.20    2.60
  -3 -12  -2   -0.30    2.00
   3 -12   2   -0.50    1.70
   3  12   2    1.80    1.70
  -3  12  -2    2.90    1.80
  -4 -12  -2    3.30    2.20
   4 -12   2    6.50    2.20
   4  12   2    5.00    1.90
  -4  12  -2    7.10    2.00
   5 -12   2   -0.30    1.80
  -5 -12  -2   -4.10    1.80
   5  12   2    1.20    1.60
  -5  12  -2   -1.40    1.70
   6 -12   2    0.70    2.00
  -6 -12  -2   -1.00    2.10
   6  12   2    2.00    1.70
  -6  12  -2   -0.30    1.70
  -7 -12  -2    0.30    2.40
   7 -12   2    8.20    2.90
   7  12   2    4.90    1.90
   8  12   2    1.90    2.10
  -6 -13   2   -2.90    2.00
   6  13  -2    1.00    1.50
  -5 -13   2    2.00    2.50
  -5  13   2    6.50    2.40
   5  13  -2    4.20    1.80
  -4 -13   2    1.10    2.20
   4 -13  -2    2.90    2.00
   4  13  -2    3.30    1.80
  -4  13   2    2.80    1.90
   3 -13  -2   -1.30    1.90
  -3 -13   2   -1.30    2.00
   3  13  -2   -1.20    1.60
  -3  13   2   -2.30    1.50
  -2 -13   2   -3.50    1.70
   2 -13  -2   -2.70    1.80
   2  13  -2    0.20    1.60
  -2  13   2   -1.90    1.70
   1 -13  -2    0.00    1.60
  -1 -13   2   -0.80    1.60
  -1  13   2    0.60    1.80
   1  13  -2    1.00    1.80
   0 -13  -2    1.00    1.60
   0 -13   2    2.10    1.80
   0  13   2    2.60    1.80
   0  13  -2   -1.00    1.60
  -1 -13  -2   -0.10    2.00
   1 -13   2   -0.10    1.80
   1  13   2    4.10    2.00
  -1  13  -2   -0.80    1.60
  -2 -13  -2   -0.50    2.00
   2 -13   2    0.90    1.90
  -2  13  -2   -2.50    1.50
   2  13   2    0.90    1.60
  -3 -13  -2   -4.10    1.70
   3 -13   2   -0.40    1.90
  -3  13  -2   -2.30    1.60
   3  13   2   -0.50    1.60
  -4 -13  -2   -4.30    2.00
   4  13   2    2.70    1.80
  -4  13  -2    0.20    2.00
  -5 -13  -2   -2.40    2.10
  -3 -14  -2   -3.30    2.00
 -17   0   3   -3.10    2.00
  17   0  -3    2.20    1.90
  16   0  -3    0.70    1.70
 -16   0   3    1.70    2.00
  15   0  -3    2.10    1.50
 -15   0   3    2.60    1.80
 -14   0   3   -2.20    0.80
  14   0  -3    0.00    1.50
 -14   0   3   -2.30    1.40
 -13   0   3    0.40    1.40
 -13   0   3    2.60    1.10
  13   0  -3    2.00    1.50
  12   0  -3    0.80    1.20
 -12   0   3   -1.40    0.80
 -12   0   3    1.00    1.30
  11   0  -3  146.49    6.00
 -11   0   3  161.28    5.90
 -11   0   3  152.38    6.20
 -10   0   3    0.10    1.00
  10   0  -3    0.70    1.00
 -10   0   3    0.10    0.80
   9   0  -3   25.30    1.90
  -9   0   3   26.80    1.80
  -9   0   3   27.10    2.10
  -8   0   3    0.30    0.80
   8   0  -3   -0.80    0.70
  -8   0   3   -0.70    0.50
  -8   0   3    0.70    0.80
  -7   0   3   24.30    1.50
  -7   0   3   24.40    1.50
  -7   0   3   21.70    1.70
  -7   0   3   23.30    1.60
   7   0  -3   21.70    1.50
  -6   0   3   -0.20    0.40
  -6   0   3   -0.20    0.60
  -6   0   3    0.70    0.50
  -6   0   3    0.50    0.60
   6   0  -3    0.00    0.60
  -5   0   3    1.10    0.60
  -5   0   3    2.00    0.60
  -5   0   3    1.80    0.60
   5   0  -3    1.20    0.60
  -5   0   3    1.70    0.60
   5   0  -3    3.30    0.60
  -4   0   3    0.00    0.50
   4   0  -3    0.00    0.40
  -4   0   3   -0.80    0.40
   4   0  -3   -0.30    0.30
  -4   0   3   -0.70    0.40
   4   0  -3   -0.50    0.40
  -4   0   3    0.30    0.40
   4   0  -3    0.20    0.50
   3   0  -3 4185.68  124.19
   3   0  -3 4290.67  124.49
   3   0  -3 4165.88  124.49
   3   0  -3 4328.37  124.59
  -3   0   3 4199.38  124.29
  -3   0   3 4090.79  124.19
  -3   0   3 3929.21  124.29
  -3   0   3 4229.48  124.29
  -2   0   3   -1.30    0.40
   2   0  -3   -1.90    0.30
  -2   0   3   -1.60    0.30
  -2   0   3   -1.40    0.40
  -2   0   3   -1.00    0.40
   2   0  -3   -1.40    0.40
   2   0  -3   -0.90    0.40
   2   0  -3   -1.60    0.40
   1   0  -3 3600.04  103.39
  -1   0   3 3413.96  103.29
   1   0  -3 3581.04  103.59
  -1   0   3 3234.08  102.99
  -1   0   3 3454.55  103.49
   1   0  -3 3581.74  103.49
   0   0  -3    0.00    0.30
   0   0   3   -0.20    0.30
   0   0  -3   -0.10    0.30
   0   0   3   -0.10    0.40
   0   0  -3    0.10    0.10
   0   0   3   -0.30    0.30
   0   0   3    0.00    0.10
  -1   0  -3 2237.98   67.19
  -1   0  -3 2296.97   66.49
   1   0   3 2167.58   66.29
  -1   0  -3 2323.27   66.79
   1   0   3 2134.39   66.09
   1   0   3 2253.07   66.99
   1   0   3 2242.58   66.79
   2   0   3   -0.60    0.40
   2   0   3   -1.00    0.40
   2   0   3   -1.10    0.40
  -2   0  -3   -0.10    0.40
  -2   0  -3   -1.00    0.50
  -3   0  -3    1.30    0.60
   3   0   3    0.70    0.50
   3   0   3    1.10    0.50
   3   0   3    0.90    0.50
  -3   0  -3    1.60    0.50
   3   0   3    1.00    0.60
   4   0   3    0.20    0.50
   4   0   3    0.50    0.50
  -4   0  -3    0.00    0.60
  -4   0  -3   -0.40    0.40
  -4   0  -3    0.00    0.50
  -5   0  -3   99.09    3.70
   5   0   3  106.19    3.70
  -5   0  -3  100.39    3.90
   6   0   3   -0.70    0.50
  -6   0  -3   -0.70    0.70
   6   0   3    0.30    0.70
  -6   0  -3    0.50    0.70
   7   0   3  302.17   10.20
  -7   0  -3  328.37   10.40
  -7   0  -3  306.77   10.10
  -8   0  -3   -0.90    0.70
  -8   0  -3   -0.20    0.90
   8   0   3    0.00    0.80
   9   0   3   30.00    2.40
  -9   0  -3   34.90    2.30
  -9   0  -3   32.20    2.50
 -10   0  -3    0.50    0.90
  10   0   3   -1.80    1.10
 -10   0  -3   -0.70    1.10
 -11   0  -3   18.30    1.80
  11   0   3   20.20    2.30
 -11   0  -3   19.50    2.20
 -12   0  -3    0.80    1.40
  12   0   3    0.20    1.40
 -12   0  -3    0.80    1.10
  13   0   3    3.30    1.60
 -13   0  -3    5.10    1.70
  14   0   3    1.90    1.60
 -14   0  -3    0.00    1.60
 -15   0  -3    0.80    1.70
  15   0   3    0.30    1.60
  16   0   3    4.70    1.90
  16   0   3   -0.70    1.40
  17  -1  -3    2.00    1.90
 -17  -1   3   -2.60    2.00
  17   1  -3    1.70    1.70
 -17   1   3   -1.10    1.80
 -16  -1   3    3.60    2.20
  16  -1  -3    5.30    2.00
  16   1  -3    5.90    1.90
 -16   1   3    4.10    2.00
  15  -1  -3    5.70    1.80
 -15  -1   3    2.30    1.50
 -15  -1   3    6.00    2.00
  15   1  -3    2.50    1.60
 -15   1   3    3.70    1.90
 -14  -1   3   31.70    3.10
  14  -1  -3   30.60    3.00
 -14  -1   3   32.90    2.90
  14   1  -3   33.20    3.10
 -14   1   3   35.20    3.20
 -13  -1   3    2.70    1.70
  13  -1  -3    1.70    1.40
 -13  -1   3   -0.60    1.00
  13   1  -3   -0.90    1.10
 -13   1   3   -0.30    1.30
 -13   1   3   -1.10    0.80
 -12  -1   3   11.50    1.90
 -12  -1   3   13.60    1.70
  12  -1  -3   13.40    1.90
 -12   1   3   11.40    1.90
  12   1  -3   12.20    1.80
 -12   1   3   13.00    1.50
 -11  -1   3   -2.30    1.20
 -11  -1   3    0.60    1.00
  11  -1  -3    4.50    1.30
 -11   1   3    8.20    1.60
 -11   1   3    7.10    1.10
  11   1  -3   -0.20    1.20
 -10  -1   3  138.19    5.50
 -10  -1   3  143.29    5.70
  10  -1  -3  135.09    5.50
 -10   1   3  145.99    5.20
 -10   1   3  147.39    5.70
  10   1  -3  138.99    5.50
 -10   1   3  144.89    5.70
  -9  -1   3    3.00    0.90
   9  -1  -3    3.00    1.00
  -9  -1   3    1.70    1.00
  -9   1   3    1.70    1.10
  -9   1   3    2.90    0.70
   9   1  -3    1.50    0.90
  -9   1   3    4.60    1.10
   8  -1  -3   35.20    2.10
  -8  -1   3   37.10    2.30
  -8  -1   3   41.30    2.30
   8   1  -3   38.50    2.30
  -8   1   3   38.90    2.20
  -8   1   3   37.30    2.20
  -8   1   3   41.20    2.00
  -7  -1   3   57.09    2.70
   7  -1  -3   52.89    2.60
  -7  -1   3   55.89    2.30
  -7  -1   3   56.39    2.70
   7   1  -3   54.59    2.30
   7   1  -3   51.69    2.50
  -7   1   3   54.89    2.60
  -7   1   3   53.99    2.40
  -7   1   3   58.99    2.70
  -7   1   3   56.19    2.30
   6  -1  -3    0.30    0.40
  -6  -1   3    1.10    0.60
   6  -1  -3   -0.20    0.60
  -6  -1   3    1.30    0.50
  -6  -1   3    0.40    0.60
  -6  -1   3   -0.50    0.60
  -6   1   3   -0.10    0.60
  -6   1   3    0.60    0.70
   6   1  -3    0.70    0.40
  -6   1   3    0.70    0.60
   6   1  -3    3.50    0.80
  -5  -1   3   25.40    1.60
  -5  -1   3   26.30    1.50
   5  -1  -3   25.10    1.40
   5  -1  -3   24.80    1.50
  -5  -1   3   24.20    1.20
  -5  -1   3   24.90    1.50
  -5  -1   3   23.50    1.40
   5  -1  -3   26.90    1.20
  -5   1   3   21.70    1.40
  -5   1   3   26.80    1.50
   5   1  -3   25.40    1.50
   5   1  -3   25.80    1.20
  -5   1   3   25.10    1.50
   5   1  -3   23.40    1.40
   4  -1  -3 1108.29   33.70
   4  -1  -3 1041.40   33.60
  -4  -1   3 1138.19   33.70
   4  -1  -3 1167.38   33.70
  -4  -1   3 1067.09   33.70
  -4  -1   3 1130.19   33.80
   4  -1  -3 1189.28   33.80
   4  -1  -3 1153.58   33.50
  -4  -1   3 1107.19   33.50
   4   1  -3 1208.08   33.80
   4   1  -3 1156.08   33.50
  -4   1   3 1148.19   33.70
  -4   1   3 1124.69   33.80
   4   1  -3 1131.29   33.70
   4   1  -3 1149.78   33.70
  -4   1   3 1172.18   33.70
  -4   1   3 1057.89   33.70
   3  -1  -3  445.26   13.30
   3  -1  -3  435.16   13.20
  -3  -1   3  419.46   13.20
   3  -1  -3  457.85   13.40
   3  -1  -3  450.45   13.20
  -3  -1   3  415.46   13.30
   3  -1  -3  448.56   13.10
  -3  -1   3  438.86   13.20
  -3  -1   3  432.26   13.20
   3   1  -3  447.96   13.30
   3   1  -3  427.06   13.20
  -3   1   3  426.56   13.00
   3   1  -3  454.75   13.20
  -3   1   3  425.26   13.30
  -3   1   3  424.76   13.30
  -3   1   3  439.26   13.30
   3   1  -3  452.85   13.30
  -3   1   3  444.86   13.20
   3   1  -3  436.46   13.00
   2  -1  -3  450.05   13.10
  -2  -1   3  444.46   12.80
   2  -1  -3  440.96   13.10
   2  -1  -3  431.76   13.00
  -2  -1   3  410.46   13.10
   2  -1  -3  416.26   12.90
   2  -1  -3  440.36   12.90
   2  -1  -3  449.06   13.20
  -2  -1   3  406.46   13.00
  -2  -1   3  404.76   13.00
  -2  -1   3  433.96   13.00
  -2   1   3  438.56   13.20
  -2   1   3  433.56   13.00
  -2   1   3  442.66   13.00
   2   1  -3  448.66   13.00
   2   1  -3  437.06   13.00
  -2   1   3  427.86   12.90
  -2   1   3  447.86   13.10
   2   1  -3  427.56   12.80
   1  -1  -3 5293.27  153.88
  -1  -1   3 5179.08  152.88
   1  -1  -3 5253.87  154.18
   1  -1  -3 5181.58  152.88
  -1  -1   3 5098.69  152.98
  -1  -1   3 5082.09  153.68
   1  -1  -3 4963.00  153.78
  -1   1   3 4929.91  153.08
  -1   1   3 5520.95  154.88
   1   1  -3 5234.68  152.98
   1   1  -3 5332.37  152.88
   1   1  -3 4964.10  153.58
  -1   1   3 5221.28  153.88
  -1   1   3 5267.87  153.88
  -1   1   3 5172.58  153.98
   1   1  -3 5260.57  152.98
   0  -1   3   71.49    2.40
   0  -1  -3   67.49    2.60
   0  -1   3   68.69    2.30
   0  -1  -3   71.29    2.40
   0  -1   3   70.39    2.30
   0  -1  -3   72.29    2.50
   0   1   3   71.29    2.40
   0   1   3   71.79    2.50
   0   1   3   73.89    2.60
   0   1  -3   71.79    2.30
   1  -1   3  977.70   29.30
  -1  -1  -3  971.50   29.30
   1  -1   3  998.00   29.30
  -1  -1  -3  974.50   29.30
  -1  -1  -3 1024.00   29.40
   1   1   3  987.70   29.30
  -1   1  -3  989.60   29.30
   1   1   3  973.00   29.40
   1   1   3 1019.50   29.60
  -2  -1  -3 1871.41   54.69
  -2  -1  -3 1857.81   55.09
  -2  -1  -3 1904.11   54.49
   2  -1   3 1862.21   55.29
   2  -1   3 1747.73   54.79
   2   1   3 1799.12   55.09
   2   1   3 1855.71   55.39
   2   1   3 1797.22   54.49
   2   1   3 1846.72   54.69
   2   1   3 1914.81   54.49
  -2   1  -3 1844.52   55.29
  -3  -1  -3   46.90    2.20
   3  -1   3   49.70    2.10
   3  -1   3   47.60    2.10
   3  -1   3   50.89    2.00
  -3  -1  -3   54.79    2.10
   3   1   3   51.39    2.20
  -3   1  -3   50.39    2.00
  -3   1  -3   48.40    1.90
   3   1   3   52.99    2.10
   3   1   3   49.30    2.00
   3   1   3   52.39    2.10
   4  -1   3   64.99    2.40
  -4  -1  -3   57.69    2.60
  -4  -1  -3   65.49    2.50
   4  -1   3   57.79    2.50
  -4  -1  -3   61.79    2.60
   4   1   3   60.29    2.50
  -4   1  -3   60.99    2.40
   4   1   3   63.19    2.50
  -4   1  -3   69.49    2.70
   4   1   3   65.49    2.70
   5  -1   3    1.00    0.50
  -5  -1  -3    1.40    0.80
  -5  -1  -3    1.70    0.80
   5  -1   3    1.50    0.70
  -5   1  -3    0.10    0.50
   5   1   3    1.80    0.70
   5   1   3    2.00    0.70
  -6  -1  -3   88.59    3.70
  -6  -1  -3   89.99    3.60
   6  -1   3   88.89    3.60
   6  -1   3   92.79    3.30
  -6   1  -3   90.59    3.30
  -6   1  -3   91.29    3.70
   6   1   3   84.59    3.50
  -7  -1  -3    0.70    0.80
  -7  -1  -3    1.00    0.90
   7   1   3    0.90    0.80
   8  -1   3    0.20    0.90
  -8  -1  -3    0.70    0.90
  -8  -1  -3    1.60    1.10
  -8   1  -3    1.00    0.90
  -8   1  -3    0.30    0.60
   8   1   3    0.40    0.90
  -9  -1  -3   56.89    3.10
  -9  -1  -3   51.99    3.20
   9  -1   3   57.49    3.10
   9   1   3   56.49    3.00
  -9   1  -3   56.49    2.60
  -9   1  -3   55.19    3.20
  10  -1   3   28.30    2.50
 -10  -1  -3   27.30    2.60
 -10  -1  -3   31.10    2.50
  10   1   3   26.50    2.40
 -10   1  -3   27.10    2.40
 -10   1  -3   28.40    2.00
  11  -1   3   12.40    1.90
 -11  -1  -3   12.10    1.70
 -11  -1  -3    8.60    1.70
  11   1   3   12.90    1.90
 -11   1  -3   10.60    1.80
 -11   1  -3   11.80    1.30
 -12  -1  -3   10.20    1.70
  12  -1   3    8.80    1.80
 -12  -1  -3    8.90    2.00
  12   1   3   13.90    2.00
 -12   1  -3   11.10    1.90
 -13  -1  -3    0.20    1.20
  13  -1   3   -0.20    1.30
 -13  -1  -3    0.00    1.50
 -13   1  -3    1.60    1.70
  13   1   3    0.80    1.40
 -14  -1  -3    2.80    2.00
  14  -1   3    4.00    1.80
 -14   1  -3    3.10    1.70
  14   1   3    4.00    1.50
  14   1   3    2.20    1.50
  15  -1   3    3.80    1.80
 -15  -1  -3    7.60    2.20
  15   1   3    5.60    1.90
  15   1   3    4.30    1.90
 -16  -1  -3    1.60    1.90
  16  -1   3    2.80    1.90
  16   1   3    2.20    1.80
  16   1   3    0.50    1.90
  17  -2  -3   14.00    2.80
  17   2  -3   10.50    2.70
 -17   2   3   11.20    2.70
  16  -2  -3    5.30    1.90
 -16  -2   3    3.60    2.10
  16   2  -3    2.50    1.70
 -16   2   3    5.60    2.20
  15  -2  -3    0.80    1.40
 -15  -2   3   -1.60    1.30
 -15  -2   3   -1.10    1.70
  15   2  -3    1.50    1.40
 -15   2   3    0.20    1.60
 -14  -2   3   28.30    2.70
 -14  -2   3   28.90    3.00
  14  -2  -3   35.60    3.20
 -14   2   3   29.80    3.00
  14   2  -3   34.30    3.20
 -13  -2   3    5.70    1.80
  13  -2  -3    4.90    1.70
 -13  -2   3    4.60    1.50
 -13   2   3    2.50    1.50
  13   2  -3    7.70    1.70
 -12  -2   3    0.00    1.20
 -12  -2   3    0.70    1.40
  12  -2  -3   -0.20    1.20
  12   2  -3    1.20    1.20
 -12   2   3   -1.20    0.70
 -12   2   3   -1.90    1.10
 -11  -2   3   16.00    2.10
  11  -2  -3   17.00    2.10
 -11  -2   3   16.20    1.90
  11   2  -3   17.10    2.00
 -11   2   3   16.50    2.10
 -11   2   3   14.80    2.00
 -11   2   3   19.40    1.50
 -10  -2   3    8.70    1.50
  10  -2  -3    9.20    1.50
 -10  -2   3    9.50    1.60
 -10   2   3   10.40    1.60
 -10   2   3   10.70    1.10
 -10   2   3    8.60    1.50
  10   2  -3   12.00    1.70
  -9  -2   3   41.10    2.60
   9  -2  -3   42.40    2.60
  -9  -2   3   45.30    2.70
  -9   2   3   41.70    2.50
  -9   2   3   41.00    2.50
  -9   2   3   43.60    2.00
   9   2  -3   43.70    2.50
   8  -2  -3   10.40    1.30
  -8  -2   3   12.40    1.40
  -8  -2   3   12.00    1.40
  -8   2   3   11.90    1.40
  -8   2   3   10.60    1.30
   8   2  -3   12.00    1.40
   8   2  -3   13.80    0.90
  -8   2   3   13.70    1.10
  -7  -2   3  508.55   16.20
   7  -2  -3  526.25   16.70
  -7  -2   3  551.34   16.90
  -7  -2   3  523.15   16.90
   7   2  -3  523.75   16.70
  -7   2   3  533.45   16.90
   7   2  -3  565.74   16.30
  -7   2   3  559.64   16.70
  -7   2   3  544.25   16.70
  -7   2   3  546.55   16.40
   6  -2  -3  381.46   11.80
  -6  -2   3  373.36   11.90
  -6  -2   3  384.06   12.10
  -6  -2   3  362.16   11.40
  -6   2   3  371.36   12.00
   6   2  -3  387.76   11.40
   6   2  -3  371.66   11.80
  -6   2   3  386.66   11.80
  -6   2   3  361.66   11.80
  -5  -2   3  183.88    6.20
  -5  -2   3  175.18    5.70
  -5  -2   3  175.18    6.30
   5  -2  -3  183.88    6.00
   5  -2  -3  180.88    6.00
   5  -2  -3  186.78    5.80
   5   2  -3  207.18    6.30
  -5   2   3  174.08    6.10
   5   2  -3  184.78    5.70
  -5   2   3  182.88    6.20
  -5   2   3  184.88    6.00
   5   2  -3  170.68    6.00
  -4  -2   3  605.34   17.90
   4  -2  -3  614.74   17.80
   4  -2  -3  600.44   17.80
  -4  -2   3  590.44   18.20
  -4  -2   3  569.24   17.60
  -4  -2   3  572.94   18.00
   4  -2  -3  605.44   17.90
   4   2  -3  596.54   17.70
  -4   2   3  610.34   17.90
  -4   2   3  570.74   17.80
   4   2  -3  603.54   18.00
  -4   2   3  538.15   17.90
   4   2  -3  609.84   17.60
  -4   2   3  582.44   17.70
   4   2  -3  603.74   17.90
   3  -2  -3   35.70    1.60
   3  -2  -3   33.10    1.30
  -3  -2   3   32.30    1.20
   3  -2  -3   32.00    1.30
  -3  -2   3   31.70    1.50
   3  -2  -3   30.30    1.50
   3  -2  -3   31.20    1.40
  -3  -2   3   30.10    1.50
   3  -2  -3   32.20    1.50
   3   2  -3   31.70    1.30
   3   2  -3   33.00    1.20
   3   2  -3   32.90    1.30
  -3   2   3   31.20    1.60
   3   2  -3   30.70    1.50
  -3   2   3   32.00    1.40
  -3   2   3   31.40    1.40
  -3   2   3   30.40    1.30
  -3   2   3   31.20    1.50
  -3   2   3   30.80    1.30
  -2  -2   3   40.20    1.70
   2  -2  -3   41.20    1.70
   2  -2  -3   40.80    1.50
   2  -2  -3   41.90    1.80
   2  -2  -3   41.80    1.60
   2  -2  -3   42.40    1.70
   2  -2  -3   38.70    1.70
  -2  -2   3   38.80    1.50
  -2  -2   3   42.00    1.50
   2  -2  -3   39.30    1.60
  -2   2   3   40.10    1.50
  -2   2   3   37.70    1.60
   2   2  -3   42.40    1.50
  -2   2   3   42.00    1.80
  -2   2   3   40.60    1.70
  -2   2   3   43.70    1.80
   2   2  -3   41.20    1.70
  -2   2   3   39.80    1.70
   2   2  -3   41.00    1.50
  -1  -2   3 1815.72   55.89
   1  -2  -3 1810.62   56.29
   1  -2  -3 1903.61   55.79
   1  -2  -3 2039.40   56.29
   1  -2  -3 1934.41   55.79
  -1  -2   3 1930.61   55.89
  -1   2   3 1994.00   56.29
  -1   2   3 1789.52   56.09
   1   2  -3 1915.11   55.79
   1   2  -3 1834.72   56.49
  -1   2   3 1813.82   56.29
  -1   2   3 1903.61   55.89
  -1   2   3 1888.51   55.79
   0  -2  -3 5676.43  174.08
   0  -2   3 5905.91  173.28
   0  -2  -3 5736.53  172.48
   0  -2  -3 5993.60  173.58
   0   2   3 5800.72  173.58
   0   2   3 5528.05  172.38
   0   2  -3 5843.72  173.18
   0   2   3 6026.50  173.78
   0   2   3 6032.10  174.28
   1  -2   3 5946.10  172.78
  -1  -2  -3 5746.43  175.28
  -1  -2  -3 5706.83  173.48
   1  -2   3 5712.83  173.88
  -1  -2  -3 5937.01  174.18
   1  -2   3 5863.11  174.18
   1   2   3 5771.42  173.68
   1   2   3 5851.71  173.58
   1   2   3 6035.30  174.48
   1   2   3 6044.20  173.88
  -2  -2  -3 2151.78   63.39
   2  -2   3 2080.99   63.69
   2  -2   3 2017.40   63.09
  -2  -2  -3 2190.98   63.19
  -2  -2  -3 2165.08   63.49
  -2  -2  -3 2116.09   62.99
   2  -2   3 2187.38   63.19
   2   2   3 2176.68   63.39
   2   2   3 2161.08   63.09
   2   2   3 2147.19   63.19
  -2   2  -3 2183.78   63.49
   2   2   3 2091.49   63.89
   3  -2   3  120.69    4.10
   3  -2   3  125.19    4.00
   3  -2   3  118.49    4.20
  -3  -2  -3  118.19    4.20
  -3  -2  -3  127.59    4.20
   3  -2   3  129.29    4.30
  -3  -2  -3  117.59    4.50
   3   2   3  119.79    3.90
  -3   2  -3  121.69    4.20
   3   2   3  129.59    4.70
   3   2   3  116.59    4.20
   3   2   3  126.69    4.20
  -4  -2  -3  143.79    5.10
   4  -2   3  149.29    4.80
   4  -2   3  136.39    4.90
  -4  -2  -3  136.99    4.90
   4  -2   3  146.39    4.60
   4   2   3  142.09    4.90
   4   2   3  136.19    4.80
   4   2   3  142.29    4.60
  -5  -2  -3  125.59    4.70
  -5  -2  -3  128.49    4.90
   5  -2   3  129.29    4.70
   5  -2   3  133.79    4.20
   5   2   3  127.89    4.70
   5   2   3  131.59    4.70
   6  -2   3  388.66   12.40
  -6  -2  -3  390.76   12.50
  -6  -2  -3  385.96   12.60
   6  -2   3  387.26   11.90
  -6   2  -3  403.06   12.00
   6   2   3  381.96   12.40
   6   2   3  400.76   12.50
  -7  -2  -3  212.18    7.30
   7  -2   3  203.78    7.20
  -7  -2  -3  203.28    7.40
   7  -2   3  219.48    6.70
  -7   2  -3  207.38    6.60
   7   2   3  207.08    7.20
   7   2   3  196.88    7.20
  -8  -2  -3  368.36   12.20
   8  -2   3  382.86   11.40
  -8  -2  -3  371.26   12.20
   8  -2   3  369.76   12.10
   8   2   3  356.56   12.00
   8   2   3  355.96   12.10
  -8   2  -3  381.46   11.40
  -8   2  -3  350.06   12.00
   9  -2   3   33.70    2.50
  -9  -2  -3   31.20    2.60
  -9  -2  -3   35.70    2.70
  -9   2  -3   33.60    2.50
   9   2   3   33.40    2.40
  -9   2  -3   34.90    1.80
   9   2   3   32.20    2.30
 -10  -2  -3  136.89    5.80
  10  -2   3  130.39    5.60
 -10  -2  -3  135.79    5.70
  10   2   3  136.39    5.60
 -10   2  -3  128.59    5.60
 -10   2  -3  137.89    4.80
  10   2   3  134.59    5.50
  11  -2   3    1.90    1.30
 -11  -2  -3    0.80    1.30
 -11  -2  -3    0.00    1.30
  11   2   3    0.40    1.20
  11   2   3    0.50    1.10
 -11   2  -3    0.30    1.20
 -12  -2  -3    0.60    1.50
 -12  -2  -3    1.30    1.40
  12  -2   3    2.80    1.50
  12   2   3    1.20    1.30
  12   2   3    1.40    1.20
 -13  -2  -3    0.90    1.30
  13  -2   3    0.40    1.40
 -13  -2  -3    3.10    1.60
  13   2   3   -1.00    1.30
  13   2   3   -0.60    1.30
 -14  -2  -3    0.10    1.50
 -14  -2  -3    1.00    1.60
  14  -2   3    3.40    1.70
  14   2   3    1.20    1.60
  14   2   3    3.00    1.60
 -15  -2  -3   -1.60    1.90
  15  -2   3    0.90    1.70
  15   2   3    1.10    1.60
  15   2   3    0.70    1.60
 -16  -2  -3    5.80    2.50
  16  -2   3    5.30    2.30
  16   2   3    5.10    2.30
 -17   3   3   -0.50    1.90
 -16  -3   3    8.30    2.50
  16  -3  -3    5.70    1.90
 -16  -3   3    1.00    1.80
 -16   3   3    5.70    2.10
 -15  -3   3    0.30    1.60
  15  -3  -3    2.60    1.60
 -15  -3   3   -1.40    1.80
 -15   3   3    0.50    1.60
 -14  -3   3   -0.80    1.40
  14  -3  -3   -1.10    1.40
 -14  -3   3    1.20    1.80
 -14   3   3   -0.20    1.40
  14   3  -3    1.30    1.40
  13  -3  -3   13.90    2.10
 -13  -3   3   16.20    2.30
 -13  -3   3   14.80    2.00
 -13   3   3    8.80    1.80
  13   3  -3   14.50    2.10
 -12  -3   3   41.50    3.20
 -12  -3   3   43.00    3.20
  12  -3  -3   41.80    3.10
 -12   3   3   42.20    3.30
 -12   3   3   42.20    3.20
  12   3  -3   40.20    3.10
 -11  -3   3    1.30    1.40
 -11  -3   3    2.50    1.30
  11  -3  -3    3.50    1.40
  11   3  -3    1.10    1.30
 -11   3   3    1.10    1.20
 -11   3   3    1.60    1.30
 -11   3   3    0.20    0.60
 -10  -3   3    0.40    1.20
  10  -3  -3   -0.90    1.00
 -10  -3   3    0.70    1.20
 -10   3   3   -1.00    1.00
  10   3  -3    0.30    1.00
 -10   3   3   -0.50    1.10
 -10   3   3    0.00    0.50
  -9  -3   3   13.40    1.60
   9  -3  -3   14.30    1.70
  -9  -3   3   15.50    1.80
   9   3  -3   15.70    1.70
  -9   3   3   15.20    1.80
  -9   3   3   16.20    1.10
  -9   3   3   14.80    1.60
   9   3  -3   15.90    1.00
   8  -3  -3   17.00    1.60
  -8  -3   3   14.00    1.60
  -8  -3   3   18.20    1.70
  -8   3   3   17.80    1.70
  -8   3   3   16.40    1.00
   8   3  -3   15.70    0.90
  -8   3   3   12.70    1.40
  -7  -3   3   72.29    3.20
  -7  -3   3   68.89    2.50
  -7  -3   3   66.29    3.30
   7  -3  -3   66.29    3.10
  -7   3   3   73.89    3.20
  -7   3   3   68.89    3.00
   7   3  -3   73.49    2.40
  -6  -3   3    1.20    0.40
  -6  -3   3    0.70    0.80
   6  -3  -3    1.40    0.70
  -6  -3   3    0.60    0.70
   6   3  -3    1.80    0.30
  -6   3   3    1.70    0.80
  -6   3   3    0.80    0.60
  -6   3   3    0.40    0.70
  -6   3   3    2.10    0.50
  -5  -3   3   70.59    2.90
   5  -3  -3   71.29    2.70
  -5  -3   3   69.29    2.40
   5  -3  -3   67.89    2.90
  -5  -3   3   74.29    3.20
  -5   3   3   73.79    2.60
   5   3  -3   75.09    2.40
  -5   3   3   71.89    2.70
   5   3  -3   74.79    2.70
  -5   3   3   71.19    3.00
  -5   3   3   69.69    2.70
  -5   3   3   72.09    3.00
  -4  -3   3   63.49    2.20
   4  -3  -3   66.29    2.40
   4  -3  -3   64.09    2.60
   4  -3  -3   70.69    2.70
  -4  -3   3   62.69    2.60
  -4  -3   3   64.59    2.90
  -4   3   3   63.79    2.70
   4   3  -3   72.29    2.50
  -4   3   3   62.99    2.50
  -4   3   3   62.39    2.40
   4   3  -3   66.19    2.50
  -4   3   3   69.79    2.50
  -4   3   3   66.99    2.70
   3  -3  -3  108.89    3.80
  -3  -3   3  103.49    3.50
  -3  -3   3  106.89    4.10
  -3  -3   3  105.69    3.80
   3  -3  -3  115.49    3.80
   3  -3  -3  109.09    3.50
  -3   3   3  111.59    3.60
  -3   3   3  102.99    3.80
   3   3  -3  112.49    3.60
  -3   3   3  106.39    3.90
   3   3  -3  106.29    3.70
  -3   3   3  111.99    3.70
  -3   3   3  110.39    3.70
   3   3  -3  113.89    3.80
   2  -3  -3   18.00    1.10
   2  -3  -3   17.80    1.10
   2  -3  -3   18.00    1.10
  -2  -3   3   19.40    1.10
   2  -3  -3   16.80    1.20
   2  -3  -3   20.00    1.10
  -2  -3   3   17.00    1.00
  -2  -3   3   17.00    0.90
  -2  -3   3   16.50    1.30
  -2   3   3   17.20    1.20
  -2   3   3   18.50    1.10
   2   3  -3   18.20    0.80
  -2   3   3   18.90    0.80
  -2   3   3   15.90    1.20
  -2   3   3   16.50    1.10
   2   3  -3   18.80    1.00
   2   3  -3   19.40    0.80
  -2   3   3   19.80    1.20
   1  -3  -3  756.22   21.70
  -1  -3   3  759.52   21.70
   1  -3  -3  682.53   21.80
  -1  -3   3  685.03   21.70
   1  -3  -3  745.63   21.80
   1  -3  -3  774.92   21.80
   1   3  -3  694.63   21.70
   1   3  -3  730.13   21.30
   1   3  -3  731.33   21.40
  -1   3   3  684.43   21.70
  -1   3   3  726.03   21.80
  -1   3   3  779.92   21.90
  -1   3   3  715.03   21.40
  -1   3   3  721.83   21.80
  -1   3   3  683.03   21.70
   0  -3  -3 1166.48   35.70
   0  -3   3 1238.48   35.50
   0  -3  -3 1242.88   35.50
   0  -3  -3 1207.28   35.40
   0   3  -3 1164.88   35.40
   0   3   3 1175.58   35.50
   0   3   3 1226.88   35.70
   0   3   3 1165.68   35.50
   0   3   3 1165.98   35.30
   0   3   3 1178.78   35.40
  -1  -3  -3  105.29    4.00
   1  -3   3  105.29    3.70
  -1  -3  -3  106.99    3.70
   1  -3   3  107.49    3.30
   1  -3   3  113.49    4.00
  -1  -3  -3  107.69    3.50
   1   3   3  104.29    3.70
   1   3   3  107.89    3.50
   1   3   3  103.59    3.50
   1   3   3  105.39    3.70
  -1   3  -3  105.29    3.70
   2  -3   3    1.90    0.40
  -2  -3  -3    2.30    0.80
   2  -3   3    1.20    0.60
  -2  -3  -3    1.50    0.30
   2   3   3    1.40    0.40
  -2   3  -3    1.20    0.60
   2   3   3    1.30    0.60
   2   3   3    1.30    0.40
   3  -3   3  119.39    3.90
  -3  -3  -3  118.09    4.50
   3  -3   3  114.79    4.20
   3  -3   3  118.99    4.10
  -3  -3  -3  112.19    4.00
   3   3   3  122.19    4.00
   3   3   3  117.29    3.80
   3   3   3  117.19    4.20
   4  -3   3   12.80    0.90
   4  -3   3    9.60    1.10
  -4  -3  -3    8.40    1.00
   4  -3   3   11.00    0.70
  -4  -3  -3    8.60    1.20
   4   3   3   11.20    1.10
   4   3   3    9.50    0.70
  -5  -3  -3   32.50    2.20
  -5  -3  -3   30.30    1.80
   5  -3   3   31.80    1.20
   5  -3   3   29.60    1.90
   5   3   3   29.70    1.80
   5   3   3   30.60    1.30
   6  -3   3  123.49    4.00
   6  -3   3  124.19    4.80
  -6  -3  -3  126.39    5.10
  -6  -3  -3  132.79    4.80
   6   3   3  126.89    4.10
   6   3   3  122.39    4.70
   7  -3   3    4.50    0.40
  -7  -3  -3    3.50    1.20
  -7  -3  -3    3.00    1.00
   7  -3   3    4.80    1.10
   7   3   3    4.70    1.10
   7   3   3    4.20    0.60
   7   3   3    4.50    1.00
  -8  -3  -3    9.50    1.60
  -8  -3  -3    6.40    1.40
   8  -3   3    8.30    0.60
   8  -3   3    8.10    1.40
   8   3   3    6.00    1.30
   8   3   3    9.20    1.40
  -9  -3  -3   43.20    2.90
   9  -3   3   45.60    3.00
  -9  -3  -3   45.60    3.10
   9   3   3   50.49    2.80
   9   3   3   45.20    2.80
  10  -3   3  106.39    4.90
 -10  -3  -3  109.19    5.00
 -10  -3  -3  106.29    5.00
  10   3   3  104.99    4.70
  10   3   3  110.09    4.90
 -11  -3  -3    0.20    1.30
 -11  -3  -3    0.40    1.50
  11  -3   3    1.50    1.40
  11   3   3    1.00    1.30
  11   3   3    0.30    1.10
 -12  -3  -3    2.50    1.50
 -12  -3  -3    1.20    1.50
  12  -3   3   -2.40    1.20
  12   3   3    1.80    1.30
  12   3   3    0.30    1.20
 -13  -3  -3    0.50    1.50
  13  -3   3    0.40    1.50
 -13  -3  -3    1.30    1.70
  13   3   3    2.20    1.40
  13   3   3    1.90    1.50
 -14  -3  -3   -2.70    1.50
 -14  -3  -3   -0.60    1.80
  14  -3   3    0.20    1.60
  14   3   3   -0.50    1.40
  14   3   3    1.70    1.60
  15  -3   3    3.50    2.00
 -15  -3  -3   -0.90    1.70
 -15  -3  -3    0.10    1.80
  15   3   3    7.30    2.00
  15   3   3    2.50    1.70
 -17  -4   3   -1.90    2.20
 -17   4   3    1.80    1.80
  16  -4  -3    6.60    2.20
 -16  -4   3    1.80    2.10
 -16  -4   3    0.60    1.90
 -16   4   3    5.80    1.90
 -15  -4   3   -2.00    1.70
  15  -4  -3   -0.60    1.60
 -15  -4   3   -2.30    1.50
 -15   4   3   -1.80    1.60
 -14  -4   3    0.30    1.60
  14  -4  -3    1.60    1.60
 -14  -4   3   -1.00    1.80
 -14   4   3    0.10    1.50
 -13  -4   3    6.50    1.90
 -13  -4   3    4.50    1.80
  13  -4  -3    4.10    1.70
 -13   4   3    5.30    1.60
 -12  -4   3  104.39    5.30
 -12  -4   3  100.89    5.00
  12  -4  -3  110.99    5.20
 -12   4   3   98.19    5.00
 -12   4   3   98.19    4.70
 -11  -4   3   45.20    3.40
 -11  -4   3   45.00    3.30
  11  -4  -3   49.20    3.40
 -11   4   3   50.59    3.30
 -11   4   3   51.39    3.20
 -10  -4   3  146.09    6.30
 -10  -4   3  147.79    6.00
  10  -4  -3  147.89    6.00
 -10   4   3  146.99    5.80
 -10   4   3  155.08    6.10
   9  -4  -3   74.19    3.70
  -9  -4   3   78.59    4.10
  -9  -4   3   76.79    3.80
  -9   4   3   77.79    2.70
  -9   4   3   77.39    3.60
  -9   4   3   83.79    3.80
  -9   4   3   85.69    2.70
   9   4  -3   80.99    2.80
  -8  -4   3    0.40    0.90
   8  -4  -3   -0.70    0.90
  -8  -4   3   -1.40    0.80
   8   4  -3    0.30    0.60
  -8   4   3    0.20    0.30
   8   4  -3    0.00    0.20
  -8   4   3    0.00    0.40
  -8   4   3   -0.10    0.80
  -8   4   3    1.00    0.90
  -7  -4   3   29.10    2.20
  -7  -4   3   28.50    2.00
   7  -4  -3   30.20    2.00
  -7   4   3   30.50    1.30
   7   4  -3   29.10    1.70
  -7   4   3   31.20    2.00
   7   4  -3   28.40    1.10
  -7   4   3   28.70    1.80
  -6  -4   3  419.46   13.50
  -6  -4   3  422.16   12.70
  -6  -4   3  431.66   13.90
   6  -4  -3  426.46   13.50
   6   4  -3  426.86   13.30
  -6   4   3  409.96   13.60
  -6   4   3  434.36   13.30
  -6   4   3  405.96   13.50
  -6   4   3  432.76   13.20
  -6   4   3  443.96   12.90
  -5  -4   3   84.49    3.40
  -5  -4   3   80.59    3.70
   5  -4  -3   86.89    3.10
   5  -4  -3   82.29    3.40
  -5  -4   3   85.99    2.70
  -5   4   3   85.99    3.50
  -5   4   3   88.39    3.50
  -5   4   3   87.69    3.00
  -5   4   3   85.99    3.10
  -5   4   3   83.29    3.30
   5   4  -3   84.09    3.20
   4  -4  -3  710.93   20.70
  -4  -4   3  661.73   21.40
  -4  -4   3  691.83   21.00
  -4  -4   3  695.03   20.50
   4  -4  -3  705.23   21.10
  -4   4   3  682.13   21.00
  -4   4   3  689.73   21.10
   4   4  -3  732.33   20.90
  -4   4   3  717.23   20.80
  -4   4   3  671.13   20.70
   4   4  -3  674.53   20.80
   4   4  -3  683.73   20.90
  -4   4   3  671.63   21.10
   3  -4  -3   15.10    1.10
  -3  -4   3   12.20    1.00
   3  -4  -3   13.70    1.10
   3  -4  -3   15.20    0.80
  -3  -4   3   12.50    1.30
  -3  -4   3   15.00    0.80
   3   4  -3   15.10    0.90
  -3   4   3   15.50    1.10
  -3   4   3   14.50    1.20
   3   4  -3   14.80    1.00
  -3   4   3   14.90    1.10
   3   4  -3   13.60    1.10
  -3   4   3   13.10    1.20
  -3   4   3   15.60    0.80
  -2  -4   3  224.28    7.80
   2  -4  -3  233.68    7.60
  -2  -4   3  229.18    7.40
   2  -4  -3  236.28    7.60
   2   4  -3  234.08    7.50
  -2   4   3  238.68    7.60
  -2   4   3  234.28    7.00
   2   4  -3  236.48    7.20
  -2   4   3  225.98    7.60
  -2   4   3  225.78    7.50
  -2   4   3  256.07    7.60
  -2   4   3  243.48    7.70
  -1  -4   3   60.99    2.30
  -1  -4   3   64.39    2.60
   1  -4  -3   60.29    2.60
   1  -4  -3   62.89    2.40
  -1   4   3   53.99    1.80
  -1   4   3   62.99    2.50
  -1   4   3   64.19    2.60
  -1   4   3   61.69    2.40
  -1   4   3   60.29    2.50
   1   4  -3   61.19    2.00
  -1   4   3   62.29    1.90
  -1   4   3   63.39    2.50
   1   4  -3   58.89    2.40
   0  -4   3   16.70    1.20
   0  -4  -3   17.10    1.00
   0  -4  -3   19.50    1.50
   0  -4   3   18.10    0.70
   0   4   3   17.80    0.70
   0   4   3   17.40    1.20
   0   4  -3   17.20    0.70
   0   4   3   16.70    1.10
   0   4   3   14.30    1.20
   0   4  -3   18.20    1.30
   1  -4   3  989.50   29.30
   1  -4   3  998.00   29.90
  -1  -4  -3 1010.60   30.20
   1  -4   3  991.60   29.70
  -1  -4  -3 1047.30   29.60
   1   4   3 1031.60   29.40
   1   4   3 1000.90   29.50
  -1   4  -3  939.61   29.80
  -1   4  -3  969.30   29.30
   1   4   3  987.30   29.80
   1   4   3  971.20   29.90
   2  -4   3    7.90    0.70
   2  -4   3    8.40    0.70
   2  -4   3    6.90    1.00
  -2  -4  -3    7.40    0.60
  -2  -4  -3    6.10    1.10
   2   4   3    8.00    1.00
  -2   4  -3    6.90    0.90
   2   4   3    8.10    1.00
   2   4   3    7.30    0.70
   2   4   3    8.10    0.70
  -2   4  -3    8.40    0.70
  -3  -4  -3  948.31   27.20
  -3  -4  -3  893.71   28.00
  -3  -4  -3  893.91   27.40
   3  -4   3  938.31   27.30
   3  -4   3  908.41   27.70
   3  -4   3  930.81   27.30
   3   4   3  896.41   27.70
   3   4   3  936.11   27.40
  -3   4  -3  912.11   27.30
   3   4   3  907.41   27.20
  -3   4  -3  918.21   27.70
  -4  -4  -3  487.75   15.90
  -4  -4  -3  486.95   15.30
   4  -4   3  498.05   14.90
   4  -4   3  509.65   14.90
   4  -4   3  485.65   15.50
   4  -4   3  511.25   15.20
   4   4   3  494.75   14.80
   4   4   3  496.85   15.50
   5  -4   3    4.70    0.40
  -5  -4  -3    5.90    1.00
   5  -4   3    4.60    1.10
   5  -4   3    5.80    0.40
  -5  -4  -3    4.30    1.20
   5   4   3    4.30    1.00
   5   4   3    6.30    0.50
  -6  -4  -3    0.60    0.70
  -6  -4  -3    0.50    1.00
   6  -4   3    1.00    0.90
   6   4   3    0.40    0.30
   6   4   3   -0.30    0.70
   7  -4   3   49.10    2.70
  -7  -4  -3   47.60    3.10
  -7  -4  -3   41.00    2.60
   7   4   3   45.60    1.70
   7   4   3   47.00    2.60
  -8  -4  -3   49.50    3.00
   8  -4   3   56.99    3.20
  -8  -4  -3   55.89    3.50
   8   4   3   56.79    2.10
   8   4   3   57.49    3.00
  -9  -4  -3  198.78    7.50
   9  -4   3  195.98    7.50
  -9  -4  -3  205.58    7.90
   9   4   3  202.98    6.40
   9   4   3  193.48    7.40
 -10  -4  -3   69.49    4.20
  10  -4   3   79.29    4.20
 -10  -4  -3   75.29    4.10
  10   4   3   74.29    3.80
 -11  -4  -3    1.10    1.40
  11  -4   3   -0.10    1.50
 -11  -4  -3    0.60    1.60
  11   4   3    0.40    1.10
  12  -4   3    5.50    1.80
 -12  -4  -3    5.40    1.80
 -12  -4  -3    2.60    1.70
  12   4   3    7.20    1.70
 -13  -4  -3    3.60    1.80
 -13  -4  -3    1.20    1.60
  13  -4   3    4.00    1.90
  13   4   3    2.20    1.40
 -14  -4  -3    1.20    1.90
 -14  -4  -3    2.40    1.80
  14  -4   3    1.10    1.90
  14   4   3   -1.30    1.30
  15  -4   3   -0.90    1.90
 -15  -4  -3    0.60    1.90
 -15  -4  -3   -4.00    1.50
  15   4   3   -0.30    1.50
 -17  -5   3   -1.40    1.90
 -17   5   3    1.60    2.00
 -16  -5   3   -3.50    1.60
  16  -5  -3    3.70    2.40
 -16  -5   3   -2.20    2.10
  16   5  -3   -1.40    1.30
 -16   5   3    0.00    1.60
  15  -5  -3   -2.20    1.70
 -15  -5   3   -5.30    1.70
 -15  -5   3   -0.30    2.00
  15   5  -3   -1.30    1.30
 -15   5   3   -1.30    1.50
 -14  -5   3    0.70    1.70
 -14  -5   3   -2.70    1.40
  14  -5  -3   -1.10    1.50
 -14   5   3    0.60    1.50
  14   5  -3   -0.40    1.10
  13  -5  -3    1.50    1.80
 -13  -5   3    1.10    1.70
 -13  -5   3    2.70    1.90
 -13   5   3    0.20    1.40
 -13   5   3    1.80    1.30
  13   5  -3    2.40    1.30
  13   5  -3    1.70    1.20
 -12  -5   3    2.60    1.50
  12  -5  -3    3.20    1.70
 -12  -5   3    3.40    1.60
 -12   5   3    4.70    1.50
  12   5  -3    4.70    1.20
 -12   5   3    7.90    1.90
  12   5  -3    5.20    1.40
  11  -5  -3   -0.60    1.30
 -11  -5   3   -0.20    1.30
 -11  -5   3   -1.70    1.20
  11   5  -3    1.60    1.00
  11   5  -3    1.20    1.00
 -11   5   3    1.90    1.30
 -11   5   3    0.40    1.10
 -10  -5   3    9.10    1.70
 -10  -5   3   11.10    1.90
  10  -5  -3   15.10    2.00
 -10   5   3   10.60    1.50
 -10   5   3   14.30    2.00
  10   5  -3   11.90    1.50
   9  -5  -3    3.00    1.30
  -9  -5   3    4.10    1.40
  -9  -5   3    4.20    1.30
  -9   5   3    4.60    1.30
   9   5  -3    4.10    1.00
   9   5  -3    3.50    1.00
  -9   5   3    3.80    1.10
  -8  -5   3  186.18    7.20
   8  -5  -3  184.98    6.80
  -8  -5   3  186.88    6.70
   8   5  -3  177.58    6.40
  -8   5   3  177.68    6.30
  -8   5   3  179.98    6.80
   8   5  -3  181.38    6.40
  -7  -5   3    8.70    1.30
  -7  -5   3    9.50    1.50
   7  -5  -3    8.70    1.40
  -7   5   3    8.40    1.20
  -7   5   3    9.40    1.00
   7   5  -3   10.10    1.20
  -7   5   3    9.00    1.40
   7   5  -3   10.00    1.20
  -7   5   3   10.50    0.70
   6  -5  -3    0.40    0.80
  -6  -5   3    0.50    0.80
  -6  -5   3    0.20    0.90
   6   5  -3   -0.30    0.60
  -6   5   3    0.20    0.70
   6   5  -3    0.60    0.60
  -6   5   3    0.20    0.80
  -6   5   3    0.20    0.50
  -6   5   3   -0.50    0.30
   5  -5  -3    8.10    0.70
   5  -5  -3    7.10    1.20
  -5  -5   3    6.20    0.40
  -5  -5   3    6.00    1.00
  -5  -5   3    5.80    1.20
  -5   5   3    5.10    1.10
   5   5  -3    6.60    1.00
  -5   5   3    5.70    0.70
  -5   5   3    6.10    0.70
  -5   5   3    5.70    1.00
   5   5  -3    5.20    0.80
   4  -5  -3    1.30    0.50
  -4  -5   3    1.10    0.60
  -4  -5   3    0.50    0.80
   4  -5  -3    0.40    0.70
  -4  -5   3    0.80    0.30
   4  -5  -3    0.60    0.30
   4   5  -3    0.40    0.50
  -4   5   3    0.40    0.50
  -4   5   3    1.20    0.70
  -4   5   3    1.00    0.40
   4   5  -3    0.50    0.60
  -4   5   3    0.40    0.70
  -4   5   3    2.30    0.80
  -3  -5   3   39.20    1.90
  -3  -5   3   39.20    2.30
   3  -5  -3   40.00    2.10
  -3  -5   3   38.00    1.50
   3  -5  -3   38.30    1.90
  -3   5   3   38.40    2.10
  -3   5   3   38.60    2.00
   3   5  -3   39.80    1.60
  -3   5   3   40.60    2.10
   3   5  -3   40.40    1.90
  -3   5   3   38.40    1.40
  -3   5   3   39.90    1.90
   2  -5  -3  153.98    5.50
   2  -5  -3  153.98    5.50
  -2  -5   3  157.98    5.70
  -2  -5   3  157.38    5.20
   2   5  -3  155.48    5.00
   2   5  -3  156.88    5.40
  -2   5   3  176.98    5.80
  -2   5   3  151.28    5.50
  -2   5   3  158.78    5.40
  -2   5   3  160.18    5.50
  -2   5   3  154.88    5.40
   1  -5  -3  320.37   10.30
  -1  -5   3  316.07   10.00
  -1  -5   3  316.67   10.40
   1   5  -3  321.77    9.70
   1   5  -3  323.47    9.60
  -1   5   3  320.57   10.10
  -1   5   3  328.07   10.30
  -1   5   3  319.57   10.30
   1   5  -3  322.37   10.20
  -1   5   3  318.37   10.10
   0  -5   3   73.19    3.10
   0  -5   3   77.39    2.50
   0  -5  -3   82.29    2.90
   0  -5  -3   74.79    3.30
   0   5  -3   74.59    2.50
   0   5   3   75.89    3.20
   0   5   3   80.39    2.90
   0   5   3   77.89    3.00
   0   5  -3   76.59    3.10
   0   5   3   72.89    3.10
   1  -5   3    0.30    0.30
   1  -5   3    0.00    0.50
  -1  -5  -3    0.20    0.40
  -1  -5  -3    0.40    0.80
   1   5   3   -0.10    0.60
   1   5   3    0.20    0.20
   1   5   3    0.60    0.70
   1   5   3   -0.50    0.40
  -1   5  -3   -0.10    0.60
  -1   5  -3    0.10    0.30
   2  -5   3  210.98    6.80
  -2  -5  -3  208.98    6.60
   2  -5   3  210.98    6.50
   2  -5   3  217.08    6.60
  -2  -5  -3  198.98    7.40
   2  -5   3  215.78    7.10
   2   5   3  208.18    7.00
  -2   5  -3  209.68    6.50
   2   5   3  209.88    6.60
   2   5   3  200.38    7.10
  -2   5  -3  203.48    7.10
   2   5   3  221.78    6.60
  -3  -5  -3   41.90    1.90
  -3  -5  -3   45.40    2.70
   3  -5   3   46.60    1.80
   3  -5   3   43.70    1.90
   3  -5   3   45.50    1.80
   3  -5   3   42.50    2.30
  -3  -5  -3   46.10    1.70
   3   5   3   44.00    2.20
   3   5   3   43.90    1.70
   3   5   3   43.00    2.30
  -3   5  -3   44.40    1.80
   3   5   3   43.40    1.90
  -4  -5  -3    7.50    1.30
   4  -5   3    6.00    0.60
   4  -5   3    7.90    0.90
  -4  -5  -3    7.70    1.00
   4  -5   3    6.70    1.10
   4   5   3    6.20    1.00
   4   5   3    6.60    1.10
   4   5   3    7.00    0.60
  -4   5  -3    6.70    0.80
  -5  -5  -3    7.20    1.10
   5  -5   3    9.00    1.30
  -5  -5  -3    5.90    1.40
   5   5   3    8.90    1.20
  -5   5  -3   10.30    1.10
   5   5   3    8.80    0.60
  -6  -5  -3    0.50    1.10
   6  -5   3    0.50    0.90
  -6  -5  -3    0.50    0.90
   6   5   3    0.90    0.90
   6   5   3    0.40    0.20
  -7  -5  -3   44.60    3.20
  -7  -5  -3   41.50    2.60
   7  -5   3   48.80    2.90
   7   5   3   44.50    2.60
   7   5   3   47.70    1.60
  -8  -5  -3    1.50    1.50
  -8  -5  -3    1.40    1.10
   8  -5   3   -0.10    1.20
   8   5   3   -0.50    1.10
   8   5   3   -0.40    0.30
  -9  -5  -3    1.30    1.50
   9  -5   3    3.80    1.40
  -9  -5  -3    1.10    1.20
   9   5   3    2.00    1.20
 -10  -5  -3   28.50    2.60
 -10  -5  -3   24.60    2.70
  10  -5   3   28.20    2.80
  10   5   3   33.00    2.50
 -11  -5  -3    2.00    1.60
 -11  -5  -3    0.80    1.30
  11  -5   3    1.70    1.60
  11   5   3   -0.80    1.00
 -12  -5  -3    7.30    2.00
  12  -5   3   11.70    2.20
 -12  -5  -3    9.20    2.10
  12   5   3   11.00    2.00
  13  -5   3    2.70    2.00
 -13  -5  -3    2.90    1.70
 -13  -5  -3   -0.30    1.70
  13   5   3    1.40    1.40
  14  -5   3   -0.10    1.70
 -14  -5  -3    0.40    1.80
 -14  -5  -3    0.80    1.70
  14   5   3   -2.20    1.30
 -15  -5  -3   -5.40    1.90
 -15  -5  -3    0.80    2.00
  15   5   3   -2.90    1.40
 -16  -5  -3   -1.10    2.00
 -16  -6   3   -0.70    2.20
  16   6  -3    3.00    1.80
 -16   6   3    1.50    1.60
 -15  -6   3    5.20    2.20
  15  -6  -3    5.50    2.30
 -15  -6   3    9.10    2.50
 -15   6   3    7.20    1.80
  15   6  -3    6.20    1.80
 -14  -6   3   -1.30    1.60
  14  -6  -3    0.10    1.70
 -14  -6   3   -1.60    1.70
  14   6  -3    0.90    1.10
  14   6  -3   -0.60    1.10
 -14   6   3   -0.40    1.30
 -13  -6   3    2.50    1.80
 -13  -6   3    0.30    1.60
  13  -6  -3    4.40    1.90
  13   6  -3    1.30    1.10
 -13   6   3    3.40    1.40
 -13   6   3    1.00    1.50
  13   6  -3    3.00    1.30
  12  -6  -3   11.60    2.10
 -12  -6   3   12.30    2.10
 -12  -6   3   11.00    2.20
 -12   6   3   13.60    2.20
 -12   6   3   10.30    1.70
  12   6  -3    9.90    1.60
  12   6  -3   11.20    1.70
 -11  -6   3   35.30    3.00
  11  -6  -3   26.50    2.80
 -11  -6   3   27.50    2.90
  11   6  -3   25.50    2.10
  11   6  -3   29.20    2.30
 -11   6   3   32.00    2.50
 -11   6   3   33.60    3.00
 -10  -6   3   -0.50    1.30
 -10  -6   3   -1.10    1.30
  10  -6  -3   -1.40    1.40
  10   6  -3    0.90    0.90
 -10   6   3    0.80    1.00
  10   6  -3    0.40    0.90
 -10   6   3    0.40    1.10
  -9  -6   3   32.20    2.50
   9  -6  -3   32.90    2.70
  -9  -6   3   36.50    3.10
   9   6  -3   28.80    2.10
  -9   6   3   32.50    2.60
  -9   6   3   31.00    2.10
   9   6  -3   25.80    2.00
  -8  -6   3    1.20    1.20
   8  -6  -3   -2.00    1.10
  -8  -6   3    1.70    1.10
  -8   6   3    0.40    0.80
  -8   6   3    0.00    1.10
   8   6  -3    0.20    0.70
   8   6  -3    0.90    0.90
   7  -6  -3    4.80    1.30
  -7  -6   3    3.30    1.20
  -7  -6   3    3.70    1.10
  -7   6   3    3.40    0.50
  -7   6   3    3.60    1.20
   7   6  -3    3.80    1.00
  -7   6   3    2.10    0.70
   7   6  -3    2.60    0.80
  -7   6   3    3.50    1.20
   6  -6  -3  102.09    3.50
  -6  -6   3   93.89    4.00
  -6  -6   3  100.99    4.70
   6  -6  -3   99.49    4.30
  -6   6   3  102.89    3.40
  -6   6   3   96.99    3.60
   6   6  -3   94.99    3.70
  -6   6   3   98.79    4.10
  -6   6   3   96.49    4.20
   6   6  -3  100.39    4.00
   5  -6  -3   -0.10    0.30
  -5  -6   3   -0.70    0.80
  -5  -6   3   -0.30    0.60
   5  -6  -3    1.00    0.90
  -5   6   3    0.10    0.80
  -5   6   3   -0.50    0.40
   5   6  -3    0.10    0.50
   5   6  -3    0.50    0.70
  -5   6   3   -0.30    0.70
  -5   6   3   -0.30    0.40
  -4  -6   3   65.09    2.20
   4  -6  -3   64.49    2.20
  -4  -6   3   65.19    2.80
   4  -6  -3   66.89    2.80
   4  -6  -3   67.59    3.10
  -4  -6   3   65.29    3.40
  -4   6   3   64.59    2.70
  -4   6   3   64.19    3.00
   4   6  -3   67.09    2.60
  -4   6   3   68.39    3.00
   4   6  -3   62.99    2.90
  -3  -6   3   40.10    2.00
   3  -6  -3   41.20    2.20
  -3  -6   3   44.30    2.60
   3  -6  -3   41.00    2.10
  -3   6   3   40.90    2.20
  -3   6   3   42.90    2.30
  -3   6   3   39.90    2.20
   3   6  -3   42.80    2.20
   3   6  -3   42.00    1.70
   2  -6  -3    0.70    0.70
  -2  -6   3    0.80    0.70
   2  -6  -3   -0.30    0.70
  -2  -6   3    0.90    0.50
  -2   6   3   -0.40    0.70
  -2   6   3    0.90    0.60
   2   6  -3   -0.10    0.60
  -2   6   3   -1.10    0.60
  -2   6   3   -1.10    0.60
   2   6  -3    0.30    0.40
  -1  -6   3  160.78    5.90
  -1  -6   3  161.88    5.30
   1  -6  -3  163.88    5.90
   1   6  -3  158.18    5.70
  -1   6   3  161.98    5.60
  -1   6   3  157.28    5.80
  -1   6   3  154.98    5.70
   1   6  -3  162.58    5.10
  -1   6   3  163.48    5.50
   1   6  -3  167.98    5.10
   0  -6   3    0.80    0.60
   0  -6  -3   -0.40    0.90
   0  -6   3    0.30    0.40
   0  -6   3    0.00    0.30
   0   6   3   -0.20    0.70
   0   6  -3    0.80    0.70
   0   6   3    0.10    0.60
   0   6   3   -0.20    0.50
   0   6  -3   -0.20    0.30
   0   6   3   -0.50    0.70
  -1  -6  -3   11.70    1.00
   1  -6   3   10.00    1.10
   1  -6   3   11.50    0.70
  -1  -6  -3   11.20    1.40
   1   6   3    8.00    1.20
   1   6   3   11.20    0.90
   1   6   3   11.40    1.20
   1   6   3   12.40    0.50
  -1   6  -3    9.90    1.20
  -1   6  -3   11.90    0.80
   2  -6   3   16.80    0.90
   2  -6   3   16.50    1.60
  -2  -6  -3   15.00    1.70
  -2  -6  -3   16.10    1.00
   2  -6   3   17.30    1.30
   2   6   3   14.20    1.50
   2   6   3   18.60    0.90
   2   6   3   17.30    1.50
  -2   6  -3   17.10    1.00
  -2   6  -3   15.30    1.50
   2   6   3   17.60    1.00
  -3  -6  -3   -0.10    0.30
   3  -6   3   -0.60    0.40
   3  -6   3   -0.50    0.80
   3  -6   3   -0.20    0.40
   3  -6   3    0.30    0.40
  -3  -6  -3   -0.50    0.90
  -3   6  -3    0.10    0.40
   3   6   3   -0.70    0.30
   3   6   3   -0.10    0.70
   3   6   3    0.30    0.70
  -3   6  -3   -1.20    0.60
   3   6   3   -0.20    0.40
   4  -6   3    0.80    0.40
  -4  -6  -3    1.80    1.20
  -4  -6  -3    2.30    0.70
   4  -6   3    1.30    1.00
  -4   6  -3    1.00    0.90
   4   6   3   -0.60    0.80
  -4   6  -3    1.30    0.60
   4   6   3    1.60    0.40
   4   6   3    2.70    1.00
   5  -6   3   19.70    0.90
   5  -6   3   22.00    0.90
   5  -6   3   18.60    1.90
  -5  -6  -3   22.00    1.70
  -5  -6  -3   18.20    2.10
  -5   6  -3   22.40    1.50
   5   6   3   20.70    1.80
   5   6   3   15.40    1.70
  -6  -6  -3  108.79    4.30
   6  -6   3  110.19    4.70
  -6  -6  -3   99.19    5.00
   6   6   3  103.79    4.50
   6   6   3  110.09    4.50
   7  -6   3    7.20    1.60
  -7  -6  -3    7.40    1.80
  -7  -6  -3    6.20    1.30
   7   6   3    6.10    1.40
   8  -6   3   11.00    1.80
  -8  -6  -3    9.10    1.90
  -8  -6  -3    9.00    1.50
   8   6   3   11.00    1.60
   9  -6   3    1.60    1.40
  -9  -6  -3    0.10    1.20
  -9  -6  -3   -1.10    1.40
   9   6   3    0.10    1.10
 -10  -6  -3    2.10    1.30
  10  -6   3    0.50    1.60
 -10  -6  -3    0.50    1.60
  10   6   3   -1.10    1.10
 -11  -6  -3   13.30    2.10
 -11  -6  -3    8.90    2.20
  11  -6   3   14.20    2.40
  11   6   3   10.30    1.90
  12  -6   3    1.10    1.80
 -12  -6  -3   -2.10    1.70
 -12  -6  -3    0.50    1.50
  12   6   3   -0.60    1.30
 -13  -6  -3    0.80    1.60
 -13  -6  -3   -1.60    1.80
  13  -6   3    1.40    1.90
  13   6   3    0.50    1.50
 -14  -6  -3   -2.60    2.10
 -14  -6  -3    4.00    2.00
  14  -6   3    1.10    2.10
  14   6   3    1.20    1.60
 -15  -6  -3   -4.20    1.80
 -15  -6  -3   -0.50    1.80
 -15  -7   3   -2.50    1.90
 -15  -7   3   -4.10    1.90
  15   7  -3    0.20    1.40
  14  -7  -3   -2.60    1.60
 -14  -7   3   -0.20    1.70
 -14  -7   3   -6.10    1.50
  14   7  -3   -0.60    1.10
  14   7  -3    0.20    1.10
 -13  -7   3    5.10    1.90
 -13  -7   3    3.60    2.00
  13  -7  -3    8.30    2.20
  13   7  -3    8.00    1.60
 -13   7   3    8.90    2.00
  13   7  -3    8.10    1.70
 -12  -7   3    6.80    2.10
  12  -7  -3    8.00    2.10
 -12  -7   3   10.40    2.20
  12   7  -3    8.90    1.60
  12   7  -3    8.40    1.60
 -12   7   3    9.70    2.00
 -11  -7   3    1.50    1.70
 -11  -7   3    2.90    1.50
  11  -7  -3    5.90    2.00
  11   7  -3    5.70    1.40
 -11   7   3    4.70    1.20
  11   7  -3    4.60    1.40
 -11   7   3    5.30    1.60
  10  -7  -3    2.20    1.70
 -10  -7   3   -1.50    1.30
 -10  -7   3   -0.20    1.20
 -10   7   3   -0.20    0.80
 -10   7   3   -0.30    1.20
  10   7  -3   -0.20    0.90
  10   7  -3   -1.10    0.90
  -9  -7   3   -0.80    1.10
   9  -7  -3   -1.10    1.30
  -9  -7   3   -0.80    1.40
   9   7  -3    0.60    1.00
  -9   7   3   -0.70    1.10
   9   7  -3   -0.60    0.80
  -8  -7   3   -0.40    1.10
   8  -7  -3   -1.90    1.10
  -8  -7   3   -0.90    1.30
   8   7  -3   -1.20    0.80
   8   7  -3    1.00    1.00
  -8   7   3    0.30    1.20
  -8   7   3   -0.50    1.10
   7  -7  -3  101.69    4.60
  -7  -7   3   99.69    4.90
  -7  -7   3   96.19    4.20
  -7   7   3   87.69    4.20
  -7   7   3   97.49    4.30
   7   7  -3   89.59    4.00
   7   7  -3   91.79    3.80
  -6  -7   3   16.70    1.60
  -6  -7   3   16.70    2.10
   6  -7  -3   16.20    2.00
   6   7  -3   17.30    1.50
  -6   7   3   21.40    2.10
  -6   7   3   20.40    2.00
   6   7  -3   20.10    1.80
   5  -7  -3   23.20    1.60
  -5  -7   3   17.30    2.00
  -5  -7   3   18.70    1.60
   5  -7  -3   20.90    2.00
  -5   7   3   20.30    1.40
  -5   7   3   20.80    1.90
   5   7  -3   19.30    1.40
   5   7  -3   15.90    1.70
  -5   7   3   19.30    1.80
   4  -7  -3    2.60    0.80
   4  -7  -3    2.60    1.10
  -4  -7   3    1.60    1.10
  -4  -7   3    3.30    0.50
  -4  -7   3    1.00    0.70
  -4  -7   3    3.20    0.50
   4   7  -3    3.10    0.70
  -4   7   3    2.60    1.10
  -4   7   3    2.20    1.00
   4   7  -3    2.50    0.90
   3  -7  -3    1.50    0.90
  -3  -7   3    4.10    0.60
  -3  -7   3    3.30    0.70
  -3  -7   3    2.40    1.10
   3  -7  -3    2.30    0.90
  -3   7   3    3.20    1.00
  -3   7   3    2.60    1.00
   3   7  -3    4.10    0.60
   3   7  -3    3.00    1.00
   2  -7  -3    7.60    1.30
  -2  -7   3    4.70    1.10
   2  -7  -3    3.80    1.00
  -2  -7   3    4.90    0.70
   2   7  -3    5.90    0.70
   2   7  -3    3.50    1.00
  -2   7   3    4.60    1.00
   2   7  -3    4.50    0.70
  -2   7   3    5.80    1.00
  -2   7   3    4.50    1.10
   1  -7  -3  108.69    4.40
  -1  -7   3  102.19    4.30
  -1  -7   3  106.99    3.70
   1   7  -3   98.99    4.10
   1   7  -3  100.89    3.40
  -1   7   3  106.39    4.20
   1   7  -3  103.49    3.50
  -1   7   3  102.29    4.20
  -1   7   3  102.29    4.00
   0  -7  -3    2.60    1.10
   0  -7   3    2.40    0.60
   0  -7   3    2.90    0.90
   0  -7   3    3.30    0.50
   0   7  -3    3.00    0.50
   0   7   3    2.10    1.00
   0   7  -3    2.80    1.00
   0   7   3    3.50    0.90
   0   7   3    3.10    0.90
  -1  -7  -3   50.59    2.90
   1  -7   3   46.50    2.00
   1  -7   3   46.40    2.40
   1  -7   3   44.40    1.80
  -1   7  -3   37.30    2.40
  -1   7  -3   45.40    1.80
   1   7   3   43.10    2.30
   1   7   3   44.90    2.50
   2  -7   3   23.20    1.60
  -2  -7  -3   20.10    2.00
   2  -7   3   22.80    1.20
  -2  -7  -3   24.00    1.30
   2  -7   3   21.40    2.00
  -2   7  -3   25.30    1.30
   2   7   3   26.00    1.00
  -2   7  -3   23.70    1.90
   2   7   3   22.80    1.80
   2   7   3   23.90    2.00
   3  -7   3   38.20    2.00
   3  -7   3   38.70    1.70
   3  -7   3   42.00    2.60
  -3  -7  -3   39.50    2.90
  -3  -7  -3   39.90    1.60
  -3   7  -3   37.10    1.80
   3   7   3   39.60    2.30
  -3   7  -3   35.70    2.40
   3   7   3   40.80    1.70
   3   7   3   39.00    2.50
  -4  -7  -3   20.50    2.30
   4  -7   3   22.20    1.40
  -4  -7  -3   24.10    1.50
   4  -7   3   25.60    2.20
   4   7   3   25.30    2.10
  -4   7  -3   24.90    1.50
   4   7   3   24.40    2.00
  -4   7  -3   23.80    2.10
  -5  -7  -3   74.29    3.10
   5  -7   3   75.29    3.70
   5  -7   3   76.49    2.60
  -5  -7  -3   68.09    4.10
   5   7   3   66.49    3.40
  -5   7  -3   71.69    3.00
  -5   7  -3   75.19    3.60
   5   7   3   68.09    3.60
  -6  -7  -3    8.60    1.90
  -6  -7  -3    9.30    1.30
   6  -7   3   11.00    1.80
  -6   7  -3    9.60    1.20
   6   7   3   10.60    1.60
   6   7   3    8.20    1.60
   7  -7   3    8.50    1.80
  -7  -7  -3    6.40    1.30
  -7  -7  -3    6.80    1.80
   7   7   3    4.70    1.40
   7   7   3    5.50    1.30
   8  -7   3   11.30    2.10
  -8  -7  -3   11.90    1.60
  -8  -7  -3   10.90    2.10
   8   7   3   12.20    1.80
   8   7   3   14.00    1.90
  -9  -7  -3   -1.70    1.50
   9  -7   3    2.60    1.60
  -9  -7  -3   -0.60    1.20
   9   7   3    0.20    1.20
   9   7   3    0.80    1.20
 -10  -7  -3   13.10    1.90
  10  -7   3    8.60    2.10
 -10  -7  -3    6.70    2.10
  10   7   3    9.60    1.80
  10   7   3   11.80    1.90
  11  -7   3    2.20    2.00
 -11  -7  -3    0.30    1.40
 -11  -7  -3    0.50    1.80
  11   7   3    0.80    1.50
  11   7   3    1.10    1.40
  12  -7   3   -0.70    1.80
 -12  -7  -3   -1.40    1.50
 -12  -7  -3   -1.20    1.80
  12   7   3   -1.60    1.30
  12   7   3    2.30    1.60
  13  -7   3    0.40    2.00
 -13  -7  -3   -1.80    1.90
 -13  -7  -3    2.40    1.80
  13   7   3   -2.20    1.60
  13   7   3   -1.20    1.40
 -14  -7  -3    2.30    1.80
 -14  -7  -3    1.00    2.30
  14   7   3    1.70    1.70
  15   8  -3    9.20    1.90
  14  -8  -3    2.70    3.70
 -14  -8   3   -0.40    1.70
 -14  -8   3   -3.90    2.00
 -14   8   3    0.30    1.70
  14   8  -3   -0.10    1.20
 -13  -8   3   -0.10    2.00
  13  -8  -3    5.30    2.30
 -13  -8   3    1.70    1.80
  13   8  -3    0.90    1.10
 -13   8   3    0.70    1.60
  13   8  -3    3.40    1.50
 -12  -8   3    6.30    2.50
 -12  -8   3    7.30    2.00
  12  -8  -3    9.70    2.30
  12   8  -3    8.10    1.70
  12   8  -3   12.20    1.80
 -12   8   3    8.00    2.00
 -11  -8   3    0.80    1.70
 -11  -8   3   -0.30    1.40
  11  -8  -3   -0.40    1.80
  11   8  -3   -0.50    1.10
 -11   8   3    5.00    1.60
  11   8  -3   -0.50    1.00
 -10  -8   3    1.60    1.70
 -10  -8   3    5.00    1.60
  10  -8  -3    6.40    2.00
 -10   8   3    3.80    1.60
  10   8  -3    2.40    1.30
  10   8  -3    3.90    1.20
   9  -8  -3   -2.20    1.30
  -9  -8   3   -0.40    1.20
  -9  -8   3    1.50    1.60
   9   8  -3    0.60    1.00
  -9   8   3   -0.80    1.10
   9   8  -3    0.30    0.90
  -8  -8   3    4.90    1.80
   8  -8  -3    8.50    2.00
  -8  -8   3    6.00    1.40
   8   8  -3    8.90    1.60
  -8   8   3    8.00    1.60
   8   8  -3    7.00    1.20
  -8   8   3    6.40    1.60
  -7  -8   3   68.19    3.50
   7  -8  -3   78.09    4.20
  -7  -8   3   72.39    4.50
  -7   8   3   75.79    3.80
   7   8  -3   76.29    3.30
  -7   8   3   68.09    3.80
   7   8  -3   72.39    3.60
  -6  -8   3    9.40    1.90
  -6  -8   3    9.40    1.40
   6  -8  -3   10.60    1.80
  -6   8   3    9.30    1.60
   6   8  -3    8.80    1.50
   6   8  -3   11.40    1.30
  -6   8   3   11.90    1.70
   5  -8  -3    1.40    0.80
   5  -8  -3    3.30    1.40
  -5  -8   3    0.60    0.90
  -5  -8   3   -0.30    1.20
   5   8  -3   -0.80    1.00
   5   8  -3    0.70    0.70
  -5   8   3    0.70    1.10
  -5   8   3    0.20    1.10
  -4  -8   3    7.80    0.70
   4  -8  -3    7.00    1.10
   4  -8  -3    8.50    1.60
  -4  -8   3    6.80    1.00
  -4  -8   3    6.20    1.60
   4   8  -3    7.70    0.90
  -4   8   3    6.80    1.40
   4   8  -3    6.20    1.40
  -4   8   3    6.80    1.30
  -3  -8   3    2.10    0.80
   3  -8  -3    3.00    1.10
   3  -8  -3    0.10    1.00
  -3  -8   3    1.60    1.30
   3   8  -3    1.50    0.60
  -3   8   3    2.30    1.20
  -3   8   3    1.90    1.10
   3   8  -3    1.40    1.00
   2  -8  -3   15.20    1.80
   2  -8  -3   18.30    1.70
  -2  -8   3   16.40    1.30
  -2  -8   3   17.70    2.00
   2   8  -3   18.00    1.20
  -2   8   3   21.10    2.00
  -2   8   3   21.70    1.70
   2   8  -3   18.80    1.20
  -2   8   3   18.40    1.70
   2   8  -3   19.70    1.90
  -1  -8   3    6.80    1.40
  -1  -8   3    5.60    0.80
   1  -8  -3    8.60    1.50
  -1   8   3    4.90    1.30
   1   8  -3    6.80    0.70
   1   8  -3    6.30    0.80
  -1   8   3    5.70    1.10
   1   8  -3    5.90    1.30
  -1   8   3    5.60    1.20
   0  -8   3    1.10    0.50
   0  -8  -3   -0.10    1.00
   0  -8   3    1.20    1.00
   0   8  -3    1.60    1.00
   0   8   3    2.00    1.00
   0   8   3    0.00    1.00
   0   8  -3    0.80    0.50
   0   8   3    0.90    0.80
   1  -8   3   46.80    2.00
   1  -8   3   42.10    2.60
  -1  -8  -3   47.30    3.10
   1  -8   3   46.70    2.80
   1   8   3   46.50    2.80
   1   8   3   46.20    2.40
  -1   8  -3   47.60    2.70
   1   8   3   43.90    2.60
  -1   8  -3   49.90    2.00
   2  -8   3    1.40    1.20
  -2  -8  -3    0.10    1.20
   2  -8   3    0.80    0.80
   2   8   3    0.50    1.10
  -2   8  -3    1.30    1.00
   2   8   3    1.90    0.90
  -2   8  -3    1.60    0.60
   3  -8   3    5.30    1.40
   3  -8   3    4.50    1.00
  -3  -8  -3    5.60    1.60
  -3   8  -3    5.80    0.80
   3   8   3    5.20    1.30
  -3   8  -3    6.80    1.40
   3   8   3    4.20    1.10
  -4  -8  -3    1.30    1.40
   4  -8   3    1.70    0.70
   4  -8   3    1.30    1.20
  -4   8  -3    2.00    0.70
  -4   8  -3    1.70    1.10
   4   8   3    1.20    1.00
   4   8   3    1.80    1.10
   5  -8   3    1.10    1.30
  -5  -8  -3   -2.50    1.30
  -5   8  -3   -1.00    0.60
  -5   8  -3    1.50    1.20
   5   8   3    0.10    1.00
   5   8   3   -0.40    0.90
  -6  -8  -3   33.50    2.20
  -6  -8  -3   30.10    3.00
   6  -8   3   33.60    2.80
  -6   8  -3   34.20    2.10
   6   8   3   35.70    2.70
   6   8   3   33.00    2.40
  -7  -8  -3    7.40    2.00
  -7  -8  -3   13.70    1.60
   7  -8   3   13.50    2.10
   7   8   3   13.30    2.00
   7   8   3   14.70    1.90
  -8  -8  -3    0.10    1.70
   8  -8   3   -1.20    1.40
  -8  -8  -3    1.10    1.10
   8   8   3   -0.30    1.30
   8   8   3   -0.90    1.10
  -9  -8  -3    3.60    2.00
   9  -8   3    8.60    2.10
  -9  -8  -3   11.50    1.70
   9   8   3    6.30    1.70
   9   8   3    7.90    1.60
 -10  -8  -3    4.90    1.50
 -10  -8  -3    4.50    2.10
  10  -8   3    4.30    2.00
  10   8   3    2.70    1.60
  10   8   3    1.80    1.50
 -11  -8  -3   -0.50    2.00
  11  -8   3    1.70    2.00
 -11  -8  -3    0.30    1.40
  11   8   3    0.40    1.40
  11   8   3   -0.20    1.50
 -12  -8  -3   20.30    3.30
 -12  -8  -3   22.80    2.70
  12  -8   3   21.70    3.20
  12   8   3   20.50    2.60
  12   8   3   18.40    2.70
 -13  -8  -3    0.80    2.40
 -13  -8  -3    7.10    2.00
  13   8   3    7.50    2.00
  13   8   3    4.90    1.90
 -14   9   3   -3.40    1.50
  13  -9  -3   -5.40    3.00
 -13  -9   3   -1.60    1.80
 -13   9   3   -0.60    1.50
  13   9  -3   -0.90    1.10
 -12  -9   3    1.20    1.80
  12  -9  -3   -0.40    2.00
 -12  -9   3    1.70    2.20
  12   9  -3    4.40    1.60
 -12   9   3    4.30    1.80
  12   9  -3    3.30    1.30
 -11  -9   3    0.70    1.50
  11  -9  -3   -1.20    1.80
 -11  -9   3   -0.80    2.00
  11   9  -3   -1.70    1.00
  11   9  -3   -0.30    0.90
 -11   9   3   -0.80    1.20
 -10  -9   3   -1.10    1.30
  10  -9  -3    0.50    1.70
 -10  -9   3   -1.90    1.80
 -10   9   3    1.30    1.40
  10   9  -3   -0.20    1.10
  10   9  -3   -0.80    0.90
  -9  -9   3    1.90    1.40
   9  -9  -3    2.00    1.70
  -9  -9   3    1.00    1.80
  -9   9   3    4.40    1.50
   9   9  -3    5.80    1.60
   9   9  -3    4.60    1.20
  -8  -9   3    0.80    1.70
   8  -9  -3    4.10    1.80
  -8  -9   3    1.30    1.20
  -8   9   3    3.10    1.60
  -8   9   3    4.70    1.60
   8   9  -3    2.70    1.30
   8   9  -3    1.90    1.00
   7  -9  -3    4.20    1.80
  -7  -9   3    2.20    1.60
  -7  -9   3    1.50    1.20
   7   9  -3    5.80    1.40
  -7   9   3    3.70    1.50
   7   9  -3    3.10    1.00
  -7   9   3    5.00    1.60
  -6  -9   3   38.20    3.40
   6  -9  -3   34.70    3.10
  -6  -9   3   38.50    2.50
   6   9  -3   33.40    2.10
  -6   9   3   38.40    2.80
  -6   9   3   33.00    2.70
   6   9  -3   33.90    2.60
  -5  -9   3    2.90    1.00
  -5  -9   3    2.00    1.50
   5  -9  -3    2.20    1.50
  -5   9   3    2.20    1.10
   5   9  -3    0.50    1.10
   5   9  -3    1.70    0.80
  -5   9   3    3.50    1.40
  -4  -9   3   -1.10    1.40
   4  -9  -3    0.40    1.30
   4  -9  -3   -0.90    0.90
  -4  -9   3    0.00    0.70
   4   9  -3    0.00    0.60
  -4   9   3    0.60    1.20
  -4   9   3    1.20    1.10
   4   9  -3    0.80    1.10
   3  -9  -3    1.30    1.00
  -3  -9   3    0.30    1.40
   3  -9  -3    1.00    1.20
  -3  -9   3    0.80    0.70
   3   9  -3    1.70    0.60
  -3   9   3   -0.80    0.90
  -3   9   3    0.70    1.20
   3   9  -3    0.70    0.70
   3   9  -3   -0.90    1.10
  -2  -9   3   28.60    2.60
  -2  -9   3   34.30    1.80
   2  -9  -3   32.30    2.60
   2  -9  -3   34.90    2.60
  -2   9   3   30.00    2.20
   2   9  -3   32.70    2.50
  -2   9   3   31.80    2.50
   2   9  -3   33.60    1.60
   2   9  -3   34.80    1.80
   1  -9  -3   -0.50    1.00
  -1  -9   3   -0.60    1.10
  -1  -9   3   -0.60    0.60
   1   9  -3   -1.60    0.90
  -1   9   3    1.10    1.10
  -1   9   3    1.30    1.00
   1   9  -3   -0.80    0.50
  -1   9   3    0.60    0.90
   0  -9   3   -0.10    0.90
   0  -9  -3    0.20    1.30
   0   9  -3    2.00    0.60
   0   9  -3   -1.00    1.00
   0   9   3    1.30    0.90
   0   9   3    0.80    1.20
   0   9   3    2.80    1.20
  -1  -9  -3   10.70    1.80
   1  -9   3   13.40    1.70
   1  -9   3   13.50    1.80
   1   9   3   14.90    1.60
   1   9   3   13.50    1.80
  -1   9  -3   14.80    1.90
   1   9   3   15.70    1.80
  -1   9  -3   16.40    1.20
   2  -9   3    0.50    1.20
   2  -9   3   -0.80    0.90
  -2  -9  -3   -0.80    1.30
   2   9   3    0.10    0.80
   2   9   3    0.10    1.10
   2   9   3   -0.80    1.00
  -2   9  -3   -0.10    0.60
  -2   9  -3    0.10    1.00
   3  -9   3   56.69    2.80
   3  -9   3   56.79    3.40
  -3  -9  -3   53.79    4.00
   3   9   3   48.80    3.10
   3   9   3   46.40    2.80
  -3   9  -3   61.09    2.90
  -3   9  -3   51.09    3.20
   4  -9   3    2.30    1.50
  -4  -9  -3   -0.40    1.40
   4   9   3    1.10    1.00
  -4   9  -3    0.40    1.20
   4   9   3    0.30    1.10
   5  -9   3   25.90    2.60
  -5  -9  -3   22.90    2.80
   5   9   3   24.40    2.50
  -5   9  -3   28.40    2.60
   5   9   3   31.80    2.40
  -6  -9  -3   -0.20    1.80
   6  -9   3    0.30    1.60
   6   9   3   -0.20    1.10
   6   9   3   -0.70    1.10
   7  -9   3    0.90    1.50
  -7  -9  -3   -2.90    1.40
   7   9   3    1.80    1.30
   7   9   3    1.30    1.20
  -8  -9  -3   -0.90    1.80
   8  -9   3   -2.90    1.50
   8   9   3   -1.70    0.90
   8   9   3    0.80    1.30
  -9  -9  -3   -3.90    1.60
   9  -9   3   -1.40    1.80
   9   9   3   -1.60    1.20
   9   9   3   -3.40    1.10
  10  -9   3    9.90    2.40
 -10  -9  -3    9.00    2.60
  10   9   3    9.70    2.10
  10   9   3    9.80    2.00
 -11  -9  -3   15.80    3.10
  11  -9   3   10.90    2.70
  11   9   3   13.20    2.30
  11   9   3   16.30    2.60
  12   9   3    5.80    1.90
  12   9   3    7.40    1.90
 -13  10   3    1.30    1.60
 -12  10   3    0.60    1.40
  12  10  -3    1.00    1.20
  11 -10  -3    5.20    2.30
 -11 -10   3   -0.40    2.20
 -11  10   3    4.60    1.70
  11  10  -3    4.30    1.50
  10 -10  -3   -2.20    1.70
 -10 -10   3   -1.10    2.20
 -10  10   3    0.80    1.30
  10  10  -3   -0.80    1.10
  -9 -10   3   -1.10    2.10
   9 -10  -3    1.80    1.90
   9  10  -3    2.70    1.50
  -9  10   3    4.00    1.40
  -8 -10   3    3.80    2.10
   8 -10  -3    5.10    2.00
  -8  10   3    2.70    1.50
  -8  10   3    2.10    1.60
   8  10  -3    4.20    1.50
   7 -10  -3    3.00    1.90
  -7 -10   3    4.60    2.10
  -7  10   3    7.30    1.90
   7  10  -3    4.50    1.50
  -7  10   3    8.20    1.70
  -6 -10   3   -2.30    1.60
   6 -10  -3   -0.60    1.50
  -6  10   3    1.10    1.40
  -6  10   3    1.20    1.20
   6  10  -3   -0.10    1.20
  -5 -10   3   38.80    3.60
   5 -10  -3   33.20    3.10
  -5  10   3   31.60    2.90
  -5  10   3   34.60    2.70
   5  10  -3   33.20    2.70
   4 -10  -3   13.90    2.20
  -4 -10   3    9.30    2.00
  -4  10   3   12.40    1.80
   4  10  -3   12.00    2.00
  -4  10   3   14.20    2.10
   3 -10  -3   64.29    3.50
  -3 -10   3   60.69    4.00
   3 -10  -3   58.09    3.60
  -3  10   3   65.79    3.80
   3  10  -3   58.99    3.50
  -3  10   3   60.99    3.30
   2 -10  -3   27.40    2.70
   2 -10  -3   21.60    2.30
  -2 -10   3   26.50    2.70
  -2  10   3   29.60    2.70
   2  10  -3   30.60    2.80
  -2  10   3   30.20    2.40
   1 -10  -3    0.60    1.30
  -1 -10   3    0.30    1.10
  -1  10   3    0.90    1.00
  -1  10   3    1.60    1.10
  -1  10   3    0.70    1.20
   1  10  -3    0.50    1.20
   0 -10  -3    2.10    1.50
   0 -10   3    1.20    1.20
   0  10   3    3.60    1.30
   0  10  -3    3.70    1.40
   0  10   3    2.80    1.10
   0  10   3    4.00    1.50
   1 -10   3    2.60    1.40
   1 -10   3    1.90    1.20
  -1 -10  -3    3.00    1.50
   1  10   3    3.30    1.30
   1  10   3    4.20    1.20
   1  10   3    2.30    1.40
  -1  10  -3    3.30    1.40
  -2 -10  -3    1.40    1.60
   2 -10   3    3.10    1.50
   2 -10   3    4.20    1.20
   2  10   3    2.90    1.30
   2  10   3    3.40    1.10
  -2  10  -3    4.80    1.50
   2  10   3    5.40    1.50
  -3 -10  -3   12.60    2.40
   3 -10   3   12.50    2.00
   3  10   3   14.80    1.70
   3  10   3   11.60    2.00
   3  10   3   12.20    1.80
  -3  10  -3    9.70    1.90
   4 -10   3    0.50    1.50
  -4 -10  -3   -0.60    1.60
  -4  10  -3   -0.70    1.30
   4  10   3   -1.30    0.90
   4  10   3   -1.00    1.20
   5 -10   3    2.00    1.60
  -5 -10  -3    0.80    1.80
   5  10   3    1.50    1.10
  -5  10  -3   -0.30    1.30
   5  10   3    1.50    1.30
  -6 -10  -3   -3.60    1.50
   6 -10   3   -1.30    1.50
   6  10   3   -0.50    1.20
   6  10   3    0.10    1.00
  -7 -10  -3    2.20    2.00
   7 -10   3   -1.40    1.60
   7  10   3    0.80    1.30
   7  10   3   -0.10    1.00
   8 -10   3    0.60    1.80
  -8 -10  -3    1.90    2.10
   8  10   3    0.80    1.30
   8  10   3    2.00    1.50
  -9 -10  -3   -1.80    2.00
   9 -10   3    1.40    1.90
   9  10   3    2.50    1.40
   9  10   3    2.30    1.50
  10 -10   3    7.70    2.70
 -10 -10  -3   -1.20    2.40
  10  10   3    4.00    1.50
  10  10   3    1.30    1.60
  11  10   3    0.90    1.40
  11  10   3    0.00    1.40
  12  11  -3    0.30    1.80
  11  11  -3    0.00    1.20
  10 -11  -3    0.30    2.00
  10  11  -3   -1.10    1.20
   9 -11  -3    0.70    1.90
  -9 -11   3   -0.40    2.00
   9  11  -3    3.40    1.40
  -9  11   3    2.30    1.70
   8 -11  -3   16.00    2.70
  -8 -11   3   11.10    2.70
  -8  11   3   22.00    2.50
   8  11  -3   13.90    2.20
  -8  11   3   12.40    2.40
   7 -11  -3    0.60    1.80
  -7 -11   3    0.50    2.00
  -7  11   3    3.90    1.50
  -7  11   3    0.10    1.70
   7  11  -3    2.20    1.40
   6 -11  -3    8.80    2.10
  -6 -11   3    3.80    2.10
  -6  11   3    8.10    2.00
   6  11  -3    7.00    1.70
  -6  11   3    7.20    1.70
  -5 -11   3    1.40    1.80
   5 -11  -3    0.00    1.60
  -5  11   3    2.30    1.30
   5  11  -3   -1.00    1.30
  -5  11   3   -0.70    1.40
  -4 -11   3    2.90    1.80
   4 -11  -3    3.10    1.80
  -4  11   3    4.80    1.50
  -4  11   3    2.20    1.60
   4  11  -3    4.80    1.70
   3 -11  -3    0.60    1.50
  -3 -11   3   -0.40    1.40
  -3  11   3    2.70    1.70
   3  11  -3   -0.70    1.30
  -3  11   3   -0.70    1.00
  -2 -11   3    0.10    1.50
   2 -11  -3    0.70    1.30
   2 -11  -3    1.30    1.50
  -2  11   3    2.90    1.30
   2  11  -3    1.60    1.40
  -2  11   3    1.60    1.40
  -1 -11   3    0.40    1.40
   1 -11  -3    1.80    1.40
   1 -11  -3    0.90    1.40
  -1  11   3    0.50    1.40
   1  11  -3    4.30    1.70
  -1  11   3    0.60    1.10
   0 -11  -3    5.80    1.80
   0 -11   3    3.90    1.60
   0 -11   3    5.80    1.70
   0  11   3    6.70    1.70
   0  11   3    7.70    1.40
   0  11   3    7.30    1.60
   0  11  -3    4.10    1.60
  -1 -11  -3    5.40    2.00
   1 -11   3    7.90    1.90
   1  11   3    8.80    1.50
   1  11   3    9.60    1.70
   1  11   3    6.60    1.70
  -1  11  -3    5.50    1.70
   2 -11   3   -0.30    1.40
  -2 -11  -3   -1.50    1.70
   2  11   3   -0.20    0.90
   2  11   3    0.50    1.30
  -2  11  -3    1.20    1.50
   2  11   3    1.20    1.20
   3 -11   3   -0.50    1.40
  -3 -11  -3    0.20    1.70
   3  11   3    2.30    1.50
   3  11   3    0.00    1.00
  -3  11  -3   -0.80    1.30
   3  11   3    1.30    1.30
  -4 -11  -3    1.50    1.90
   4 -11   3    5.00    2.10
   4  11   3    3.60    1.50
   4  11   3    3.10    1.30
   4  11   3    3.60    1.70
  -4  11  -3    4.60    1.80
   5 -11   3    1.40    1.80
  -5 -11  -3    0.80    2.00
   5  11   3   -0.90    1.30
   5  11   3    0.40    1.10
  -5  11  -3   -3.00    1.30
   6 -11   3    1.50    2.00
  -6 -11  -3    0.40    2.30
   6  11   3    6.10    1.80
   6  11   3    3.50    1.30
   7 -11   3   -2.50    1.90
  -7 -11  -3   -1.50    1.90
   7  11   3    0.10    1.10
   7  11   3    0.40    1.30
   8 -11   3    0.50    2.00
  -8 -11  -3    0.30    2.20
   8  11   3    2.70    1.40
   8  11   3    0.90    1.50
   9  11   3    0.00    1.30
   9  11   3   -2.40    1.40
  10  11   3    2.60    1.50
  10  12  -3    2.00    1.60
   9  12  -3    2.10    1.60
  -8 -12   3   -4.20    1.90
   8 -12  -3   -1.90    2.20
   8  12  -3    0.30    1.30
  -8  12   3   -1.50    1.60
  -7 -12   3    2.70    2.40
   7 -12  -3    2.40    2.00
  -7  12   3    1.40    1.80
   7  12  -3    6.80    1.80
   6 -12  -3    2.40    1.90
  -6 -12   3   -0.80    1.90
  -6  12   3    1.80    1.80
   6  12  -3    1.10    1.70
  -5 -12   3   -1.20    1.80
   5 -12  -3   -3.60    1.50
   5  12  -3   -0.30    1.40
  -5  12   3   -0.80    1.50
  -4 -12   3   -3.90    1.60
   4 -12  -3    1.10    1.80
   4  12  -3   -1.30    1.30
  -4  12   3   -1.00    1.50
  -3 -12   3    1.60    1.90
   3 -12  -3    2.90    1.80
   3  12  -3    2.00    1.80
  -3  12   3    0.90    1.60
  -2 -12   3    0.40    1.50
   2 -12  -3    1.00    1.50
   2  12  -3   -1.30    1.40
  -2  12   3    1.20    1.50
   1 -12  -3    4.80    1.70
  -1 -12   3   -1.60    1.50
   1  12  -3    1.30    1.60
  -1  12   3    2.60    1.60
   0 -12  -3   -0.40    1.60
   0 -12   3    2.70    1.70
   0  12   3   -0.20    1.50
   0  12  -3   -0.50    1.40
   0  12   3   -0.30    1.40
  -1 -12  -3   -1.10    1.80
   1 -12   3    1.60    1.60
   1  12   3    1.00    1.50
   1  12   3   -0.30    1.20
   1  12   3   -1.90    1.50
  -1  12  -3    1.70    1.60
   2 -12   3    2.40    2.00
  -2 -12  -3    0.90    1.90
   2  12   3    0.10    1.30
  -2  12  -3    1.50    1.80
   2  12   3    0.10    1.20
   2  12   3    4.40    1.70
  -3 -12  -3    2.30    2.00
   3 -12   3    3.70    1.90
  -3  12  -3    3.90    1.90
   3  12   3    3.60    2.00
   3  12   3    3.00    1.70
   3  12   3    5.60    1.70
  -4 -12  -3   -1.60    2.00
   4 -12   3   -2.10    1.70
   4  12   3   -1.20    1.30
  -4  12  -3   -1.70    1.70
   4  12   3    2.80    1.70
   4  12   3    0.00    1.60
  -5 -12  -3   -1.00    2.00
   5 -12   3    2.40    2.10
   5  12   3    5.40    2.00
   5  12   3    4.40    1.90
  -5  12  -3    0.20    1.70
   6 -12   3   -1.50    1.90
  -6 -12  -3   -2.20    2.00
   6  12   3   -1.00    1.40
  -7 -12  -3   -2.20    2.30
   7  12   3    2.40    1.70
  -6 -13   3   -2.30    2.00
   6  13  -3   -0.30    1.50
  -5 -13   3   -4.10    1.80
   5  13  -3   -0.20    1.50
  -5  13   3   -1.00    1.70
  -4 -13   3   -1.00    2.00
   4 -13  -3   -2.30    1.70
  -4  13   3   -1.30    1.60
   4  13  -3   -0.90    1.50
  -3 -13   3   -0.30    1.80
   3 -13  -3    2.00    1.90
   3  13  -3   -1.60    1.50
  -3  13   3    0.50    1.70
   2 -13  -3   -0.60    1.60
  -2  13   3   -0.90    1.60
   2  13  -3   -1.30    1.50
   1 -13  -3   -0.30    1.60
  -1 -13   3   -0.60    1.70
   1  13  -3   -0.20    1.50
  -1  13   3    0.50    1.80
   0 -13  -3    1.30    1.60
   0 -13   3    0.10    1.70
   0  13  -3   -0.70    1.60
   0  13   3    0.50    1.80
   1 -13   3    1.00    1.80
  -1 -13  -3   -1.80    1.90
   1  13   3    1.90    1.70
  -1  13  -3   -0.10    1.60
   2 -13   3   -0.60    1.70
  -2 -13  -3   -4.00    1.90
  -2  13  -3   -3.60    1.50
   2  13   3    2.40    1.70
  -3 -13  -3    7.70    2.50
   3 -13   3    6.70    4.00
   3  13   3    6.30    2.10
  -3  13  -3    3.50    2.00
  -4 -13  -3   -0.40    2.10
  -4  13  -3    3.80    2.30
   4  13   3   -0.60    1.80
  -5 -13  -3   -3.10    2.30
 -17   0   4   -2.30    1.90
  17   0  -4    1.60    1.60
 -16   0   4   -0.20    1.80
  16   0  -4    0.10    1.50
 -15   0   4   -1.80    1.50
  15   0  -4    0.20    1.30
 -14   0   4    1.10    1.50
 -14   0   4    1.40    1.10
  14   0  -4    2.60    1.60
 -13   0   4    0.40    1.40
  13   0  -4   -0.10    1.20
 -13   0   4    0.40    0.90
  12   0  -4   87.39    4.20
 -12   0   4   86.59    4.50
 -12   0   4   86.99    4.00
  11   0  -4   -0.50    1.10
 -11   0   4   -0.60    0.80
 -11   0   4   -2.20    1.10
  10   0  -4   16.50    1.80
 -10   0   4   16.20    1.60
 -10   0   4   15.10    1.80
  -9   0   4   -0.10    0.90
   9   0  -4   -0.20    0.80
  -9   0   4   -0.40    0.80
  -9   0   4   -1.20    0.90
  -9   0   4    0.00    0.60
  -8   0   4  122.39    4.70
  -8   0   4  119.89    4.40
  -8   0   4  124.29    4.50
  -8   0   4  115.59    4.60
   8   0  -4  116.69    4.50
  -7   0   4    0.20    0.70
  -7   0   4   -0.20    0.50
   7   0  -4    0.60    0.70
  -7   0   4    0.00    0.70
  -7   0   4   -0.20    0.60
  -6   0   4   37.60    2.00
   6   0  -4   39.40    1.90
  -6   0   4   39.90    2.00
  -6   0   4   37.40    1.80
  -5   0   4   -1.40    0.50
   5   0  -4   -1.30    0.40
  -5   0   4   -1.50    0.50
   5   0  -4   -1.70    0.50
  -5   0   4   -1.50    0.50
  -5   0   4   -1.30    0.50
   4   0  -4    2.80    0.60
  -4   0   4    3.30    0.70
   4   0  -4    3.50    0.30
  -4   0   4    2.10    0.60
  -4   0   4    3.20    0.60
   4   0  -4    3.80    0.70
   4   0  -4    3.00    0.60
  -4   0   4    2.90    0.60
   4   0  -4    3.00    0.50
  -3   0   4   -1.10    0.40
   3   0  -4   -0.40    0.40
   3   0  -4   -0.50    0.50
   3   0  -4   -0.70    0.30
  -3   0   4   -1.00    0.40
  -3   0   4   -1.20    0.30
  -3   0   4    0.70    0.50
   3   0  -4   -0.80    0.40
   2   0  -4  571.44   17.80
  -2   0   4  573.24   17.80
   2   0  -4  606.94   17.60
  -2   0   4  608.44   17.90
   2   0  -4  612.24   17.80
   2   0  -4  603.84   17.90
  -2   0   4  601.64   17.60
  -2   0   4  578.24   17.80
   1   0  -4   -0.40    0.30
   1   0  -4   -0.10    0.30
  -1   0   4   -0.20    0.40
  -1   0   4    0.00    0.40
  -1   0   4   -0.20    0.40
   0   0  -4  709.13   20.40
   0   0   4  697.63   20.70
   0   0  -4  699.13   20.60
   0   0  -4  701.73   20.60
   0   0   4  656.53   20.50
   0   0   4  681.53   20.60
   0   0   4  691.93   20.80
   1   0   4   -0.10    0.30
  -1   0  -4    0.30    0.30
   1   0   4    0.00    0.50
  -1   0  -4   -0.50    0.30
   1   0   4   -0.30    0.40
   1   0   4   -0.20    0.40
  -1   0  -4   -0.40    0.50
  -2   0  -4   10.70    0.80
  -2   0  -4   10.70    0.80
   2   0   4   11.80    0.90
   2   0   4   11.50    0.80
   2   0   4   11.80    1.10
  -2   0  -4    9.80    1.00
  -3   0  -4   -0.10    0.40
  -3   0  -4    0.70    0.60
   3   0   4   -0.20    0.50
   3   0   4   -0.30    0.40
   3   0   4   -0.20    0.40
  -4   0  -4  435.46   12.50
  -4   0  -4  386.66   12.30
   4   0   4  387.66   12.30
   4   0   4  375.56   12.20
   4   0   4  401.06   12.40
   5   0   4    0.10    0.70
   5   0   4   -1.00    0.50
   5   0   4    0.10    0.60
  -5   0  -4   -0.30    0.60
  -6   0  -4   -0.40    0.60
   6   0   4    1.90    0.80
  -7   0  -4   -0.30    0.80
   7   0   4    0.10    0.80
  -7   0  -4    0.80    0.80
   8   0   4   44.00    2.50
  -8   0  -4   43.80    2.70
  -8   0  -4   42.20    2.40
  -9   0  -4   -0.50    0.80
   9   0   4   -0.50    1.00
  -9   0  -4   -0.10    1.10
 -10   0  -4   20.00    2.20
 -10   0  -4   18.20    1.80
  10   0   4   24.20    2.30
  11   0   4   -0.10    1.30
 -11   0  -4   -0.10    1.00
 -11   0  -4    0.40    1.30
 -12   0  -4    6.60    1.70
  12   0   4    8.10    1.80
 -12   0  -4    7.70    1.40
  13   0   4   -0.70    1.10
  13   0   4   -0.20    1.50
  14   0   4   13.80    2.30
  14   0   4   14.70    2.40
  15   0   4    1.70    1.70
  15   0   4    2.10    1.70
 -17  -1   4    7.50    2.50
  17  -1  -4    5.30    1.90
 -17   1   4   10.20    2.60
  17   1  -4    7.90    2.10
  16  -1  -4    1.40    1.60
 -16  -1   4   -3.00    1.80
  16   1  -4    2.30    1.60
 -16   1   4    1.10    2.00
  15  -1  -4    1.80    1.50
 -15  -1   4   -2.10    1.60
 -15  -1   4   -1.40    1.20
 -15   1   4   -2.40    1.60
  15   1  -4    0.10    1.40
  14  -1  -4    5.00    1.60
 -14  -1   4   10.20    2.20
 -14  -1   4    7.00    1.60
  14   1  -4    5.60    1.80
 -14   1   4    3.40    1.70
 -13  -1   4   10.80    1.90
  13  -1  -4    7.90    1.70
 -13  -1   4    7.80    1.50
 -13   1   4    8.60    1.30
 -13   1   4    6.10    1.70
  13   1  -4   10.70    1.90
 -12  -1   4   55.89    3.20
 -12  -1   4   59.69    3.80
  12  -1  -4   53.39    3.30
 -12   1   4   58.89    3.00
 -12   1   4   69.29    3.90
  12   1  -4   53.89    3.30
  11  -1  -4   22.10    2.20
 -11  -1   4   18.20    1.80
 -11  -1   4   17.80    2.10
 -11   1   4   21.30    2.30
 -11   1   4   18.60    2.20
  11   1  -4   18.60    2.00
 -11   1   4   22.50    1.90
 -10  -1   4   20.80    1.90
 -10  -1   4   24.10    2.20
  10  -1  -4   25.80    2.20
 -10   1   4   22.20    2.10
 -10   1   4   22.40    2.20
 -10   1   4   23.90    1.80
  10   1  -4   23.80    2.00
  -9  -1   4    0.90    0.80
  -9  -1   4   -0.10    0.70
  -9  -1   4    1.70    1.00
   9  -1  -4    1.20    0.90
  -9   1   4   -0.30    0.90
  -9   1   4   -0.10    0.60
  -9   1   4    1.20    0.90
  -9   1   4    0.60    0.90
   9   1  -4    0.90    0.90
  -8  -1   4    0.80    0.60
   8  -1  -4    0.60    0.80
  -8  -1   4    0.80    0.70
  -8  -1   4   -0.40    0.80
   8   1  -4    0.70    0.70
  -8   1   4    1.10    0.60
  -8   1   4    1.20    0.80
  -8   1   4    0.20    0.90
  -8   1   4    0.40    0.70
   7  -1  -4   24.90    1.70
  -7  -1   4   26.40    1.80
   7  -1  -4   29.50    1.30
  -7  -1   4   25.10    1.80
  -7  -1   4   26.30    1.70
  -7  -1   4   23.90    1.40
  -7   1   4   25.70    1.60
   7   1  -4   22.70    1.60
  -7   1   4   24.10    1.70
  -7   1   4   26.70    1.80
  -6  -1   4    1.20    0.60
  -6  -1   4    2.60    0.80
  -6  -1   4    2.20    0.60
   6  -1  -4    2.10    0.40
  -6  -1   4    1.40    0.60
   6  -1  -4    3.00    0.70
  -6   1   4    1.30    0.70
   6   1  -4    1.20    0.50
  -6   1   4    1.50    0.70
   6   1  -4    2.10    0.70
  -6   1   4    0.90    0.60
  -5  -1   4    7.00    0.90
  -5  -1   4    6.40    0.70
   5  -1  -4    7.40    0.60
  -5  -1   4    6.80    0.80
  -5  -1   4    5.50    0.80
   5  -1  -4    6.20    0.80
   5   1  -4    7.00    0.70
  -5   1   4    7.30    0.80
  -5   1   4    6.00    0.90
  -5   1   4    7.20    0.90
  -5   1   4    5.80    0.80
   5   1  -4    6.10    0.80
  -4  -1   4  146.09    5.00
   4  -1  -4  152.18    4.60
   4  -1  -4  152.08    5.00
  -4  -1   4  154.58    4.90
  -4  -1   4  146.79    4.80
  -4  -1   4  143.99    5.10
   4  -1  -4  145.99    4.90
   4  -1  -4  163.98    5.10
   4  -1  -4  144.49    4.90
   4   1  -4  151.18    5.20
   4   1  -4  154.18    5.00
   4   1  -4  150.98    4.90
   4   1  -4  152.68    4.60
  -4   1   4  146.59    5.00
  -4   1   4  145.29    5.10
  -4   1   4  152.78    4.90
   4   1  -4  151.88    4.80
  -4   1   4  145.69    5.00
  -3  -1   4  639.74   18.70
   3  -1  -4  637.24   18.60
   3  -1  -4  633.14   18.80
   3  -1  -4  630.84   18.90
  -3  -1   4  609.54   18.80
  -3  -1   4  598.84   18.70
   3  -1  -4  638.44   18.70
   3  -1  -4  649.74   19.00
  -3  -1   4  613.34   18.90
   3  -1  -4  649.54   18.90
   3   1  -4  614.44   18.50
   3   1  -4  649.14   18.80
  -3   1   4  623.24   18.60
  -3   1   4  640.74   18.70
  -3   1   4  585.04   18.80
  -3   1   4  593.04   18.90
  -3   1   4  626.94   18.80
   3   1  -4  646.24   18.80
   3   1  -4  627.14   18.90
   2  -1  -4 2722.53   80.59
  -2  -1   4 2603.54   80.69
   2  -1  -4 2820.02   80.29
  -2  -1   4 2698.53   80.79
  -2  -1   4 2759.92   80.09
   2  -1  -4 2751.52   80.49
  -2  -1   4 2698.53   81.09
   2  -1  -4 2787.72   80.99
  -2  -1   4 3019.30   80.59
  -2   1   4 2433.36   80.59
  -2   1   4 2640.04   80.19
  -2   1   4 2600.54   80.69
  -2   1   4 2841.52   80.39
   2   1  -4 2707.53   80.19
  -2   1   4 2670.93   80.89
  -2   1   4 2614.54   80.19
   2   1  -4 2696.83   80.19
   2   1  -4 2742.43   80.89
  -1  -1   4   15.00    0.70
  -1  -1   4   14.90    0.70
   1  -1  -4   15.30    0.60
  -1  -1   4   16.70    0.80
  -1  -1   4   13.40    0.90
   1  -1  -4   15.10    0.90
   1  -1  -4   15.90    0.90
   1   1  -4   15.80    0.80
   1   1  -4   16.00    0.70
  -1   1   4   14.80    1.00
  -1   1   4   16.80    1.00
  -1   1   4   15.70    1.10
   1   1  -4   16.00    0.90
  -1   1   4   15.40    1.00
   0  -1  -4   48.20    2.20
   0  -1   4   51.49    2.00
   0  -1   4   51.69    1.80
   0  -1   4   52.89    1.80
   0  -1  -4   53.39    2.00
   0  -1  -4   53.89    1.70
   0  -1  -4   54.69    2.00
   0   1  -4   54.49    1.80
   0   1   4   51.49    2.00
   0   1   4   53.79    2.20
   0   1   4   49.99    2.00
  -1  -1  -4    9.80    1.00
   1  -1   4    9.90    0.70
  -1  -1  -4    9.50    0.70
  -1  -1  -4   10.90    0.80
  -1  -1  -4    8.40    0.60
   1  -1   4    9.70    0.70
  -1   1  -4   11.30    0.60
   1   1   4   10.30    0.80
   1   1   4   11.30    0.80
  -1   1  -4   10.80    0.70
   1   1   4   11.00    1.00
   2  -1   4 1006.40   29.00
   2  -1   4  945.41   28.80
  -2  -1  -4  997.30   29.00
  -2  -1  -4  975.30   29.10
  -2  -1  -4 1027.10   28.80
   2  -1   4  922.81   28.80
   2   1   4  960.10   29.00
   2   1   4  919.01   28.80
  -2   1  -4  993.20   28.80
   2   1   4  983.70   29.10
   2   1   4  941.81   28.80
   2   1   4  969.00   28.90
   3  -1   4  261.27    8.30
   3  -1   4  261.77    8.30
  -3  -1  -4  257.37    8.60
   3  -1   4  271.67    8.40
  -3  -1  -4  275.37    8.40
  -3   1  -4  257.87    8.40
   3   1   4  263.87    8.50
   3   1   4  269.57    8.60
  -3   1  -4  275.97    8.40
   3   1   4  260.77    8.30
   3   1   4  264.57    8.30
   3   1   4  276.97    8.50
  -4  -1  -4   17.60    1.60
   4  -1   4   17.50    1.20
   4  -1   4   15.00    1.30
   4   1   4   15.30    1.20
  -4   1  -4   14.70    1.10
   4   1   4   16.00    1.20
   5  -1   4    1.60    0.60
  -5  -1  -4    2.90    0.90
   5  -1   4    2.00    0.70
   5   1   4    2.30    0.70
   5   1   4    3.00    0.80
  -5   1  -4    1.80    0.60
  -6  -1  -4    5.20    1.00
   6  -1   4    5.30    0.80
   6  -1   4    5.10    1.00
  -6  -1  -4    4.90    1.10
   6   1   4    6.40    1.00
   6   1   4    5.60    1.00
  -6   1  -4    4.20    0.70
  -7  -1  -4   56.99    2.90
  -7  -1  -4   58.79    2.90
   7  -1   4   54.79    2.70
   7   1   4   58.09    2.80
  -7   1  -4   55.89    2.50
   7   1   4   53.89    2.70
   8  -1   4    4.40    1.20
  -8  -1  -4    3.10    1.10
  -8  -1  -4    2.20    1.20
   8   1   4    4.00    1.10
   8   1   4    2.60    1.00
  -8   1  -4    3.20    0.80
  -9  -1  -4   74.39    3.80
  -9  -1  -4   75.49    3.60
   9  -1   4   73.49    3.70
  -9   1  -4   76.49    3.30
   9   1   4   77.49    3.70
   9   1   4   76.79    3.60
 -10  -1  -4    0.00    1.20
 -10  -1  -4    0.00    1.20
  10  -1   4    1.00    1.10
 -10   1  -4    1.50    0.90
  10   1   4    2.10    1.30
  10   1   4   -0.50    1.00
 -11  -1  -4   49.00    3.20
 -11  -1  -4   52.19    3.40
  11  -1   4   56.39    3.50
 -11   1  -4   52.09    2.80
  11   1   4   51.29    3.30
  11   1   4   50.19    3.20
  12  -1   4    0.10    1.30
 -12  -1  -4   -1.70    1.10
 -12  -1  -4   -1.30    1.30
  12   1   4   -0.80    1.20
  12   1   4   -0.10    1.10
 -13  -1  -4   -0.10    1.70
  13  -1   4    0.20    1.40
 -13  -1  -4   -0.50    1.20
  13   1   4   -0.10    1.30
  13   1   4   -0.10    1.40
  14  -1   4   -0.40    1.50
  14   1   4   -0.20    1.50
  14   1   4   -1.10    1.30
  15  -1   4    1.60    1.80
  15  -1   4    2.50    1.50
  15   1   4   -1.40    1.40
  15   1   4   -1.40    1.70
  16  -1   4    2.30    1.80
  17  -2  -4    7.60    2.20
 -17   2   4    5.50    2.20
  17   2  -4    8.60    2.20
  16  -2  -4    2.30    1.80
 -16  -2   4   -1.10    1.80
  16   2  -4    3.30    1.70
 -16   2   4    1.70    1.70
 -15  -2   4    1.90    1.50
 -15  -2   4    3.40    2.00
  15  -2  -4    4.10    1.90
  15   2  -4    3.80    1.80
 -15   2   4    4.50    1.90
  14  -2  -4   13.70    2.20
 -14  -2   4   12.70    2.30
 -14  -2   4    9.90    1.90
  14   2  -4   13.40    2.10
 -14   2   4   10.80    2.20
  13  -2  -4    1.40    1.50
 -13  -2   4    1.90    1.30
 -13  -2   4    1.40    1.60
  13   2  -4    3.30    1.60
 -13   2   4    2.80    1.50
 -12  -2   4   14.80    2.00
 -12  -2   4   17.90    2.30
  12  -2  -4   16.90    2.10
 -12   2   4   19.30    1.70
 -12   2   4   19.40    2.30
 -12   2   4   15.90    2.00
  12   2  -4   17.90    2.20
 -11  -2   4  131.69    5.60
  11  -2  -4  121.89    5.30
 -11  -2   4  126.79    5.40
 -11   2   4  117.49    5.30
 -11   2   4  124.09    5.50
 -11   2   4  129.19    4.80
  11   2  -4  123.39    5.20
 -10  -2   4   35.30    2.80
 -10  -2   4   29.20    2.40
 -10   2   4   35.60    2.00
 -10   2   4   32.80    2.40
 -10   2   4   32.70    2.50
  10   2  -4   31.50    2.30
   9  -2  -4  111.29    4.40
  -9  -2   4  114.29    4.70
  -9  -2   4  110.29    4.70
   9   2  -4  103.89    4.40
  -9   2   4  109.09    4.60
  -9   2   4  105.19    4.50
  -9   2   4  111.19    4.10
   8  -2  -4   11.60    1.30
  -8  -2   4   11.00    1.40
  -8  -2   4   10.80    1.40
  -8  -2   4   11.20    1.00
  -8   2   4   12.60    1.40
  -8   2   4   11.90    1.10
  -8   2   4   12.90    1.40
  -8   2   4   10.30    1.40
   8   2  -4   10.90    1.30
  -7  -2   4   94.49    4.00
  -7  -2   4  102.59    3.50
   7  -2  -4  100.99    3.90
  -7  -2   4  104.79    4.20
   7   2  -4  100.69    3.50
  -7   2   4  102.59    4.00
   7   2  -4  101.49    3.90
  -7   2   4  101.79    3.90
  -7   2   4  105.09    4.10
   6  -2  -4   10.50    0.90
  -6  -2   4    8.60    1.10
  -6  -2   4    9.60    1.10
   6  -2  -4    8.20    1.00
  -6  -2   4   11.50    0.90
  -6   2   4    9.40    1.00
  -6   2   4   11.40    1.20
   6   2  -4   10.40    1.10
  -6   2   4    9.10    1.10
   6   2  -4   10.80    0.80
  -5  -2   4   22.60    1.60
   5  -2  -4   25.20    1.40
  -5  -2   4   21.60    1.50
  -5  -2   4   21.60    1.20
   5  -2  -4   24.10    1.20
   5  -2  -4   23.20    1.40
   5   2  -4   21.90    1.10
   5   2  -4   22.30    1.30
  -5   2   4   24.40    1.40
  -5   2   4   20.40    1.50
   5   2  -4   22.60    1.10
  -5   2   4   22.50    1.50
   4  -2  -4  341.57   10.30
  -4  -2   4  318.07   10.10
  -4  -2   4  318.17   10.20
   4  -2  -4  346.07   10.10
   4  -2  -4  335.67   10.30
  -4  -2   4  351.86   10.30
  -4  -2   4  315.07   10.40
   4   2  -4  335.27   10.10
   4   2  -4  344.97   10.30
   4   2  -4  327.97   10.00
  -4   2   4  338.47   10.30
  -4   2   4  333.47   10.10
  -4   2   4  315.57   10.50
  -4   2   4  330.27   10.30
  -4   2   4  326.97   10.40
   3  -2  -4   94.89    3.40
  -3  -2   4   98.79    3.30
   3  -2  -4   94.39    3.20
   3  -2  -4   95.39    3.40
   3  -2  -4  100.29    3.20
  -3  -2   4   93.59    3.40
  -3  -2   4   83.99    3.10
  -3  -2   4   92.69    3.20
   3  -2  -4   93.29    3.20
   3  -2  -4   95.99    3.50
  -3  -2   4   99.39    3.10
   3   2  -4   93.79    3.10
  -3   2   4   96.99    3.40
  -3   2   4  100.79    3.40
  -3   2   4   91.69    3.40
  -3   2   4   93.39    3.20
   3   2  -4   93.99    3.10
  -3   2   4   91.59    3.20
  -3   2   4   93.69    3.10
   3   2  -4   97.19    3.20
   3   2  -4   94.09    3.40
   2  -2  -4  196.68    6.30
   2  -2  -4  185.48    6.00
   2  -2  -4  210.58    6.10
  -2  -2   4  178.38    6.20
  -2  -2   4  197.48    6.00
   2  -2  -4  194.88    6.20
   2  -2  -4  199.38    6.20
  -2  -2   4  191.08    6.00
  -2  -2   4  190.08    5.90
  -2   2   4  179.08    6.20
  -2   2   4  190.78    6.00
   2   2  -4  190.78    5.90
  -2   2   4  190.48    6.20
  -2   2   4  192.28    6.00
  -2   2   4  201.18    6.30
   2   2  -4  198.78    5.90
   1  -2  -4   29.00    1.30
  -1  -2   4   30.90    1.20
   1  -2  -4   27.00    1.50
  -1  -2   4   27.70    1.30
  -1  -2   4   28.50    1.00
  -1   2   4   29.10    1.40
   1   2  -4   28.80    1.20
  -1   2   4   29.60    1.50
  -1   2   4   28.30    1.60
  -1   2   4   30.00    1.40
   1   2  -4   29.40    1.00
  -1   2   4   28.10    1.30
   0  -2   4    9.30    0.40
   0  -2  -4    8.40    0.90
   0  -2   4   10.20    0.70
   0  -2  -4   10.10    0.70
   0  -2   4    9.40    0.50
   0  -2  -4    9.70    0.90
   0   2   4    8.40    0.90
   0   2   4   11.00    0.90
   0   2   4    9.60    0.90
  -1  -2  -4  288.77    8.60
  -1  -2  -4  280.17    8.60
   1  -2   4  293.57    8.80
  -1  -2  -4  267.87    9.00
   1  -2   4  266.87    8.60
  -1  -2  -4  289.67    8.80
   1  -2   4  286.67    8.40
   1   2   4  273.77    8.80
   1   2   4  274.77    8.60
   1   2   4  286.67    9.00
   2  -2   4  405.86   12.50
   2  -2   4  404.36   12.60
  -2  -2  -4  418.06   13.00
  -2  -2  -4  410.66   12.50
  -2  -2  -4  432.26   12.60
   2   2   4  399.46   12.80
   2   2   4  404.06   12.50
  -2   2  -4  426.56   12.60
   2   2   4  426.96   12.70
  -3  -2  -4 1082.69   32.90
   3  -2   4 1103.89   32.50
  -3  -2  -4 1120.59   32.60
   3  -2   4 1039.20   32.60
   3  -2   4 1121.19   32.50
  -3   2  -4 1109.39   32.60
   3   2   4 1071.99   32.70
   3   2   4 1119.39   32.60
   3   2   4 1057.89   32.40
  -4  -2  -4 1123.19   33.70
   4  -2   4 1118.19   33.40
   4  -2   4 1148.19   33.20
   4   2   4 1095.89   33.50
   4   2   4 1074.49   33.30
   4   2   4 1123.69   33.10
  -5  -2  -4    0.50    0.80
   5  -2   4    0.30    0.80
   5  -2   4    0.10    0.40
  -5  -2  -4    0.60    0.80
   5   2   4    0.50    0.40
   5   2   4    0.50    0.60
   5   2   4    0.40    0.60
   6  -2   4    0.20    0.50
   6  -2   4    0.60    0.80
  -6  -2  -4    0.80    0.90
  -6  -2  -4    0.70    0.80
   6   2   4    0.10    0.70
   6   2   4    1.10    0.70
   7  -2   4    0.40    0.50
  -7  -2  -4   -0.20    1.00
   7  -2   4   -0.30    0.80
  -7  -2  -4   -1.20    0.80
   7   2   4   -1.00    0.80
   7   2   4    1.00    0.90
  -7   2  -4    0.60    0.50
  -8  -2  -4   17.50    1.90
   8  -2   4   19.40    1.90
  -8  -2  -4   23.60    2.20
   8  -2   4   21.20    1.30
   8   2   4   19.40    1.90
   8   2   4   23.80    2.00
  -8   2  -4   22.00    1.50
  -9  -2  -4   81.89    4.00
   9  -2   4   66.79    3.70
  -9  -2  -4   74.39    3.80
  -9   2  -4   77.79    3.10
   9   2   4   69.59    3.60
   9   2   4   77.49    3.70
 -10  -2  -4   -0.90    1.30
  10  -2   4    0.80    1.30
 -10  -2  -4    1.30    1.30
  10   2   4    1.20    1.20
  10   2   4   -0.80    1.00
 -10   2  -4    1.00    0.70
 -11  -2  -4    3.40    1.50
  11  -2   4    0.40    1.30
 -11  -2  -4    1.50    1.40
  11   2   4    1.50    1.30
  11   2   4    3.10    1.40
  12  -2   4    6.20    1.70
 -12  -2  -4    5.50    1.80
 -12  -2  -4    4.30    1.50
  12   2   4    4.40    1.50
  12   2   4    4.70    1.50
 -13  -2  -4    7.60    1.90
  13  -2   4    6.30    1.90
 -13  -2  -4    8.10    1.90
  13   2   4    6.40    1.80
  13   2   4    9.60    2.00
 -14  -2  -4    8.50    2.00
 -14  -2  -4   10.90    2.30
  14  -2   4   11.60    2.30
  14   2   4   10.00    2.20
  14   2   4   10.50    2.10
  15  -2   4    5.30    2.00
  15   2   4    7.60    2.00
  15   2   4    2.00    1.70
 -17   3   4   12.20    2.50
  16  -3  -4    2.40    1.80
 -16  -3   4   -4.00    1.40
 -16  -3   4   -0.10    2.10
 -16   3   4    2.40    1.80
 -15  -3   4   11.50    2.40
 -15  -3   4    9.30    2.00
  15  -3  -4   15.00    2.40
 -15   3   4   10.60    2.10
 -14  -3   4   -1.90    1.40
  14  -3  -4    2.40    1.50
 -14  -3   4    0.80    1.70
 -14   3   4    0.00    1.40
  13  -3  -4    3.60    1.50
 -13  -3   4    3.70    1.40
 -13  -3   4    4.60    1.70
 -13   3   4    1.50    1.40
  13   3  -4    1.90    1.30
 -13   3   4    2.10    1.60
 -12  -3   4    3.60    1.50
 -12  -3   4    2.60    1.50
  12  -3  -4    3.00    1.40
 -12   3   4    2.80    1.50
 -12   3   4    2.70    1.30
  12   3  -4    3.60    1.40
 -11  -3   4   47.00    3.30
 -11  -3   4   38.50    3.00
  11  -3  -4   42.30    2.90
  11   3  -4   39.80    2.80
 -11   3   4   43.80    2.90
 -11   3   4   43.20    2.10
 -11   3   4   40.30    2.90
 -10  -3   4   64.69    3.50
 -10  -3   4   63.69    3.70
  10  -3  -4   65.39    3.40
 -10   3   4   63.49    3.50
 -10   3   4   68.49    2.70
 -10   3   4   63.19    3.50
  -9  -3   4   38.40    2.60
  -9  -3   4   39.10    2.70
   9  -3  -4   39.60    2.40
  -9   3   4   42.00    2.60
  -9   3   4   39.30    1.90
  -9   3   4   37.40    2.50
   9   3  -4   36.50    1.70
  -8  -3   4  112.89    3.80
  -8  -3   4  107.99    4.70
  -8  -3   4  107.99    4.50
   8  -3  -4  104.79    4.30
   8   3  -4  114.59    3.80
  -8   3   4  113.69    4.50
  -8   3   4  104.89    4.50
  -8   3   4  116.89    4.40
  -7  -3   4    1.50    0.50
   7  -3  -4    3.70    1.00
  -7  -3   4    2.10    0.90
  -7  -3   4    1.50    0.80
   7   3  -4    0.70    0.60
   7   3  -4    2.00    0.40
  -7   3   4    1.80    0.70
  -7   3   4    2.20    0.60
  -7   3   4    1.90    0.90
  -7   3   4    3.30    0.90
   6  -3  -4  135.49    5.00
  -6  -3   4  142.39    5.20
  -6  -3   4  137.49    5.40
  -6  -3   4  144.19    4.60
  -6   3   4  148.89    4.80
  -6   3   4  139.89    5.10
   6   3  -4  144.49    4.80
  -6   3   4  140.89    5.20
   6   3  -4  144.49    4.60
  -6   3   4  140.59    4.90
  -5  -3   4   -0.50    0.60
   5  -3  -4   -0.30    0.60
  -5  -3   4   -0.40    0.30
   5  -3  -4   -0.10    0.40
  -5  -3   4    0.30    0.60
   5   3  -4   -0.10    0.30
  -5   3   4   -0.20    0.40
  -5   3   4    0.20    0.70
  -5   3   4    0.10    0.50
  -5   3   4    0.30    0.50
  -5   3   4    0.50    0.70
   5   3  -4    0.20    0.50
   5   3  -4    0.80    0.50
   4  -3  -4  164.78    5.40
   4  -3  -4  158.28    5.50
  -4  -3   4  164.88    5.90
   4  -3  -4  170.38    5.40
  -4  -3   4  165.08    5.60
  -4  -3   4  164.78    5.20
   4   3  -4  164.58    5.40
  -4   3   4  171.28    5.70
   4   3  -4  167.48    5.40
  -4   3   4  162.08    5.40
  -4   3   4  169.08    5.40
  -4   3   4  175.98    5.60
   4   3  -4  163.98    5.20
  -4   3   4  167.08    5.70
  -3  -3   4   14.00    0.90
  -3  -3   4   10.70    1.10
  -3  -3   4   12.70    1.00
  -3  -3   4   11.70    0.80
   3  -3  -4   14.00    1.00
   3  -3  -4   12.40    0.80
   3  -3  -4   13.00    0.90
  -3   3   4   12.50    1.00
   3   3  -4   11.60    0.80
  -3   3   4   14.50    1.20
   3   3  -4   11.40    0.70
  -3   3   4   12.70    1.20
  -3   3   4   14.00    0.80
  -3   3   4   12.20    0.90
  -2  -3   4  199.38    6.60
   2  -3  -4  216.28    6.50
  -2  -3   4  203.98    6.40
   2  -3  -4  196.68    6.70
   2  -3  -4  213.28    6.80
  -2  -3   4  204.98    6.50
   2  -3  -4  206.98    6.50
  -2   3   4  196.88    6.60
   2   3  -4  198.28    6.40
   2   3  -4  202.88    6.20
  -2   3   4  196.68    6.50
  -2   3   4  201.98    6.70
  -2   3   4  202.78    6.60
  -2   3   4  208.78    6.30
  -2   3   4  207.38    6.70
   1  -3  -4  130.29    4.30
  -1  -3   4  132.19    4.30
   1  -3  -4  125.99    4.50
  -1   3   4  119.69    4.30
   1   3  -4  128.89    4.30
  -1   3   4  133.69    4.50
  -1   3   4  127.19    4.30
  -1   3   4  131.69    4.50
  -1   3   4  130.49    4.50
   0  -3   4   25.20    1.20
   0  -3  -4   26.50    1.60
   0  -3  -4   22.70    1.10
   0   3   4   19.80    1.20
   0   3  -4   18.20    1.10
   0   3   4   19.50    1.20
   0   3   4   20.20    1.40
   0   3   4   18.50    1.30
  -1  -3  -4  746.33   24.50
  -1  -3  -4  827.72   24.10
   1  -3   4  824.82   23.80
   1  -3   4  788.42   23.80
   1  -3   4  780.72   24.20
   1   3   4  851.61   24.40
  -1   3  -4  796.82   24.20
   1   3   4  794.52   24.00
   1   3   4  843.22   24.00
   2  -3   4  155.08    4.90
   2  -3   4  158.58    5.30
  -2  -3  -4  155.88    5.00
  -2  -3  -4  149.99    5.60
  -2  -3  -4  168.18    5.30
   2   3   4  153.18    5.00
   2   3   4  163.18    5.20
   2   3   4  157.38    5.40
   3  -3   4  269.17    9.00
   3  -3   4  280.77    8.80
  -3  -3  -4  288.97    9.50
   3  -3   4  292.87    8.80
   3   3   4  281.47    9.10
   3   3   4  275.77    8.70
   3   3   4  292.37    9.00
   4  -3   4   15.80    1.40
  -4  -3  -4   15.40    1.60
   4  -3   4   20.80    1.10
   4  -3   4   17.30    1.10
   4   3   4   17.30    1.00
   4   3   4   18.80    1.40
   5  -3   4    4.20    0.90
   5  -3   4    4.10    0.60
  -5  -3  -4    4.30    1.10
  -5  -3  -4    2.90    0.80
   5   3   4    4.30    1.00
   5   3   4    3.00    0.50
  -6  -3  -4    9.50    1.20
   6  -3   4    9.40    0.80
   6  -3   4    9.60    1.30
  -6  -3  -4    6.30    1.20
   6   3   4    9.90    1.30
   6   3   4    9.00    0.80
   7  -3   4  246.18    7.70
  -7  -3  -4  238.38    8.80
  -7  -3  -4  247.78    8.60
   7  -3   4  250.07    8.50
   7   3   4  250.87    8.60
   7   3   4  253.07    8.60
   7   3   4  250.87    7.90
   8  -3   4   59.39    3.20
  -8  -3  -4   56.49    3.20
   8  -3   4   59.39    2.80
  -8  -3  -4   64.69    3.60
   8   3   4   60.59    2.40
   8   3   4   54.79    3.20
   8   3   4   57.39    3.10
   9  -3   4  102.19    4.60
  -9  -3  -4   98.99    4.70
  -9  -3  -4   93.89    4.70
   9   3   4   95.59    4.50
   9   3   4   94.19    4.30
   9   3   4   95.09    3.60
  10  -3   4   13.60    2.00
 -10  -3  -4   12.60    2.00
 -10  -3  -4   14.50    2.00
  10   3   4   15.70    1.90
  10   3   4   11.00    1.80
  11  -3   4   66.09    4.00
 -11  -3  -4   67.69    4.20
 -11  -3  -4   69.29    4.00
  11   3   4   71.49    3.80
  11   3   4   68.79    3.90
  12  -3   4    5.40    1.70
 -12  -3  -4    7.60    1.80
 -12  -3  -4    9.00    1.90
  12   3   4    7.80    1.70
  12   3   4    9.30    1.90
 -13  -3  -4    1.60    1.60
  13  -3   4    0.40    1.80
 -13  -3  -4   -0.10    1.60
  13   3   4    1.50    1.40
  13   3   4    1.80    1.40
 -14  -3  -4   15.50    2.50
  14  -3   4   13.70    2.50
 -14  -3  -4   12.00    2.20
  14   3   4   13.20    2.40
  14   3   4   14.60    2.40
  15  -3   4    2.70    1.90
  15   3   4   -0.30    1.50
 -17  -4   4   -2.40    1.80
 -17   4   4    6.70    2.20
 -16  -4   4   -4.50    1.70
  16  -4  -4    0.90    1.90
 -16  -4   4    1.00    2.10
 -16   4   4    0.50    1.60
  15  -4  -4    3.70    1.90
 -15  -4   4    0.40    1.80
 -15  -4   4    2.50    1.70
 -15   4   4    4.60    2.00
 -14  -4   4   -0.80    1.60
  14  -4  -4   -1.30    1.40
 -14  -4   4    0.00    1.40
 -14   4   4   -1.00    1.30
 -13  -4   4   -2.10    1.20
 -13  -4   4   -1.90    1.30
  13  -4  -4   -0.40    1.40
 -13   4   4    1.80    1.60
 -13   4   4    4.10    1.40
 -12  -4   4   30.50    2.80
  12  -4  -4   34.40    2.90
 -12  -4   4   36.00    3.20
 -12   4   4   38.40    3.00
 -12   4   4   38.40    3.10
 -11  -4   4   61.99    3.80
  11  -4  -4   59.39    3.50
 -11  -4   4   59.49    3.80
 -11   4   4   57.89    3.30
 -11   4   4   62.59    3.60
  10  -4  -4    5.10    1.40
 -10  -4   4    2.50    1.30
 -10  -4   4    3.90    1.40
 -10   4   4    3.80    1.30
 -10   4   4    4.50    0.60
 -10   4   4    3.60    1.20
  -9  -4   4   37.30    2.80
   9  -4  -4   36.40    2.50
  -9  -4   4   44.50    2.90
  -9   4   4   36.00    2.50
  -9   4   4   36.60    2.30
  -9   4   4   38.90    1.70
   9   4  -4   31.70    1.90
  -8  -4   4   34.40    2.60
  -8  -4   4   32.60    2.40
   8  -4  -4   34.90    2.40
  -8   4   4   35.90    1.60
   8   4  -4   33.30    1.40
  -8   4   4   33.20    2.30
   8   4  -4   32.40    1.80
  -8   4   4   35.70    2.10
  -7  -4   4    0.70    0.90
   7  -4  -4   -0.10    0.80
  -7  -4   4    0.60    0.70
  -7  -4   4    0.60    0.40
  -7   4   4    1.00    0.70
  -7   4   4   -0.40    0.80
   7   4  -4    0.60    0.60
  -7   4   4   -0.20    0.90
   7   4  -4    0.30    0.30
  -7   4   4    1.20    0.50
  -6  -4   4    4.40    0.90
  -6  -4   4    2.20    0.90
   6  -4  -4    3.40    0.90
  -6  -4   4    5.00    0.50
  -6   4   4    3.30    1.00
  -6   4   4    3.20    0.90
  -6   4   4    4.40    0.80
  -6   4   4    3.70    0.60
   6   4  -4    4.70    0.80
  -6   4   4    3.70    0.80
  -5  -4   4   59.29    2.10
  -5  -4   4   54.89    2.60
  -5  -4   4   56.59    2.90
   5  -4  -4   54.99    2.60
   5  -4  -4   57.89    2.30
  -5   4   4   54.59    2.40
   5   4  -4   58.59    2.40
  -5   4   4   62.89    2.40
  -5   4   4   61.49    2.80
  -5   4   4   62.79    2.70
  -5   4   4   58.29    2.30
  -4  -4   4  220.18    6.80
   4  -4  -4  210.18    7.20
  -4  -4   4  218.58    7.30
   4  -4  -4  225.18    6.90
  -4  -4   4  212.98    7.60
  -4   4   4  225.68    6.90
   4   4  -4  233.88    7.00
  -4   4   4  220.48    7.20
  -4   4   4  209.98    7.40
   4   4  -4  217.58    7.10
  -4   4   4  210.78    7.30
  -4   4   4  228.58    7.20
  -3  -4   4  196.38    6.20
   3  -4  -4  198.58    6.60
   3  -4  -4  194.18    6.50
  -3  -4   4  187.18    6.90
  -3  -4   4  199.58    6.60
  -3   4   4  198.48    6.70
  -3   4   4  191.48    6.50
   3   4  -4  199.38    6.50
   3   4  -4  203.98    6.20
  -3   4   4  201.48    6.20
   3   4  -4  208.78    6.20
  -3   4   4  197.98    6.60
  -3   4   4  208.08    6.60
   2  -4  -4  220.98    7.40
  -2  -4   4  223.58    7.00
  -2  -4   4  216.28    7.20
  -2  -4   4  223.68    7.60
   2  -4  -4  216.08    7.20
  -2   4   4  225.38    7.30
  -2   4   4  226.48    6.80
  -2   4   4  223.48    7.30
   2   4  -4  225.58    7.20
   2   4  -4  226.98    6.80
   2   4  -4  230.48    6.80
  -2   4   4  225.88    7.40
  -2   4   4  224.18    7.30
  -2   4   4  220.38    7.30
  -1  -4   4   59.69    2.60
   1  -4  -4   61.69    2.80
  -1  -4   4   59.79    2.40
   1   4  -4   57.49    2.40
  -1   4   4   60.59    2.40
  -1   4   4   57.19    2.60
  -1   4   4   64.69    2.50
  -1   4   4   59.89    2.00
  -1   4   4   56.79    2.50
   0  -4  -4  188.48    6.70
   0  -4  -4  198.28    6.20
   0   4   4  197.58    6.00
   0   4   4  189.88    6.40
   0   4   4  191.58    6.20
   0   4  -4  190.28    6.40
   0   4   4  197.38    6.40
  -1  -4  -4  696.63   20.30
   1  -4   4  688.63   20.00
   1  -4   4  670.43   20.60
   1  -4   4  677.53   20.00
  -1  -4  -4  665.83   20.90
  -1   4  -4  686.93   20.60
   1   4   4  653.83   20.60
   1   4   4  664.03   20.60
   1   4   4  688.43   20.20
   1   4   4  672.93   20.30
   2  -4   4   15.30    1.40
  -2  -4  -4   17.10    1.00
  -2  -4  -4   16.60    1.60
   2  -4   4   16.60    0.80
   2   4   4   17.20    1.00
   2   4   4   16.80    1.30
   2   4   4   16.10    1.10
   2   4   4   15.50    1.30
  -2   4  -4   15.30    1.30
  -3  -4  -4    7.10    0.60
   3  -4   4    5.00    0.90
  -3  -4  -4    5.60    1.20
   3  -4   4    7.80    0.70
   3   4   4    5.30    0.70
   3   4   4    7.10    1.00
   3   4   4    7.50    0.70
   4  -4   4    9.30    0.90
   4  -4   4    6.30    1.10
  -4  -4  -4    6.30    1.30
   4  -4   4    7.80    0.70
   4   4   4    6.70    1.00
   4   4   4    8.00    0.70
   5  -4   4  116.79    4.50
   5  -4   4  114.69    3.80
  -5  -4  -4  113.39    4.30
  -5  -4  -4  120.29    5.00
   5   4   4  120.49    4.60
   5   4   4  116.59    3.90
  -6  -4  -4   54.99    2.70
  -6  -4  -4   51.89    3.20
   6  -4   4   53.69    2.80
   6  -4   4   52.89    1.90
   6   4   4   54.79    2.80
   6   4   4   54.09    2.10
  -7  -4  -4  175.68    6.40
  -7  -4  -4  174.38    6.90
   7  -4   4  167.88    6.50
   7   4   4  180.08    6.50
   7   4   4  175.58    5.60
   8  -4   4   79.99    3.90
  -8  -4  -4   80.09    3.80
  -8  -4  -4   79.39    4.20
   8   4   4   70.79    3.70
   8   4   4   78.59    2.90
   9  -4   4   26.90    2.50
  -9  -4  -4   21.20    2.50
  -9  -4  -4   26.60    2.40
   9   4   4   22.80    1.30
   9   4   4   22.80    2.20
 -10  -4  -4    4.00    1.60
  10  -4   4    5.20    1.70
 -10  -4  -4    8.10    1.70
  10   4   4    7.40    1.50
 -11  -4  -4   12.00    1.90
 -11  -4  -4    9.30    2.00
  11  -4   4    8.60    1.90
  11   4   4    9.80    1.80
 -12  -4  -4   -1.40    1.60
  12  -4   4   -1.50    1.60
 -12  -4  -4    1.00    1.50
  12   4   4   -1.70    1.10
 -13  -4  -4   11.00    2.30
 -13  -4  -4   13.90    2.30
  13  -4   4   14.30    2.50
  13   4   4   10.70    2.20
 -14  -4  -4    0.70    1.70
 -14  -4  -4    1.00    1.70
  14  -4   4   -0.70    1.70
  14   4   4    0.00    1.40
 -15  -4  -4   -4.80    1.70
  15  -4   4    2.20    1.90
  15   4   4   -0.30    1.50
 -17  -5   4    0.20    2.30
 -17   5   4    1.10    1.80
 -16  -5   4    0.30    2.00
  16  -5  -4    0.50    1.90
 -16  -5   4    1.00    2.10
 -16   5   4    1.00    1.60
  16   5  -4    0.60    1.30
 -15  -5   4    2.40    2.00
 -15  -5   4   -2.70    1.50
  15  -5  -4    2.80    1.80
 -15   5   4    0.10    1.50
  15   5  -4    1.40    1.30
 -14  -5   4   -2.30    1.80
  14  -5  -4    3.30    1.90
 -14  -5   4    2.00    1.70
 -14   5   4    1.20    1.50
 -14   5   4    6.20    1.90
  14   5  -4    1.90    1.30
 -13  -5   4    0.40    1.60
 -13  -5   4    0.80    1.70
  13  -5  -4   -1.50    1.40
  13   5  -4    0.80    1.00
 -13   5   4   -1.90    1.20
 -13   5   4    1.30    1.60
 -12  -5   4   -2.40    1.30
 -12  -5   4    1.10    1.40
  12  -5  -4    0.80    1.50
 -12   5   4    0.60    1.10
  12   5  -4   -0.50    0.90
 -12   5   4   -1.40    1.40
 -11  -5   4    3.90    1.60
 -11  -5   4    1.50    1.40
  11  -5  -4    4.30    1.60
  11   5  -4    4.30    1.10
 -11   5   4    3.50    1.10
 -11   5   4    4.10    1.50
 -10  -5   4   22.90    2.30
 -10  -5   4   26.20    2.60
  10  -5  -4   23.90    2.40
 -10   5   4   25.50    2.50
  10   5  -4   24.90    1.90
 -10   5   4   25.90    2.10
   9  -5  -4    9.80    1.60
  -9  -5   4    7.20    1.50
  -9  -5   4    7.90    1.60
  -9   5   4   11.70    1.70
   9   5  -4    8.20    1.20
  -9   5   4    8.70    0.70
  -9   5   4    7.80    1.20
  -8  -5   4    3.80    1.30
  -8  -5   4    2.10    1.10
   8  -5  -4    3.10    1.20
   8   5  -4    4.90    1.00
  -8   5   4    4.00    0.70
  -8   5   4    4.00    1.20
  -8   5   4    3.80    0.90
  -7  -5   4   32.40    2.20
  -7  -5   4   36.00    2.60
   7  -5  -4   32.20    2.20
  -7  -5   4   36.60    1.30
  -7   5   4   36.20    1.70
  -7   5   4   37.80    2.40
  -7   5   4   39.50    2.20
  -7   5   4   40.30    2.00
   7   5  -4   36.00    1.90
  -6  -5   4    2.50    0.90
   6  -5  -4    1.60    0.90
  -6  -5   4    1.40    0.30
  -6  -5   4    0.80    0.90
  -6   5   4    1.70    0.60
   6   5  -4    1.70    0.60
   6   5  -4    2.50    0.70
  -6   5   4    1.20    0.60
  -6   5   4    1.20    0.80
  -6   5   4    3.10    1.00
  -6   5   4    1.30    1.00
  -5  -5   4    2.20    0.80
   5  -5  -4    2.20    0.90
  -5  -5   4    3.10    1.00
  -5  -5   4    3.30    0.40
   5  -5  -4    3.50    0.50
  -5   5   4    3.50    0.70
   5   5  -4    4.50    0.70
  -5   5   4    4.00    1.00
  -5   5   4    4.30    0.60
  -5   5   4    4.30    0.90
  -5   5   4    3.70    0.90
   5   5  -4    3.60    0.80
  -4  -5   4  111.79    3.60
   4  -5  -4  111.19    3.60
   4  -5  -4  111.69    4.20
  -4  -5   4  112.39    4.10
   4  -5  -4  118.19    4.10
  -4  -5   4  113.59    4.60
  -4   5   4  112.89    4.10
   4   5  -4  107.29    3.70
   4   5  -4  107.69    4.00
  -4   5   4  110.89    3.60
  -4   5   4  110.99    4.30
   4   5  -4  118.19    3.80
  -4   5   4  102.89    4.20
  -4   5   4  103.89    4.10
   3  -5  -4    0.40    0.60
   3  -5  -4    0.30    0.70
  -3  -5   4   -0.50    0.60
  -3  -5   4    0.50    0.60
  -3  -5   4    0.90    0.40
  -3   5   4   -0.30    0.60
  -3   5   4    0.80    0.70
  -3   5   4    1.20    0.70
  -3   5   4    0.70    0.30
   3   5  -4   -0.20    0.50
   3   5  -4    0.90    0.40
   3   5  -4    1.50    0.40
   2  -5  -4    1.50    0.80
  -2  -5   4    2.10    0.80
  -2  -5   4    1.90    0.60
   2  -5  -4    2.80    0.70
  -2   5   4    3.50    0.80
   2   5  -4    3.50    0.40
   2   5  -4    2.60    0.70
  -2   5   4    1.90    0.80
  -2   5   4    2.30    0.20
  -2   5   4    2.80    0.80
   2   5  -4    2.10    0.30
  -2   5   4    1.10    0.70
  -1  -5   4    1.10    0.50
   1  -5  -4    1.80    0.90
  -1  -5   4    0.70    0.60
  -1   5   4    1.80    0.70
  -1   5   4    0.60    0.70
   1   5  -4    1.60    0.70
  -1   5   4    0.50    0.70
  -1   5   4    0.80    0.70
   1   5  -4    1.30    0.20
   0  -5   4  106.59    4.00
   0  -5  -4  111.29    4.30
   0   5   4  104.49    4.10
   0   5   4  107.19    3.30
   0   5   4  106.89    4.00
   0   5   4  106.09    4.10
   0   5   4  109.89    3.80
   0   5  -4  103.59    3.90
  -1  -5  -4   -0.30    0.40
   1  -5   4    1.10    0.70
  -1  -5  -4    1.00    0.90
   1  -5   4    0.30    0.20
   1  -5   4    0.40    0.50
  -1   5  -4    0.00    0.60
   1   5   4   -0.60    0.50
   1   5   4    0.70    0.30
   1   5   4    0.50    0.60
   1   5   4   -0.60    0.60
   2  -5   4   -0.20    0.40
   2  -5   4    0.20    0.30
   2  -5   4    0.40    0.30
   2  -5   4    0.70    0.70
  -2  -5  -4    1.20    1.00
  -2  -5  -4    0.30    0.40
   2   5   4    1.00    0.70
   2   5   4    0.30    0.40
   2   5   4    0.10    0.40
   2   5   4    0.70    0.80
  -2   5  -4   -0.30    0.70
  -3  -5  -4    2.00    0.40
   3  -5   4    1.80    0.90
   3  -5   4    1.00    0.50
  -3  -5  -4    1.10    1.00
   3  -5   4    3.10    0.50
  -3   5  -4    0.80    0.70
   3   5   4    1.50    0.50
   3   5   4    1.60    0.80
   3   5   4    1.70    0.80
   3   5   4    2.10    0.50
   4  -5   4   87.39    3.00
   4  -5   4   81.79    3.60
  -4  -5  -4   82.99    4.00
   4  -5   4   92.39    3.20
   4   5   4   84.79    3.60
   4   5   4   86.79    3.00
  -5  -5  -4    5.80    1.00
  -5  -5  -4    5.00    1.40
   5  -5   4    6.40    0.60
   5  -5   4    5.80    0.50
   5  -5   4    7.00    1.30
   5   5   4    4.20    1.10
   5   5   4    6.10    0.60
  -6  -5  -4   95.39    4.60
   6  -5   4   89.79    4.10
  -6  -5  -4   94.79    3.90
   6   5   4   92.99    3.10
   6   5   4   90.99    4.00
  -7  -5  -4   89.19    4.70
  -7  -5  -4   94.09    4.20
   7  -5   4   99.39    4.50
   7   5   4   93.69    4.20
   7   5   4   96.49    3.20
  -8  -5  -4   16.40    1.80
  -8  -5  -4   13.40    2.10
   8  -5   4   18.00    2.10
   8   5   4   17.80    1.00
   8   5   4   15.80    1.90
  -9  -5  -4    5.40    1.50
  -9  -5  -4    7.20    1.80
   9  -5   4    4.70    1.70
   9   5   4    6.40    1.50
 -10  -5  -4    3.60    1.50
 -10  -5  -4    4.50    1.80
  10  -5   4    5.30    1.70
  10   5   4    5.60    1.60
 -11  -5  -4    0.40    1.60
  11  -5   4   -1.90    1.40
 -11  -5  -4    1.30    1.40
  11   5   4    1.50    1.40
  12  -5   4   -1.90    1.50
 -12  -5  -4   -2.00    1.60
 -12  -5  -4    1.30    1.70
  12   5   4   -0.20    1.40
 -13  -5  -4   -2.10    1.90
  13  -5   4    0.70    1.80
 -13  -5  -4    1.60    1.60
  13   5   4   -2.30    1.30
 -14  -5  -4    0.30    1.60
 -14  -5  -4   -5.80    1.70
  14  -5   4   -1.70    1.70
  14   5   4    1.20    1.60
 -15  -5  -4    1.30    2.20
 -16  -6   4   -4.20    1.70
  16   6  -4    2.80    1.50
 -15  -6   4   -3.00    1.70
  15  -6  -4   -1.20    1.70
 -15  -6   4    0.30    2.10
  15   6  -4   -1.60    1.20
 -15   6   4   -1.00    1.30
  14  -6  -4    3.20    1.90
 -14  -6   4   -1.30    1.80
 -14  -6   4    0.00    1.70
  14   6  -4    2.00    1.30
 -14   6   4    0.10    1.50
 -14   6   4    1.90    1.40
 -13  -6   4    0.70    1.60
 -13  -6   4   -0.40    1.50
  13  -6  -4   -0.30    1.70
  13   6  -4   -0.90    1.00
 -13   6   4    0.50    1.30
  13   6  -4   -0.30    0.90
 -13   6   4   -1.10    1.30
 -12  -6   4    6.40    1.80
 -12  -6   4    5.90    1.90
  12  -6  -4    5.40    1.80
  12   6  -4    7.50    1.50
 -12   6   4    5.30    1.70
 -12   6   4    6.30    1.40
  12   6  -4    6.00    1.30
 -11  -6   4   31.80    2.90
  11  -6  -4   47.40    3.30
 -11  -6   4   38.20    3.50
 -11   6   4   34.80    2.60
  11   6  -4   39.60    2.70
 -11   6   4   39.50    3.10
  11   6  -4   38.90    2.50
 -10  -6   4    0.90    1.30
  10  -6  -4    0.80    1.30
 -10  -6   4   -1.50    1.20
 -10   6   4   -1.10    0.80
  10   6  -4    0.70    0.90
 -10   6   4    0.10    1.30
  10   6  -4    0.10    0.80
   9  -6  -4   76.59    4.00
  -9  -6   4   68.49    3.80
  -9  -6   4   72.69    4.30
   9   6  -4   71.89    3.30
  -9   6   4   74.39    3.30
  -9   6   4   71.59    3.80
   9   6  -4   74.69    3.40
  -8  -6   4    8.50    1.70
   8  -6  -4    8.70    1.60
  -8  -6   4    8.90    1.50
  -8   6   4    9.60    1.70
  -8   6   4    8.80    1.10
  -8   6   4    9.20    1.40
   8   6  -4    9.10    1.20
   8   6  -4    9.90    1.30
  -7  -6   4   -0.60    0.90
  -7  -6   4    0.30    1.00
   7  -6  -4   -1.10    1.10
   7   6  -4   -0.10    0.60
  -7   6   4   -1.10    0.90
  -7   6   4    0.50    0.60
  -7   6   4   -0.70    1.00
   7   6  -4    0.00    0.80
   6  -6  -4   41.30    2.50
  -6  -6   4   39.90    2.30
   6  -6  -4   40.60    1.80
  -6  -6   4   37.60    2.80
  -6   6   4   39.50    2.40
  -6   6   4   40.00    1.90
  -6   6   4   41.00    1.90
   6   6  -4   40.00    2.00
  -6   6   4   39.40    2.40
   6   6  -4   40.70    2.20
  -5  -6   4   19.40    2.00
   5  -6  -4   20.30    1.00
  -5  -6   4   19.60    0.90
   5  -6  -4   21.00    1.70
  -5  -6   4   21.20    1.70
  -5   6   4   19.70    1.10
  -5   6   4   18.60    1.70
  -5   6   4   19.00    1.40
  -5   6   4   20.70    1.70
  -5   6   4   17.70    1.70
   5   6  -4   18.70    1.20
   5   6  -4   20.30    1.60
   4  -6  -4    5.50    1.10
  -4  -6   4    6.90    0.70
  -4  -6   4    6.20    1.20
  -4  -6   4    7.00    1.00
   4  -6  -4    5.40    0.90
  -4   6   4    6.90    1.10
   4   6  -4    8.50    1.10
  -4   6   4    4.10    1.00
  -4   6   4    6.20    0.50
   4   6  -4    7.50    0.80
   4   6  -4    9.10    0.90
  -4   6   4    7.30    1.20
  -3  -6   4    4.30    0.60
  -3  -6   4    4.40    0.80
   3  -6  -4    6.20    1.10
   3  -6  -4    2.90    0.90
  -3  -6   4    4.00    1.00
  -3   6   4    2.60    0.80
  -3   6   4    3.30    0.90
  -3   6   4    3.30    0.90
   3   6  -4    4.00    0.50
   3   6  -4    4.00    0.90
  -2  -6   4   24.90    1.90
   2  -6  -4   24.30    1.90
  -2  -6   4   22.30    1.40
   2   6  -4   23.30    1.00
   2   6  -4   21.80    1.60
  -2   6   4   24.00    1.70
  -2   6   4   25.50    1.60
  -2   6   4   21.20    1.50
  -2   6   4   21.80    1.70
  -1  -6   4   32.40    2.10
  -1  -6   4   35.10    1.80
   1  -6  -4   34.50    2.20
  -1   6   4   34.60    2.00
   1   6  -4   33.40    1.90
  -1   6   4   33.90    1.90
   1   6  -4   34.30    1.20
  -1   6   4   33.40    2.00
  -1   6   4   33.80    1.80
   0  -6  -4    8.50    1.30
   0  -6   4    7.20    1.00
   0  -6   4    6.50    0.80
   0   6   4    9.60    1.30
   0   6   4    7.10    1.10
   0   6   4    8.40    0.90
   0   6   4   10.20    1.20
   0   6  -4    8.10    0.50
   0   6  -4    8.20    1.10
   1  -6   4    9.00    0.50
   1  -6   4    7.30    1.10
  -1  -6  -4    7.00    1.30
   1  -6   4    6.40    1.00
   1   6   4    6.20    1.00
  -1   6  -4    6.80    1.10
   1   6   4    8.20    0.50
   1   6   4    5.20    1.10
  -1   6  -4    8.20    0.50
   1   6   4    7.40    0.80
   2  -6   4   24.30    1.60
  -2  -6  -4   25.60    1.30
  -2  -6  -4   25.00    2.30
   2  -6   4   28.10    1.90
   2  -6   4   27.40    1.10
   2   6   4   23.80    1.70
   2   6   4   27.30    1.40
   2   6   4   25.30    1.90
  -2   6  -4   25.70    1.20
   2   6   4   27.60    1.20
  -2   6  -4   26.50    1.80
   3  -6   4    1.10    0.90
  -3  -6  -4    0.80    0.40
   3  -6   4    0.90    0.50
   3  -6   4    1.00    0.40
   3  -6   4    1.30    0.60
  -3  -6  -4    0.60    1.10
   3   6   4    1.80    0.90
   3   6   4    0.00    0.80
  -3   6  -4   -0.20    0.80
   3   6   4    0.60    0.40
   3   6   4    0.70    0.40
   4  -6   4    6.90    0.70
   4  -6   4    9.10    0.80
  -4  -6  -4    5.80    1.50
   4  -6   4    6.10    1.30
   4  -6   4    9.90    0.90
   4   6   4    6.70    1.30
   4   6   4    5.80    1.20
   4   6   4    8.50    0.70
   5  -6   4    1.00    0.40
  -5  -6  -4    0.20    1.30
   5  -6   4   -0.40    1.10
   5  -6   4    0.80    0.40
   5   6   4   -0.50    0.90
   5   6   4    0.70    0.40
   5   6   4    0.60    1.00
   6  -6   4  142.89    5.60
  -6  -6  -4  145.09    6.20
  -6  -6  -4  132.69    5.20
   6   6   4  134.19    4.20
   6   6   4  138.29    5.40
   6   6   4  131.39    5.50
  -7  -6  -4    8.50    1.40
   7  -6   4    9.60    1.70
  -7  -6  -4    5.50    1.70
   7   6   4    9.50    1.50
  -8  -6  -4    2.00    1.60
   8  -6   4    2.30    1.40
  -8  -6  -4    3.60    1.30
   8   6   4    3.50    1.20
  -9  -6  -4    6.90    1.50
  -9  -6  -4    5.80    1.90
   9  -6   4    9.70    2.00
   9   6   4    8.00    1.60
 -10  -6  -4    0.70    1.40
 -10  -6  -4   -0.20    1.80
  10  -6   4    1.80    1.60
  10   6   4   -0.30    1.20
  11  -6   4    4.80    1.90
 -11  -6  -4    3.00    1.90
 -11  -6  -4    4.70    1.70
  11   6   4    5.50    1.80
 -12  -6  -4    2.90    1.60
 -12  -6  -4   -0.80    1.90
  12  -6   4    2.80    2.00
  12   6   4    5.40    1.70
 -13  -6  -4    4.00    1.90
  13  -6   4    5.50    2.30
 -13  -6  -4    0.80    2.00
  13   6   4    1.60    1.60
  14  -6   4    1.30    2.00
 -14  -6  -4   -2.30    2.20
  14   6   4    0.80    1.90
 -15  -7   4   -0.10    2.00
 -15  -7   4    5.30    2.40
  15   7  -4    5.40    1.70
  14  -7  -4    1.60    2.00
 -14  -7   4    0.90    1.70
 -14  -7   4   -2.20    1.70
  14   7  -4   -0.90    1.10
 -14   7   4    0.60    1.60
 -13  -7   4   -0.70    1.50
  13  -7  -4   -0.70    1.80
 -13  -7   4   -2.10    1.80
  13   7  -4    1.40    1.00
  13   7  -4    0.30    1.00
 -13   7   4    0.20    1.50
 -12  -7   4   -1.30    1.50
  12  -7  -4   -0.90    1.60
 -12  -7   4   -0.70    1.50
  12   7  -4    1.50    1.00
  12   7  -4   -1.80    0.90
 -12   7   4   -0.40    1.50
 -11  -7   4    4.80    1.70
  11  -7  -4    6.80    1.90
 -11  -7   4    4.40    1.90
  11   7  -4    6.80    1.30
 -11   7   4    6.60    1.30
 -11   7   4    6.90    1.70
  11   7  -4    6.60    1.40
  10  -7  -4    8.10    1.80
 -10  -7   4    5.00    1.80
 -10  -7   4    6.90    1.60
  10   7  -4    5.80    1.30
 -10   7   4    6.90    1.60
  10   7  -4    6.00    1.30
 -10   7   4    6.40    1.20
  -9  -7   4    6.20    1.80
   9  -7  -4   11.60    1.90
  -9  -7   4   11.40    1.80
  -9   7   4   13.00    2.00
   9   7  -4   10.00    1.50
  -9   7   4    9.70    1.20
   9   7  -4    9.70    1.40
  -8  -7   4   23.90    2.70
   8  -7  -4   32.20    2.80
  -8  -7   4   33.10    2.60
   8   7  -4   31.70    2.20
  -8   7   4   32.40    2.30
  -8   7   4   33.80    2.50
   8   7  -4   29.70    2.00
  -8   7   4   30.30    1.90
  -7  -7   4    3.20    1.40
  -7  -7   4    4.00    1.20
   7  -7  -4    2.70    1.30
   7   7  -4    2.00    0.80
   7   7  -4    4.20    1.10
  -7   7   4    1.70    0.60
  -7   7   4    2.50    1.30
  -7   7   4    3.30    1.40
  -6  -7   4  143.59    6.30
  -6  -7   4  150.68    5.50
   6  -7  -4  146.99    5.80
  -6   7   4  153.48    5.70
   6   7  -4  138.79    5.10
  -6   7   4  145.89    5.70
   6   7  -4  138.09    5.50
  -5  -7   4  212.88    8.20
  -5  -7   4  220.58    6.70
   5  -7  -4  214.48    7.80
  -5  -7   4  224.28    7.50
   5   7  -4  213.78    7.10
  -5   7   4  211.48    7.70
  -5   7   4  221.28    7.70
   5   7  -4  219.08    7.60
  -4  -7   4   43.70    1.70
  -4  -7   4   38.40    2.80
   4  -7  -4   41.10    2.30
   4  -7  -4   41.50    2.60
  -4  -7   4   43.10    2.30
  -4   7   4   40.00    2.40
   4   7  -4   41.30    2.40
   4   7  -4   44.10    1.90
  -4   7   4   38.60    2.40
  -3  -7   4   18.10    1.20
   3  -7  -4   18.10    1.80
  -3  -7   4   15.80    1.80
  -3  -7   4   20.70    1.50
   3  -7  -4   21.00    1.80
  -3   7   4   16.50    1.60
   3   7  -4   18.20    1.00
   3   7  -4   17.70    1.70
  -3   7   4   19.00    1.80
  -3   7   4   16.30    1.70
   2  -7  -4    8.70    1.30
   2  -7  -4    9.80    1.30
  -2  -7   4   11.30    1.10
  -2  -7   4    7.70    1.30
  -2   7   4   10.30    1.20
   2   7  -4   10.20    0.70
  -2   7   4   13.60    1.50
   2   7  -4   13.40    0.80
  -2   7   4    9.70    1.20
  -2   7   4   11.80    1.40
   2   7  -4    9.80    1.30
   1  -7  -4    1.50    1.00
  -1  -7   4    1.10    0.60
  -1  -7   4    0.50    0.80
   1   7  -4    0.80    0.80
  -1   7   4    1.60    0.90
  -1   7   4    1.30    0.90
  -1   7   4    2.00    0.80
  -1   7   4    2.10    1.10
   1   7  -4    1.80    0.40
   0  -7   4    1.60    0.90
   0  -7  -4    1.20    1.00
   0  -7   4    1.10    0.60
   0   7   4    3.10    1.00
   0   7  -4    2.60    0.40
   0   7   4    4.90    1.10
   0   7   4    1.70    0.70
   0   7  -4    2.20    0.90
   0   7   4    1.30    0.80
   1  -7   4   45.20    2.40
   1  -7   4   44.60    2.60
  -1  -7  -4   44.00    2.90
   1  -7   4   46.30    1.60
  -1   7  -4   46.30    1.70
   1   7   4   41.70    2.60
   1   7   4   44.90    2.10
  -1   7  -4   46.30    2.50
   1   7   4   46.80    2.50
   2  -7   4   35.10    1.40
   2  -7   4   37.90    2.40
  -2  -7  -4   35.90    2.90
   2  -7   4   32.50    2.00
  -2   7  -4   34.80    1.50
   2   7   4   35.50    1.70
   2   7   4   31.30    2.10
   2   7   4   28.30    2.20
  -2   7  -4   31.40    2.20
   2   7   4   34.10    1.40
   3  -7   4    5.60    0.90
  -3  -7  -4    7.00    1.60
   3  -7   4    8.00    1.50
  -3   7  -4    5.80    1.30
   3   7   4    7.00    0.70
   3   7   4    7.90    0.80
   3   7   4    9.40    1.30
  -3   7  -4    7.70    0.80
   3   7   4    7.40    1.40
   4  -7   4   28.80    1.60
   4  -7   4   28.90    2.30
  -4  -7  -4   24.20    2.50
   4   7   4   29.90    1.30
  -4   7  -4   31.00    2.30
   4   7   4   28.30    2.20
   4   7   4   27.00    2.20
  -5  -7  -4   57.59    3.80
   5  -7   4   60.09    3.40
   5   7   4   59.49    3.30
   5   7   4   56.29    3.20
  -6  -7  -4    4.90    1.70
   6  -7   4    7.80    1.80
   6   7   4    7.20    1.50
   6   7   4    7.50    1.40
   7  -7   4    6.50    1.60
  -7  -7  -4    4.50    1.20
  -7  -7  -4    2.40    1.60
   7   7   4    4.00    1.30
   7   7   4    6.10    1.40
  -8  -7  -4    2.70    1.20
  -8  -7  -4   -0.30    1.60
   8  -7   4    0.20    1.50
   8   7   4    1.20    1.20
   8   7   4    0.20    1.10
   9  -7   4    1.20    1.60
  -9  -7  -4    0.00    1.60
  -9  -7  -4   -1.00    1.00
   9   7   4   -0.80    1.10
   9   7   4   -1.40    1.10
  10  -7   4    2.30    1.90
 -10  -7  -4    1.50    1.90
 -10  -7  -4    2.90    1.50
  10   7   4    2.00    1.50
  10   7   4   -0.60    1.30
  11  -7   4    0.60    1.70
 -11  -7  -4   -3.30    1.60
 -11  -7  -4   -1.30    1.20
  11   7   4    0.90    1.40
  12  -7   4   -1.70    1.70
 -12  -7  -4    0.70    2.20
  12   7   4    1.60    1.40
  13  -7   4    0.20    2.00
 -13  -7  -4   -1.60    2.00
  13   7   4    1.10    1.60
  15   8  -4    1.40    1.30
 -14  -8   4    0.20    1.90
 -14  -8   4   -3.20    2.10
  14  -8  -4   -4.50    1.60
  14   8  -4    1.20    1.20
 -14   8   4    0.00    1.50
 -13  -8   4   -2.60    1.80
 -13  -8   4   -2.60    1.50
  13  -8  -4   -1.90    1.60
  13   8  -4   -0.60    1.00
 -13   8   4    0.70    1.40
 -12  -8   4   -2.00    1.90
 -12  -8   4    1.30    1.70
  12  -8  -4    1.40    1.90
  12   8  -4    0.60    1.10
  12   8  -4    1.70    1.20
 -12   8   4    2.20    1.60
 -11  -8   4    1.40    1.60
 -11  -8   4    2.30    1.80
  11  -8  -4    2.90    1.80
  11   8  -4    4.80    1.40
 -11   8   4    2.30    1.50
  11   8  -4    4.30    1.30
 -10  -8   4    4.50    2.00
  10  -8  -4    4.40    1.80
 -10  -8   4    6.70    1.70
 -10   8   4    6.70    1.70
  10   8  -4    4.80    1.20
  10   8  -4    6.40    1.50
   9  -8  -4   -0.60    1.50
  -9  -8   4    1.20    1.60
  -9  -8   4   -1.30    1.20
   9   8  -4    0.70    0.90
  -9   8   4   -1.00    1.30
   9   8  -4   -0.60    1.00
  -8  -8   4   -0.20    1.10
   8  -8  -4   -1.70    1.30
  -8  -8   4   -0.90    1.40
   8   8  -4   -0.70    1.00
  -8   8   4   -0.30    1.10
  -8   8   4   -0.70    1.10
   8   8  -4   -1.20    0.70
  -7  -8   4    3.30    1.70
  -7  -8   4    4.30    1.30
   7  -8  -4    5.30    1.80
  -7   8   4    3.70    1.40
   7   8  -4    6.40    1.30
  -7   8   4    5.50    1.50
   7   8  -4    3.70    0.90
   6  -8  -4   24.70    2.40
  -6  -8   4   31.20    2.30
  -6  -8   4   26.10    2.70
  -6   8   4   33.10    2.40
   6   8  -4   26.30    2.30
   6   8  -4   29.70    1.80
  -6   8   4   31.10    2.50
  -5  -8   4   29.00    2.10
   5  -8  -4   25.30    2.40
   5  -8  -4   31.40    2.00
  -5  -8   4   26.90    2.60
  -5   8   4   29.90    2.40
   5   8  -4   28.90    2.20
   5   8  -4   30.00    1.70
  -5   8   4   25.40    2.30
   4  -8  -4   75.09    3.40
  -4  -8   4   70.89    2.60
   4  -8  -4   76.59    3.80
  -4  -8   4   73.29    4.00
  -4  -8   4   69.69    3.20
   4   8  -4   72.09    3.60
  -4   8   4   66.79    3.50
  -4   8   4   68.59    3.50
   4   8  -4   72.69    2.80
  -3  -8   4   19.50    2.20
   3  -8  -4   22.10    2.10
   3  -8  -4   18.10    1.80
  -3  -8   4   22.00    1.70
  -3   8   4   23.60    2.10
   3   8  -4   24.20    2.00
   3   8  -4   23.50    1.30
  -3   8   4   18.20    2.00
   3   8  -4   23.00    1.20
  -2  -8   4    1.30    1.10
  -2  -8   4    3.70    0.80
   2  -8  -4    0.80    1.10
   2  -8  -4    1.70    1.10
  -2   8   4    2.30    0.90
  -2   8   4    2.90    1.10
   2   8  -4    1.20    0.40
   2   8  -4    2.40    1.10
  -2   8   4   -0.10    1.00
   2   8  -4    2.00    0.50
  -1  -8   4    1.70    0.70
   1  -8  -4    1.00    1.10
  -1  -8   4    0.60    1.00
  -1   8   4    0.40    0.80
  -1   8   4    3.10    1.20
   1   8  -4    1.60    0.40
   1   8  -4    1.20    1.00
  -1   8   4    1.30    1.10
   0  -8   4   15.90    1.70
   0  -8  -4   14.60    1.90
   0  -8   4   17.00    1.30
   0   8   4   17.90    1.70
   0   8   4   17.80    1.90
   0   8   4   19.30    2.00
   0   8  -4   18.60    1.90
   0   8  -4   20.10    1.00
   1  -8   4   10.40    1.60
   1  -8   4    8.00    0.90
   1  -8   4    9.60    1.40
  -1  -8  -4   12.40    1.80
   1   8   4   10.70    1.60
   1   8   4    8.50    1.30
  -1   8  -4    7.70    1.40
  -1   8  -4    9.40    0.70
   1   8   4    7.40    1.40
  -2  -8  -4    2.20    1.40
   2  -8   4    0.10    0.80
   2  -8   4    1.40    1.20
   2   8   4    0.20    0.80
   2   8   4    0.30    1.00
  -2   8  -4    1.20    0.50
  -2   8  -4    1.30    1.10
  -3  -8  -4    5.10    1.60
   3  -8   4    4.70    0.90
   3  -8   4    5.60    1.50
  -3   8  -4    6.30    1.40
   3   8   4    7.60    1.50
   3   8   4    5.00    1.30
  -3   8  -4    8.40    0.80
   4  -8   4    5.50    1.60
   4  -8   4    6.10    1.00
  -4  -8  -4    3.90    1.60
  -4   8  -4    4.60    1.40
   4   8   4    6.60    1.50
  -4   8  -4    6.00    0.90
   4   8   4    5.20    1.40
   5  -8   4   -1.60    1.20
  -5  -8  -4   -0.80    1.40
   5   8   4    0.60    1.10
   5   8   4    1.20    1.00
  -6  -8  -4    2.10    1.70
   6  -8   4    0.60    1.50
   6   8   4    0.80    1.20
   6   8   4    0.50    1.00
   7  -8   4    6.30    1.70
  -7  -8  -4    2.80    1.80
   7   8   4    6.90    1.50
   7   8   4    4.50    1.40
   8  -8   4    8.30    2.00
  -8  -8  -4    5.70    2.10
   8   8   4    7.20    1.60
   8   8   4    7.80    1.70
   9  -8   4    2.80    1.80
  -9  -8  -4    4.00    2.10
   9   8   4    5.10    1.60
   9   8   4    6.60    1.70
  10  -8   4   26.80    3.20
 -10  -8  -4   19.70    3.10
  10   8   4   27.60    2.90
  10   8   4   29.90    2.80
 -11  -8  -4    4.70    2.50
  11  -8   4    6.60    2.30
  11   8   4    6.40    1.90
  11   8   4    5.50    1.70
 -12  -8  -4    6.70    2.70
  12  -8   4    7.00    2.60
  12   8   4   14.10    2.30
  12   8   4    9.30    2.30
  13   8   4    0.20    1.90
 -14  -9   4   -1.30    1.80
 -13  -9   4    0.20    1.80
  13  -9  -4   -0.10    2.30
 -13   9   4   -1.30    1.40
 -12  -9   4   -1.60    1.50
  12  -9  -4   -2.10    1.90
 -12  -9   4   -4.50    2.00
 -12   9   4   -1.00    1.50
  12   9  -4    2.60    1.20
 -11  -9   4    3.10    2.00
  11  -9  -4    7.30    2.20
 -11  -9   4    5.80    1.80
 -11   9   4    4.70    1.70
  11   9  -4    7.40    1.60
 -10  -9   4    1.00    1.80
 -10  -9   4    1.50    1.40
  10  -9  -4    1.10    1.70
  10   9  -4    1.40    1.10
 -10   9   4   -0.40    1.30
   9  -9  -4    6.80    2.00
  -9  -9   4    4.30    2.00
  -9  -9   4    5.20    1.50
   9   9  -4    6.00    1.40
  -9   9   4    8.40    1.80
   9   9  -4   11.00    2.10
   8  -9  -4    8.20    2.10
  -8  -9   4    5.30    1.90
  -8  -9   4    3.60    1.40
  -8   9   4    7.60    1.90
   8   9  -4    6.30    1.40
   8   9  -4    7.80    1.70
  -8   9   4    7.70    1.80
  -7  -9   4    6.20    1.30
   7  -9  -4    8.10    2.00
  -7  -9   4    2.90    1.80
   7   9  -4    6.20    1.30
   7   9  -4    5.20    1.50
  -7   9   4    4.80    1.50
  -7   9   4    8.10    1.70
  -6  -9   4   16.60    2.30
   6  -9  -4   20.90    2.50
  -6  -9   4   16.60    1.70
   6   9  -4   19.50    2.20
  -6   9   4   15.70    2.10
   6   9  -4   15.60    2.00
  -6   9   4   15.10    2.10
  -5  -9   4   60.49    3.00
   5  -9  -4   61.09    3.60
  -5  -9   4   59.99    4.00
   5   9  -4   51.59    3.20
  -5   9   4   60.29    3.60
  -5   9   4   58.99    3.30
   4  -9  -4    1.80    1.50
   4  -9  -4    1.10    1.00
  -4  -9   4    3.30    1.50
  -4  -9   4    1.50    0.90
  -4   9   4    2.90    1.30
  -4   9   4    0.30    1.20
   4   9  -4    2.00    1.20
  -3  -9   4    0.30    0.80
   3  -9  -4    3.10    1.40
  -3  -9   4    3.40    1.40
   3  -9  -4    2.60    1.20
  -3   9   4    3.00    1.30
  -3   9   4    2.70    1.40
   3   9  -4    1.70    1.20
  -2  -9   4    6.00    1.00
   2  -9  -4    6.50    1.50
  -2  -9   4    5.20    1.50
   2  -9  -4    6.70    1.50
  -2   9   4    8.40    1.60
  -2   9   4    4.80    1.20
   2   9  -4    6.80    1.50
  -2   9   4    6.30    1.50
  -1  -9   4   32.40    2.70
  -1  -9   4   32.20    1.80
   1  -9  -4   27.00    2.50
  -1   9   4   32.40    2.70
  -1   9   4   34.70    2.50
   1   9  -4   28.70    2.40
  -1   9   4   27.90    2.10
   0  -9  -4   18.00    2.30
   0  -9   4   21.10    2.10
   0  -9   4   24.20    1.50
   0   9   4   23.70    2.20
   0   9   4   24.50    1.90
   0   9  -4   21.60    2.20
   0   9   4   21.30    2.20
   1  -9   4   12.20    1.60
   1  -9   4   11.00    1.80
   1  -9   4   10.70    1.10
  -1  -9  -4   10.00    1.80
   1   9   4   12.00    1.60
  -1   9  -4   11.10    1.70
   1   9   4   13.50    1.90
   1   9   4   11.90    1.80
   2  -9   4   16.20    1.50
  -2  -9  -4   13.80    2.20
   2  -9   4   16.10    1.70
   2  -9   4   20.50    2.20
   2   9   4   17.40    2.10
  -2   9  -4   16.90    2.00
   2   9   4   18.70    2.10
   2   9   4   20.90    1.90
  -3  -9  -4   14.90    2.30
   3  -9   4   19.60    1.80
   3  -9   4   23.70    2.50
   3   9   4   18.20    2.20
   3   9   4   22.50    2.00
  -3   9  -4   20.70    2.20
  -4  -9  -4    1.20    1.60
   4  -9   4    3.40    1.50
   4   9   4    0.80    1.10
   4   9   4    1.20    1.30
  -4   9  -4    2.50    1.40
   5  -9   4    7.50    1.80
  -5  -9  -4    4.20    1.90
  -5   9  -4    7.70    1.70
   5   9   4    7.10    1.60
   5   9   4    7.20    1.40
   6  -9   4   10.80    2.20
  -6  -9  -4   11.20    2.30
   6   9   4    6.50    1.60
   6   9   4    8.20    1.60
   7  -9   4    0.70    1.60
  -7  -9  -4    0.10    2.00
   7   9   4    0.90    1.10
   7   9   4    2.30    1.40
  -8  -9  -4   -2.30    1.80
   8  -9   4   -3.20    1.40
   8   9   4    0.30    1.20
   8   9   4    0.60    1.30
   9  -9   4   -0.50    1.70
  -9  -9  -4   -0.30    2.10
   9   9   4   -0.60    1.40
   9   9   4    1.10    1.40
  10  -9   4    0.30    2.00
 -10  -9  -4   -3.90    1.70
  10   9   4   -1.60    1.20
  10   9   4    2.50    1.60
 -11  -9  -4    1.40    2.30
  11  -9   4    1.90    2.40
  11   9   4    1.70    1.60
  11   9   4    3.40    1.70
  12   9   4    8.30    2.30
  12   9   4    7.90    2.10
 -13  10   4    0.50    1.80
 -12  10   4    1.60    1.60
 -11 -10   4    0.10    2.20
  11 -10  -4   -2.60    1.90
  11  10  -4    2.30    1.30
 -11  10   4    3.30    1.60
  10 -10  -4    0.40    1.80
 -10 -10   4   -1.60    1.90
  10  10  -4    0.00    1.10
 -10  10   4   -0.60    1.20
   9 -10  -4    1.80    1.80
  -9 -10   4    1.20    2.00
  -9  10   4    3.70    1.70
   9  10  -4    3.50    1.50
  -9  10   4    4.40    1.60
  -8 -10   4    5.00    2.10
   8 -10  -4    2.60    1.80
   8  10  -4    4.40    1.40
  -8  10   4    6.40    1.80
  -8  10   4    2.40    1.60
   7 -10  -4    2.20    1.80
  -7 -10   4    4.80    2.00
  -7  10   4   -0.70    1.30
   7  10  -4    2.10    1.40
  -7  10   4    0.70    1.50
   6 -10  -4   46.90    3.50
  -6 -10   4   45.00    3.90
  -6  10   4   49.50    3.30
   6  10  -4   48.30    3.30
  -6  10   4   51.49    3.40
  -5 -10   4    2.50    1.70
   5 -10  -4    2.60    1.50
  -5  10   4    1.20    1.40
  -5  10   4    0.50    1.30
   5  10  -4    2.30    1.30
  -4 -10   4   23.40    2.60
   4 -10  -4   25.30    2.60
  -4  10   4   26.80    2.70
  -4  10   4   27.80    2.60
   4  10  -4   24.80    2.50
   3 -10  -4    6.30    1.50
  -3 -10   4    9.50    1.90
   3 -10  -4    6.60    1.70
  -3  10   4    8.70    1.60
   3  10  -4    7.20    1.70
  -3  10   4    7.40    1.70
  -2 -10   4   11.00    1.80
   2 -10  -4   13.10    2.00
   2 -10  -4    9.40    1.80
   2  10  -4    9.80    1.80
  -2  10   4   11.30    1.80
  -2  10   4   12.00    1.90
   1 -10  -4    0.70    1.20
  -1 -10   4    1.00    1.30
  -1  10   4    0.30    1.20
   1  10  -4   -0.50    1.20
  -1  10   4    0.50    1.00
  -1  10   4   -0.40    1.10
   0 -10   4   35.50    2.90
   0 -10   4   36.50    2.80
   0 -10  -4   30.90    2.90
   0  10   4   30.10    2.80
   0  10   4   38.60    2.50
   0  10   4   32.60    2.50
   0  10  -4   31.40    2.60
  -1 -10  -4    1.10    1.60
   1 -10   4    3.30    1.60
   1 -10   4    3.00    1.20
   1  10   4    0.40    1.20
  -1  10  -4    1.00    1.20
   1  10   4    2.90    1.40
   1  10   4    3.00    1.20
   2 -10   4    4.50    1.60
  -2 -10  -4    3.70    1.70
  -2  10  -4    7.50    1.70
   2  10   4    8.70    1.80
   2  10   4    6.50    1.30
   2  10   4    7.10    1.60
   3 -10   4    5.00    1.70
  -3 -10  -4    3.30    1.80
   3  10   4    2.90    1.50
  -3  10  -4    5.00    1.60
   3  10   4    5.40    1.40
   3  10   4    5.20    1.50
  -4 -10  -4   -1.70    1.60
   4 -10   4    0.00    1.50
  -4  10  -4    0.40    1.40
   4  10   4    0.60    1.20
   4  10   4    0.90    1.10
   5 -10   4    1.90    1.60
  -5 -10  -4    0.10    1.70
  -5  10  -4    3.20    1.60
   5  10   4    4.30    1.40
   5  10   4    2.90    1.50
   6 -10   4    1.20    1.80
  -6 -10  -4   -2.70    1.60
   6  10   4   -0.50    1.10
   6  10   4    0.60    1.40
  -7 -10  -4    2.00    2.10
   7 -10   4    0.30    1.70
   7  10   4    3.20    1.50
   7  10   4    4.90    1.60
  -8 -10  -4   -2.90    1.80
   8 -10   4    0.50    1.80
   8  10   4   -0.10    1.30
   8  10   4    0.90    1.40
  -9 -10  -4   -1.90    1.90
   9 -10   4   -4.00    1.90
   9  10   4   -0.40    1.40
   9  10   4   -0.60    1.30
 -10 -10  -4    0.20    2.40
  10 -10   4    0.20    2.10
  10  10   4    1.90    1.50
  10  10   4    2.80    1.50
  11  10   4    2.40    1.70
  11  11  -4   -0.30    1.30
  10 -11  -4   -3.30    1.70
  10  11  -4    0.20    1.20
 -10  11   4   -1.10    1.30
   9 -11  -4    0.30    1.90
  -9 -11   4   -2.40    2.00
   9  11  -4   -0.40    1.20
  -9  11   4    1.20    1.40
  -9  11   4    2.80    1.90
   8 -11  -4    9.90    2.40
  -8 -11   4    4.20    2.20
  -8  11   4   10.60    2.30
   8  11  -4    8.80    1.80
  -8  11   4    5.40    1.70
   7 -11  -4   20.40    3.00
  -7 -11   4   16.50    2.90
  -7  11   4   19.60    2.60
   7  11  -4   21.60    2.60
  -7  11   4   20.90    2.50
   6 -11  -4    1.30    1.60
  -6 -11   4   -0.10    1.90
  -6  11   4   -0.80    1.40
   6  11  -4    0.50    1.30
  -6  11   4    1.50    1.40
  -5 -11   4   19.20    2.80
   5 -11  -4   18.50    2.60
  -5  11   4   20.60    2.40
   5  11  -4   22.20    2.50
  -5  11   4   21.90    2.60
   4 -11  -4    1.80    1.70
  -4 -11   4   -0.90    1.40
  -4  11   4    0.00    1.40
   4  11  -4    0.70    1.50
  -4  11   4    0.20    1.20
  -3 -11   4    9.80    2.20
   3 -11  -4    5.90    1.80
  -3  11   4    8.20    1.70
   3  11  -4    5.10    1.70
  -3  11   4    7.50    1.90
  -2 -11   4   -1.10    1.40
   2 -11  -4    0.90    1.30
   2 -11  -4    0.20    1.40
  -2  11   4    1.20    1.20
  -2  11   4    1.00    1.40
   2  11  -4   -1.20    1.20
  -1 -11   4    4.50    1.60
   1 -11  -4    3.80    1.70
   1 -11  -4    6.40    1.70
   1  11  -4    5.90    1.70
  -1  11   4    3.50    1.30
  -1  11   4    3.60    1.60
  -1  11   4    6.60    1.60
   0 -11   4   -0.20    1.30
   0 -11   4    0.10    1.30
   0 -11  -4   -2.40    1.50
   0  11   4    0.70    1.40
   0  11   4    1.30    1.10
   0  11   4    0.70    1.20
   0  11  -4   -0.90    1.30
   1 -11   4    9.20    2.00
  -1 -11  -4    7.90    2.10
   1  11   4    9.40    1.60
   1  11   4    8.70    2.00
   1  11   4   10.00    1.80
  -1  11  -4   10.10    2.00
  -2 -11  -4   -1.00    1.60
   2 -11   4    2.70    1.70
   2  11   4    5.80    1.60
   2  11   4    3.40    1.30
  -2  11  -4    3.20    1.60
   2  11   4    1.90    1.50
  -3 -11  -4    1.10    2.00
   3 -11   4    1.50    1.60
   3  11   4    0.70    1.40
   3  11   4    1.60    1.10
   3  11   4    2.50    1.50
  -3  11  -4    1.10    1.50
   4 -11   4   -0.80    1.80
  -4 -11  -4   -1.70    1.80
   4  11   4   -0.20    1.30
   4  11   4    1.60    1.50
   4  11   4   -0.70    1.00
  -4  11  -4   -1.20    1.50
   5 -11   4   -2.10    1.80
  -5 -11  -4   -2.30    2.00
   5  11   4    1.20    1.50
   5  11   4   -1.70    1.00
  -5  11  -4    1.00    1.60
   6 -11   4    0.40    2.00
  -6 -11  -4   -2.40    1.90
   6  11   4   -0.80    1.20
   6  11   4    0.10    1.40
  -7 -11  -4   -1.60    2.30
   7 -11   4    2.30    2.00
   7  11   4    6.00    1.80
   7  11   4    3.60    1.50
  -8 -11  -4   -0.90    2.20
   8 -11   4   -3.50    1.80
   8  11   4   -0.70    1.40
   8  11   4    2.90    1.50
   9  11   4   -0.40    1.20
   9  11   4    1.90    1.70
  10  11   4   -1.10    1.30
  10  12  -4   -0.90    1.10
  -9  12   4   -0.10    1.80
   9  12  -4    0.30    1.20
  -8 -12   4   -4.30    2.10
   8 -12  -4   -3.10    2.10
   8  12  -4    0.00    1.40
  -8  12   4   -3.20    1.80
   7 -12  -4   -5.50    1.50
  -7 -12   4    0.00    2.00
   7  12  -4    0.50    1.50
  -7  12   4   -3.90    1.40
  -6 -12   4    4.30    2.50
   6 -12  -4    6.90    2.20
  -6  12   4    8.40    2.20
   6  12  -4    8.40    1.90
   5 -12  -4    0.50    1.90
  -5 -12   4   -0.70    1.90
  -5  12   4    4.80    2.00
   5  12  -4   -0.60    1.40
  -4 -12   4    2.90    2.10
   4 -12  -4    9.90    2.30
  -4  12   4    5.40    2.00
   4  12  -4    8.50    2.00
  -4  12   4    5.80    1.60
   3 -12  -4    1.80    1.80
  -3 -12   4   -0.10    1.80
  -3  12   4   -0.90    1.50
  -3  12   4    2.60    1.40
   3  12  -4    3.30    1.70
   2 -12  -4   -1.70    1.40
  -2 -12   4   -2.40    1.30
   2  12  -4   -1.40    1.50
  -2  12   4   -0.50    1.20
  -2  12   4   -1.70    1.40
   1 -12  -4   -0.80    1.40
   1 -12  -4    3.50    1.70
  -1 -12   4   -2.30    1.40
  -1 -12   4    3.70    1.70
  -1  12   4   -1.30    1.10
   1  12  -4   -0.80    1.40
  -1  12   4    0.40    1.50
   0 -12   4   14.90    2.50
   0 -12  -4   13.20    2.40
   0  12   4   13.20    1.80
   0  12   4   12.60    2.00
   0  12  -4   17.50    2.50
   0  12   4   11.00    2.20
  -1 -12  -4   -3.60    1.60
   1 -12   4    0.10    1.60
  -1  12  -4   -0.90    1.60
   1  12   4    0.50    1.20
   1  12   4   -0.20    1.50
   1  12   4   -0.60    1.00
   2 -12   4   -0.70    1.80
  -2 -12  -4   -3.00    1.80
   2  12   4    2.40    1.40
  -2  12  -4   -1.60    1.40
   2  12   4   -1.80    1.40
   2  12   4   -1.50    1.00
   3 -12   4    0.10    1.70
  -3 -12  -4   -1.20    1.80
   3  12   4   -0.60    1.10
   3  12   4   -1.10    1.00
  -3  12  -4   -1.90    1.60
   3  12   4    0.70    1.50
  -4 -12  -4   -1.10    2.00
   4 -12   4    2.20    2.00
   4  12   4    2.40    1.30
   4  12   4    2.90    1.60
  -4  12  -4    0.40    2.00
   4  12   4    3.60    1.80
  -5 -12  -4   -4.10    2.00
   5 -12   4    3.10    2.00
   5  12   4   -0.90    1.50
   5  12   4    0.50    1.20
  -5  12  -4   -0.60    1.70
   5  12   4    1.60    1.50
   6 -12   4   -2.10    1.80
  -6 -12  -4   -3.80    2.00
   6  12   4   -0.30    1.20
   6  12   4    0.70    1.60
   7  12   4   -0.60    1.20
   8  12   4   -0.30    1.50
   7  13  -4    0.70    1.60
  -6 -13   4    3.20    2.70
   6  13  -4    9.90    2.10
  -5 -13   4   -0.10    2.10
  -5  13   4    1.80    1.80
   5  13  -4    1.20    1.80
   4 -13  -4    2.40    1.90
  -4 -13   4   -1.90    1.90
  -4  13   4   -0.70    1.90
   4  13  -4    2.30    1.70
   3 -13  -4    3.60    2.10
  -3 -13   4   -4.00    1.80
  -3  13   4    1.40    1.80
   3  13  -4    0.90    1.80
   2 -13  -4    1.00    1.70
  -2  13   4    0.70    1.80
   2  13  -4   -0.20    1.50
  -1 -13   4    2.00    1.60
   1 -13  -4   -0.40    1.50
   1  13  -4   -0.80    1.70
  -1  13   4   -2.70    1.40
   0 -13   4    4.00    1.90
   0 -13  -4    5.70    1.90
   0  13   4    0.30    1.60
   0  13  -4   -0.80    1.50
   1 -13   4    0.00    1.70
  -1 -13  -4   -0.40    1.90
   1  13   4    1.00    1.70
  -1  13  -4   -1.10    1.60
   2 -13   4   -0.70    2.00
  -2 -13  -4   -2.10    2.00
  -2  13  -4   -1.20    1.60
   2  13   4    0.30    1.70
  -3 -13  -4   -3.20    1.80
   3  13   4    1.50    1.90
  -3  13  -4    2.90    2.00
  -4 -13  -4   -1.20    2.10
  17   0  -5    0.00    1.70
 -17   0   5   -5.90    1.90
  16   0  -5    1.80    1.60
 -16   0   5   -0.80    1.70
  15   0  -5    0.50    1.50
 -15   0   5   -1.10    1.60
 -14   0   5   -0.60    1.40
  14   0  -5   -0.70    1.20
 -14   0   5   -1.60    0.90
  13   0  -5   15.10    2.10
 -13   0   5   15.00    2.20
 -13   0   5   14.70    1.70
 -12   0   5   -0.40    1.30
 -12   0   5   -0.10    0.90
  12   0  -5   -1.60    1.00
 -11   0   5   28.20    2.20
 -11   0   5   23.10    2.40
  11   0  -5   25.60    2.30
 -10   0   5   -0.20    1.10
 -10   0   5   -0.20    1.00
  10   0  -5   -1.10    1.00
 -10   0   5   -0.30    0.80
 -10   0   5    0.10    0.80
  -9   0   5  150.58    5.50
  -9   0   5  145.29    5.60
  -9   0   5  141.89    5.30
  -9   0   5  151.88    5.70
   9   0  -5  147.19    5.50
  -8   0   5   -0.10    0.80
  -8   0   5    1.20    0.60
  -8   0   5    0.40    0.80
   8   0  -5   -0.30    0.60
  -8   0   5   -0.40    0.70
   7   0  -5   14.50    1.30
  -7   0   5   13.10    1.30
  -7   0   5   14.40    1.40
  -7   0   5   12.80    1.20
   7   0  -5   18.30    0.90
   6   0  -5   -0.10    0.30
  -6   0   5   -0.30    0.60
  -6   0   5    0.00    0.60
  -6   0   5    0.00    0.60
   6   0  -5   -0.70    0.50
  -5   0   5   24.20    1.30
  -5   0   5   18.20    1.40
   5   0  -5   21.30    0.80
  -5   0   5   19.80    1.40
   5   0  -5   20.10    1.20
  -5   0   5   21.30    1.30
   4   0  -5   -0.20    0.40
  -4   0   5   -0.20    0.60
   4   0  -5   -0.90    0.40
  -4   0   5   -0.40    0.40
  -4   0   5    0.10    0.50
  -4   0   5    0.20    0.50
   4   0  -5    0.00    0.50
  -3   0   5 1844.92   54.79
   3   0  -5 1682.43   54.69
   3   0  -5 1834.22   54.29
   3   0  -5 1950.60   54.29
  -3   0   5 1871.11   54.39
  -3   0   5 1777.52   54.29
  -3   0   5 1810.02   54.29
   3   0  -5 1895.01   54.19
  -2   0   5    0.60    0.50
  -2   0   5   -0.20    0.20
   2   0  -5    0.10    0.40
  -2   0   5   -0.10    0.40
  -2   0   5    0.10    0.40
   2   0  -5    0.30    0.40
   2   0  -5   -0.30    0.40
  -1   0   5  189.58    6.30
   1   0  -5  205.38    6.40
  -1   0   5  195.88    6.40
   1   0  -5  208.68    6.30
  -1   0   5  202.48    6.30
   0   0  -5   -0.50    0.30
   0   0  -5    0.10    0.20
   0   0   5    0.00    0.40
   0   0   5    0.40    0.40
   0   0   5   -0.30    0.50
   0   0   5   -0.40    0.20
   0   0  -5   -0.10    0.30
  -1   0  -5    6.50    0.70
   1   0   5    7.50    0.70
   1   0   5    7.00    0.90
   1   0   5    6.30    0.70
  -1   0  -5    8.00    0.60
   1   0   5    7.20    0.60
   2   0   5   -0.40    0.50
   2   0   5    0.20    0.40
  -2   0  -5    0.00    0.50
   2   0   5    1.10    0.50
   2   0   5    0.00    0.40
  -2   0  -5    0.10    0.30
  -2   0  -5   -0.20    0.40
  -3   0  -5   52.09    2.40
   3   0   5   57.19    2.30
   3   0   5   55.29    2.20
   3   0   5   54.49    2.40
  -3   0  -5   55.89    2.20
   4   0   5   -0.40    0.60
  -4   0  -5    0.00    0.60
   4   0   5   -0.20    0.50
   5   0   5  120.59    4.50
  -5   0  -5  123.29    4.60
   5   0   5  134.19    4.60
  -6   0  -5    0.10    0.60
  -7   0  -5   77.69    3.40
   7   0   5   77.19    3.40
   7   0   5   79.69    3.40
   8   0   5   -1.00    0.70
  -8   0  -5   -0.50    0.80
   8   0   5   -0.60    1.00
   9   0   5   68.09    3.60
  -9   0  -5   67.59    3.30
   9   0   5   64.99    3.30
  10   0   5    0.50    1.20
 -10   0  -5    0.10    0.90
  10   0   5   -1.10    0.90
  11   0   5   41.40    2.80
  11   0   5   36.80    2.90
 -11   0  -5   37.60    2.70
 -12   0  -5   -0.60    1.00
  12   0   5   -1.10    1.30
  12   0   5   -0.10    1.20
  13   0   5   -0.20    1.30
  13   0   5    0.10    1.40
  14   0   5    1.30    1.60
  14   0   5    2.80    1.60
  15   0   5    1.70    1.70
  15   0   5    4.90    1.90
 -17  -1   5    3.30    2.40
  17  -1  -5    0.40    1.60
 -17   1   5    3.70    2.10
  17   1  -5    6.60    2.00
  16  -1  -5    6.60    1.90
 -16  -1   5    4.50    2.10
  16   1  -5    4.40    1.90
 -16   1   5    2.40    2.10
  15  -1  -5    4.20    1.70
 -15  -1   5    2.60    1.90
 -15  -1   5    2.40    1.40
 -15   1   5    5.10    2.00
  15   1  -5    2.10    1.50
  14  -1  -5    2.70    1.40
 -14  -1   5    1.80    1.30
 -14  -1   5    0.10    1.60
  14   1  -5    1.20    1.40
 -14   1   5   -0.10    1.40
 -13  -1   5    7.40    1.80
 -13  -1   5    5.70    1.40
  13  -1  -5    7.30    1.60
  13   1  -5    9.10    1.80
 -13   1   5   11.20    2.00
 -13   1   5    7.80    1.30
  12  -1  -5    2.90    1.40
 -12  -1   5    5.00    1.70
 -12  -1   5    5.40    1.40
 -12   1   5    3.10    1.50
 -12   1   5    5.00    1.10
  12   1  -5    3.60    1.40
 -12   1   5    6.70    1.60
  11  -1  -5   -0.80    1.00
 -11  -1   5   -0.20    1.20
 -11  -1   5   -1.90    0.80
  11   1  -5    0.20    1.10
 -11   1   5    0.30    1.30
 -11   1   5    3.00    1.40
 -11   1   5    0.70    0.90
 -10  -1   5  103.79    4.50
 -10  -1   5   99.39    3.90
 -10  -1   5  102.19    4.50
  10  -1  -5   92.39    4.20
 -10   1   5   95.19    4.40
 -10   1   5   97.59    4.10
 -10   1   5  104.69    4.60
  10   1  -5   95.59    4.30
 -10   1   5   98.49    4.10
  -9  -1   5    0.80    0.90
  -9  -1   5    1.60    0.90
   9  -1  -5    0.50    0.80
  -9  -1   5    1.10    1.00
  -9  -1   5    1.50    0.80
  -9   1   5    1.40    0.70
  -9   1   5    0.60    0.90
  -9   1   5    0.60    1.00
  -9   1   5    1.10    1.00
   9   1  -5    1.30    0.90
  -8  -1   5   30.20    2.00
   8  -1  -5   35.30    2.10
   8  -1  -5   35.00    1.50
  -8  -1   5   32.90    2.10
  -8  -1   5   33.90    1.80
  -8  -1   5   32.80    2.20
   8   1  -5   27.80    1.80
  -8   1   5   31.20    2.10
  -8   1   5   32.40    2.10
  -8   1   5   32.30    1.90
  -7  -1   5    9.60    1.00
  -7  -1   5    9.60    1.20
  -7  -1   5    9.30    1.20
   7  -1  -5   11.10    1.20
  -7  -1   5    8.40    1.10
   7  -1  -5   10.70    0.80
   7   1  -5    9.20    1.10
  -7   1   5    7.20    1.10
  -7   1   5    8.60    1.20
  -7   1   5   10.60    1.10
   6  -1  -5    1.00    0.40
  -6  -1   5    0.60    0.70
  -6  -1   5    0.10    0.60
   6  -1  -5    0.40    0.60
  -6  -1   5    0.80    0.60
   6   1  -5    0.20    0.60
  -6   1   5    0.80    0.70
  -6   1   5    0.80    0.70
  -6   1   5    0.70    0.70
   5  -1  -5   73.09    2.40
   5  -1  -5   73.19    2.70
  -5  -1   5   69.39    2.90
  -5  -1   5   75.89    2.80
  -5  -1   5   67.09    3.00
  -5  -1   5   78.39    2.80
  -5   1   5   78.49    3.00
   5   1  -5   68.19    2.70
  -5   1   5   69.09    2.90
  -5   1   5   77.39    2.80
  -5   1   5   65.09    2.80
   5   1  -5   74.69    2.70
   5   1  -5   72.59    2.30
  -4  -1   5  230.48    7.50
  -4  -1   5  233.98    7.50
  -4  -1   5  225.28    7.60
  -4  -1   5  242.28    7.40
   4  -1  -5  245.68    7.40
   4  -1  -5  238.38    7.10
   4  -1  -5  234.88    7.50
   4   1  -5  229.18    7.00
   4   1  -5  256.97    7.50
  -4   1   5  231.68    7.10
   4   1  -5  247.58    7.50
  -4   1   5  240.18    7.40
  -4   1   5  234.48    7.70
   4   1  -5  225.88    7.40
  -4   1   5  232.48    7.60
  -4   1   5  232.68    7.60
  -3  -1   5   14.10    0.80
   3  -1  -5   14.20    1.00
   3  -1  -5   14.00    1.00
  -3  -1   5   12.90    0.90
  -3  -1   5   14.60    1.10
   3  -1  -5   14.00    1.00
  -3  -1   5   13.60    0.90
   3  -1  -5   14.90    0.80
  -3   1   5   15.50    0.80
  -3   1   5   14.10    0.70
  -3   1   5   12.90    1.10
   3   1  -5   13.40    0.90
   3   1  -5   12.80    0.90
  -3   1   5   14.10    1.10
  -3   1   5   13.00    1.10
   2  -1  -5   15.10    1.00
   2  -1  -5   14.30    0.70
  -2  -1   5   14.50    0.70
  -2  -1   5   14.40    0.90
  -2  -1   5   14.00    1.00
   2  -1  -5   14.70    1.00
  -2  -1   5   14.10    0.70
  -2  -1   5   12.40    1.00
   2  -1  -5   14.30    1.00
  -2   1   5   14.10    0.70
  -2   1   5   12.00    1.00
  -2   1   5   15.40    1.00
  -2   1   5   13.90    1.00
   2   1  -5   16.30    0.90
   2   1  -5   15.30    0.80
  -2   1   5   13.70    1.20
   2   1  -5   13.90    0.80
  -2   1   5   13.40    0.90
   1  -1  -5  657.33   19.20
  -1  -1   5  585.04   19.20
  -1  -1   5  640.74   19.00
   1  -1  -5  630.34   18.80
   1  -1  -5  671.73   19.20
  -1  -1   5  629.14   19.00
  -1  -1   5  639.94   19.00
   1   1  -5  642.74   19.20
  -1   1   5  667.13   19.50
   1   1  -5  649.04   19.00
  -1   1   5  649.43   19.30
  -1   1   5  629.84   19.30
  -1   1   5  614.24   19.20
   0  -1   5   31.80    1.30
   0  -1  -5   30.60    1.40
   0  -1   5   31.00    1.50
   0  -1   5   33.50    1.20
   0  -1  -5   31.70    1.70
   0  -1  -5   33.30    1.50
   0  -1  -5   34.60    1.20
   0   1   5   34.20    1.50
   0   1   5   32.20    1.50
   0   1   5   34.30    1.80
   0   1  -5   34.20    1.30
  -1  -1  -5   79.19    2.90
   1  -1   5   76.49    2.70
  -1  -1  -5   74.89    3.10
  -1  -1  -5   82.89    2.60
   1  -1   5   83.79    3.00
  -1  -1  -5   77.09    2.80
   1  -1   5   73.59    2.60
  -1   1  -5   82.19    2.70
   1   1   5   83.19    3.20
   1   1   5   76.09    2.90
  -1   1  -5   79.19    2.60
   1   1   5   76.39    2.80
  -2  -1  -5  446.46   12.70
   2  -1   5  404.76   12.70
   2  -1   5  403.36   12.70
   2  -1   5  435.96   13.00
  -2  -1  -5  447.76   13.20
  -2  -1  -5  400.86   13.10
   2   1   5  410.76   12.70
   2   1   5  409.76   12.80
   2   1   5  410.46   12.90
  -2   1  -5  429.16   12.70
   3  -1   5   -0.50    0.50
  -3  -1  -5   -0.40    0.50
   3  -1   5   -1.10    0.50
  -3  -1  -5    0.30    0.70
   3  -1   5    0.30    0.50
   3   1   5    1.60    0.60
   3   1   5    0.20    0.40
   3   1   5    0.00    0.50
  -3   1  -5    0.20    0.50
   4  -1   5   25.20    1.60
   4  -1   5   23.40    1.50
   4  -1   5   26.00    1.40
  -4  -1  -5   28.30    1.80
   4   1   5   25.70    1.50
  -4   1  -5   25.90    1.50
   4   1   5   23.80    1.50
   5  -1   5   19.90    1.40
  -5  -1  -5   18.40    1.60
   5  -1   5   17.60    1.40
   5  -1   5   20.30    1.40
   5   1   5   20.60    1.50
  -5   1  -5   23.40    1.50
   5   1   5   18.00    1.40
  -6  -1  -5  171.28    6.30
   6  -1   5  178.88    6.20
   6   1   5  176.78    6.20
  -6   1  -5  176.28    6.00
   6   1   5  177.28    6.10
  -7  -1  -5    5.60    1.20
   7  -1   5    4.90    1.10
  -7   1  -5    5.20    0.90
   7   1   5    7.90    1.20
   7   1   5    5.90    1.20
  -8  -1  -5   86.29    3.90
   8  -1   5   86.49    3.90
  -8   1  -5   84.09    3.60
   8   1   5   85.79    3.90
   8   1   5   84.99    3.90
  -9  -1  -5   97.49    4.40
   9  -1   5   99.29    4.50
   9   1   5   95.79    4.30
   9   1   5   94.79    4.30
  -9   1  -5   95.09    4.00
  10  -1   5   26.00    2.50
 -10  -1  -5   23.40    2.30
  10   1   5   23.20    2.30
 -10   1  -5   25.50    2.00
  10   1   5   29.80    2.60
  11  -1   5    8.10    1.70
 -11  -1  -5   10.20    1.70
  11   1   5   11.30    1.80
 -11   1  -5   10.90    1.40
  11   1   5   11.40    1.80
  12  -1   5    3.10    1.60
 -12  -1  -5    0.60    1.20
  12   1   5    1.30    1.30
  12   1   5    0.30    1.40
  13  -1   5    2.20    1.70
 -13  -1  -5    0.50    1.30
  13  -1   5    1.40    1.40
  13   1   5   -1.80    1.20
  13   1   5    0.70    1.40
  14  -1   5    0.40    1.40
  14  -1   5    1.20    1.60
  14   1   5   -1.60    1.30
  14   1   5    3.70    1.70
  15  -1   5    0.30    1.70
  15  -1   5    1.90    1.50
  15   1   5    1.00    1.50
  15   1   5    3.60    1.80
  17  -2  -5    2.60    1.90
 -17  -2   5    6.80    2.80
  17   2  -5    5.50    2.00
 -17   2   5    3.20    2.20
  16  -2  -5    2.50    1.80
 -16  -2   5    2.40    2.30
 -16  -2   5   -0.70    1.40
  16   2  -5    2.90    1.80
 -16   2   5    4.20    2.00
 -15  -2   5   -0.80    1.60
 -15  -2   5   -0.70    1.30
  15  -2  -5   -0.10    1.50
  15   2  -5   -0.50    1.20
 -15   2   5    2.60    1.80
 -14  -2   5    4.30    1.60
 -14  -2   5    5.50    1.90
  14  -2  -5    6.40    1.80
 -14   2   5    4.40    1.70
  14   2  -5    3.60    1.50
 -13  -2   5   12.40    1.90
 -13  -2   5   14.00    2.20
  13  -2  -5   14.40    2.10
 -13   2   5   12.00    2.10
 -13   2   5   13.20    2.10
  13   2  -5   13.20    2.00
 -12  -2   5   42.40    3.10
 -12  -2   5   44.90    3.30
  12  -2  -5   42.30    3.00
 -12   2   5   45.80    3.30
 -12   2   5   43.80    2.50
  12   2  -5   42.30    3.10
 -12   2   5   39.70    3.20
  11  -2  -5  302.37   11.00
 -11  -2   5  335.47   11.40
 -11  -2   5  316.37   11.30
 -11   2   5  324.07   10.60
 -11   2   5  338.67   11.30
 -11   2   5  336.27   11.40
  11   2  -5  319.87   11.10
 -10  -2   5  116.39    4.30
 -10  -2   5  114.09    5.10
  10  -2  -5  114.29    4.80
 -10  -2   5  109.59    5.00
  10   2  -5  108.49    4.70
 -10   2   5  116.69    4.40
 -10   2   5  115.39    4.80
 -10   2   5  113.89    4.90
 -10   2   5  115.59    4.90
  -9  -2   5   53.59    3.00
  -9  -2   5   53.49    2.40
  -9  -2   5   53.99    3.00
   9  -2  -5   52.19    2.80
  -9   2   5   53.69    2.90
  -9   2   5   52.59    2.50
  -9   2   5   50.69    2.70
   9   2  -5   53.29    2.70
  -9   2   5   50.39    2.90
  -8  -2   5    4.00    1.00
   8  -2  -5    4.80    1.00
  -8  -2   5    4.10    0.80
  -8  -2   5    4.60    1.10
  -8   2   5    4.50    1.00
  -8   2   5    3.90    1.10
   8   2  -5    5.20    1.00
  -8   2   5    6.30    1.10
   7  -2  -5  138.59    4.40
  -7  -2   5  129.89    4.40
   7  -2  -5  126.29    4.60
  -7  -2   5  128.69    4.90
  -7  -2   5  124.59    5.00
   7   2  -5  124.59    4.70
  -7   2   5  131.59    4.80
  -7   2   5  127.89    4.90
  -7   2   5  123.79    4.70
  -6  -2   5  260.27    8.60
  -6  -2   5  259.97    8.90
   6  -2  -5  274.67    8.30
  -6  -2   5  264.97    8.80
  -6  -2   5  256.37    8.30
   6  -2  -5  258.87    8.50
  -6   2   5  263.07    8.70
  -6   2   5  266.77    8.60
   6   2  -5  279.77    8.30
  -6   2   5  266.77    8.80
   6   2  -5  259.47    8.10
   5  -2  -5  587.74   18.20
  -5  -2   5  572.94   18.20
  -5  -2   5  585.14   18.40
   5  -2  -5  622.94   18.00
  -5  -2   5  598.94   18.10
   5   2  -5  595.24   17.90
  -5   2   5  582.04   18.50
  -5   2   5  600.24   18.40
   5   2  -5  642.34   18.50
  -5   2   5  618.54   18.20
   5   2  -5  609.54   18.10
  -5   2   5  604.24   18.30
  -5   2   5  584.14   18.00
  -4  -2   5  378.76   12.20
  -4  -2   5  391.16   12.40
  -4  -2   5  395.26   12.20
   4  -2  -5  402.66   12.30
   4  -2  -5  400.16   12.00
   4  -2  -5  392.36   12.20
  -4  -2   5  415.16   12.30
   4   2  -5  402.26   12.20
   4   2  -5  426.66   12.20
   4   2  -5  390.46   11.90
  -4   2   5  423.76   12.50
  -4   2   5  393.26   12.00
  -4   2   5  399.56   12.20
  -4   2   5  382.16   12.50
  -4   2   5  395.36   12.30
  -4   2   5  383.56   12.40
   3  -2  -5 1093.09   33.60
   3  -2  -5 1154.38   33.60
  -3  -2   5 1187.28   33.50
  -3  -2   5 1101.69   33.90
  -3  -2   5 1166.08   33.70
  -3  -2   5 1087.29   33.60
  -3  -2   5 1136.99   33.70
  -3   2   5 1151.38   33.60
  -3   2   5 1144.29   33.70
   3   2  -5 1143.29   33.60
  -3   2   5 1129.19   33.50
  -3   2   5 1123.39   33.90
   3   2  -5 1140.79   33.60
  -3   2   5 1092.99   33.80
  -3   2   5 1167.08   33.90
   3   2  -5 1100.39   33.40
  -2  -2   5    9.20    0.70
  -2  -2   5    9.40    0.60
   2  -2  -5   10.60    1.00
  -2  -2   5    8.80    0.90
  -2  -2   5    7.00    0.70
   2  -2  -5    8.30    0.70
  -2   2   5    8.40    0.90
  -2   2   5    7.60    0.90
  -2   2   5    9.50    0.80
   2   2  -5    8.50    0.60
   2   2  -5    8.60    0.60
  -2   2   5    8.90    0.90
  -2   2   5   10.00    0.90
   2   2  -5    9.40    0.60
  -2   2   5    9.10    0.70
  -1  -2   5   73.39    2.50
   1  -2  -5   75.59    2.80
   1  -2  -5   69.29    2.90
  -1  -2   5   69.89    2.30
   1  -2  -5   69.39    2.60
  -1  -2   5   69.49    2.60
  -1   2   5   73.69    2.80
  -1   2   5   74.39    2.90
  -1   2   5   74.79    2.70
   1   2  -5   73.89    2.30
  -1   2   5   72.69    2.80
  -1   2   5   70.79    2.60
   0  -2  -5  595.84   19.10
   0  -2   5  633.44   18.80
   0  -2   5  605.64   18.50
   0  -2  -5  632.34   18.90
   0  -2   5  616.34   18.70
   0  -2  -5  633.54   18.80
   0   2   5  626.04   18.90
   0   2  -5  621.74   18.50
   0   2   5  672.03   19.40
   0   2   5  610.04   18.80
   1  -2   5    0.70    0.40
   1  -2   5    1.70    0.60
  -1  -2  -5    0.20    0.60
   1  -2   5    1.20    0.30
  -1  -2  -5    1.90    0.50
  -1  -2  -5    1.10    0.40
   1   2   5    1.40    0.50
   1   2   5    1.30    0.60
   2  -2   5   88.49    3.20
  -2  -2  -5   84.29    2.90
   2  -2   5   82.29    3.00
  -2  -2  -5   82.89    2.90
  -2  -2  -5   79.39    3.40
   2  -2   5   79.69    2.80
   2   2   5   78.69    2.90
  -2   2  -5   84.89    3.00
   2   2   5   82.39    3.00
   2   2   5   79.59    3.10
   3  -2   5  485.55   15.50
  -3  -2  -5  503.65   15.90
  -3  -2  -5  537.75   15.50
   3  -2   5  533.25   15.50
   3  -2   5  509.85   15.40
   3   2   5  484.35   15.40
   3   2   5  491.15   15.70
  -4  -2  -5  498.05   16.20
   4  -2   5  501.85   15.80
   4  -2   5  550.74   15.80
   4   2   5  506.45   15.60
   4   2   5  514.25   16.00
   4   2   5  510.75   15.80
   5  -2   5    4.50    0.70
   5  -2   5    5.40    1.00
  -5  -2  -5    5.60    1.10
   5   2   5    4.70    1.00
   5   2   5    5.50    0.70
   5   2   5    4.20    0.80
   6  -2   5   19.50    1.60
   6  -2   5   20.20    1.40
  -6  -2  -5   17.40    1.80
   6   2   5   20.20    1.30
   6   2   5   22.60    1.60
   6   2   5   20.70    1.70
   7  -2   5   43.70    2.10
   7  -2   5   44.90    2.60
  -7  -2  -5   45.90    2.80
   7   2   5   44.80    2.50
   7   2   5   43.70    2.50
  -8  -2  -5   52.99    3.20
   8  -2   5   56.49    3.00
   8   2   5   51.49    3.00
   8   2   5   56.59    3.00
  -8   2  -5   57.59    2.60
  -9  -2  -5   65.49    3.70
   9  -2   5   71.19    3.70
   9   2   5   63.19    3.50
  -9   2  -5   71.49    3.00
   9   2   5   67.39    3.50
  10  -2   5   20.90    2.20
 -10  -2  -5   20.00    2.20
  10   2   5   19.60    2.10
 -10   2  -5   23.50    1.70
  10   2   5   22.80    2.30
 -11  -2  -5   20.70    2.30
  11  -2   5   21.20    2.40
  11   2   5   20.50    2.30
  11   2   5   20.90    2.40
 -12  -2  -5    1.10    1.40
  12  -2   5    1.70    1.50
  12   2   5    0.90    1.30
  12   2   5    2.00    1.40
  13  -2   5    2.80    1.80
 -13  -2  -5    3.60    1.70
  13   2   5    4.90    1.70
  13   2   5    4.80    1.70
  14  -2   5    0.90    1.90
 -14  -2  -5    1.20    1.70
  14   2   5    1.70    1.60
  14   2   5    1.70    1.50
  15  -2   5   -0.70    1.60
  15  -2   5    0.90    1.40
  15   2   5    1.70    1.70
  15   2   5    1.40    1.60
  17  -3  -5   -1.20    1.60
 -17   3   5   -1.20    1.80
  16  -3  -5    4.70    2.00
 -16  -3   5    1.10    1.80
 -16  -3   5    4.30    2.20
 -16   3   5    4.00    2.00
 -15  -3   5   -4.00    1.60
  15  -3  -5    0.40    1.60
 -15  -3   5   -2.70    1.40
 -15   3   5    0.90    1.60
 -14  -3   5    1.20    1.40
 -14  -3   5    0.30    1.60
  14  -3  -5    1.40    1.50
 -14   3   5    2.10    1.60
 -13  -3   5   -0.60    1.10
  13  -3  -5    0.00    1.20
 -13  -3   5   -2.10    1.30
 -13   3   5   -0.20    1.40
 -13   3   5   -0.30    1.30
  12  -3  -5    0.00    1.30
 -12  -3   5    0.40    1.30
 -12  -3   5    0.70    1.40
 -12   3   5    3.70    1.40
 -12   3   5    1.20    1.30
 -11  -3   5    8.40    1.60
  11  -3  -5    8.80    1.60
 -11  -3   5    7.60    1.60
 -11   3   5    7.20    1.50
 -11   3   5    9.30    1.10
 -11   3   5   10.90    1.80
 -10  -3   5   31.20    2.60
 -10  -3   5   29.60    2.60
  10  -3  -5   25.50    2.30
 -10   3   5   24.40    2.20
 -10   3   5   27.50    1.70
 -10   3   5   29.20    2.40
  -9  -3   5    0.90    0.60
   9  -3  -5    0.20    1.00
  -9  -3   5    0.90    0.90
  -9  -3   5    0.10    1.00
  -9   3   5    0.10    0.90
  -9   3   5   -1.20    0.90
  -9   3   5    1.50    1.10
  -8  -3   5   35.60    1.70
   8  -3  -5   34.60    2.10
  -8  -3   5   35.20    2.30
  -8  -3   5   33.10    2.40
   8   3  -5   33.60    1.60
  -8   3   5   35.90    2.30
   8   3  -5   35.30    1.70
  -8   3   5   38.80    2.30
  -8   3   5   32.60    2.10
  -7  -3   5   34.60    2.20
  -7  -3   5   33.30    1.60
  -7  -3   5   34.00    2.30
   7  -3  -5   33.90    2.00
   7   3  -5   36.60    1.50
  -7   3   5   38.10    1.90
  -7   3   5   30.80    2.00
  -7   3   5   32.20    2.00
  -7   3   5   35.00    2.30
   7   3  -5   34.60    1.60
   6  -3  -5    0.50    0.70
  -6  -3   5    0.10    0.40
  -6  -3   5    0.30    0.70
  -6  -3   5    0.20    0.70
  -6   3   5    0.00    0.50
   6   3  -5    0.20    0.40
  -6   3   5    0.00    0.60
  -6   3   5    0.20    0.70
  -6   3   5    1.00    0.80
   6   3  -5   -0.20    0.30
  -6   3   5    0.20    0.50
  -5  -3   5   11.20    1.20
   5  -3  -5   19.40    1.20
  -5  -3   5   17.80    1.00
   5  -3  -5   17.50    1.20
  -5  -3   5   14.80    1.50
   5  -3  -5   15.40    1.20
  -5   3   5   14.90    1.10
   5   3  -5   17.10    0.90
  -5   3   5   14.70    1.40
  -5   3   5   17.70    1.30
   5   3  -5   17.10    1.00
  -5   3   5   13.80    1.30
   5   3  -5   19.10    1.10
  -5   3   5   17.60    1.20
   4  -3  -5  187.18    6.50
  -4  -3   5  192.48    6.30
  -4  -3   5  196.78    6.70
   4  -3  -5  194.38    6.40
   4  -3  -5  212.08    6.50
   4   3  -5  210.28    6.40
  -4   3   5  205.58    6.50
   4   3  -5  201.08    6.30
  -4   3   5  194.68    6.40
  -4   3   5  203.88    6.80
  -4   3   5  205.38    6.50
   4   3  -5  202.18    6.30
  -4   3   5  195.38    6.70
  -4   3   5  210.78    6.70
  -3  -3   5    2.20    0.50
   3  -3  -5    2.10    0.60
  -3  -3   5    2.10    0.50
  -3  -3   5    2.20    0.70
   3  -3  -5    3.50    0.60
  -3   3   5    1.70    0.50
  -3   3   5    2.00    0.70
   3   3  -5    1.70    0.50
  -3   3   5    2.10    0.60
  -3   3   5    1.70    0.50
  -3   3   5    3.20    0.80
  -3   3   5    1.70    0.70
   3   3  -5    2.10    0.40
   2  -3  -5   21.00    1.50
  -2  -3   5   19.10    1.10
  -2  -3   5   20.50    1.30
   2  -3  -5   20.00    1.10
  -2  -3   5   21.10    1.10
   2   3  -5   20.40    0.80
   2   3  -5   19.60    1.10
  -2   3   5   19.00    1.40
  -2   3   5   21.20    1.40
  -2   3   5   22.20    1.60
   2   3  -5   20.50    0.80
  -2   3   5   20.30    1.00
  -2   3   5   20.80    1.30
  -2   3   5   20.20    1.20
  -1  -3   5  349.07   10.20
  -1  -3   5  328.67   10.20
   1  -3  -5  317.07   10.50
  -1   3   5  327.97   10.30
   1   3  -5  333.87   10.20
  -1   3   5  326.47   10.30
  -1   3   5  332.47   10.50
  -1   3   5  323.07   10.40
   0  -3  -5  279.57    8.60
   0  -3  -5  276.47    8.90
   0   3   5  274.07    8.50
   0   3   5  261.87    8.60
   0   3   5  269.47    8.70
   0   3  -5  270.47    8.50
  -1  -3  -5    2.70    0.90
   1  -3   5    2.80    0.70
   1  -3   5    4.00    0.40
   1  -3   5    3.70    0.40
  -1  -3  -5    4.00    0.60
   1   3   5    3.50    0.80
   1   3   5    3.20    0.60
   2  -3   5  245.88    8.00
  -2  -3  -5  265.07    7.90
  -2  -3  -5  233.98    8.40
  -2  -3  -5  249.08    7.80
   2  -3   5  249.68    7.60
   2  -3   5  241.18    7.60
   2   3   5  245.58    7.80
   2   3   5  243.28    8.10
   2   3   5  258.97    7.90
  -3  -3  -5    2.40    1.00
   3  -3   5    2.40    0.80
   3  -3   5    1.90    0.50
   3  -3   5    1.70    0.60
   3   3   5    1.90    0.70
   3   3   5    2.10    0.50
   4  -3   5   23.70    1.40
   4  -3   5   23.50    1.30
   4  -3   5   23.20    1.70
  -4  -3  -5   24.10    2.10
   4   3   5   22.20    1.60
   4   3   5   23.10    1.20
  -5  -3  -5   45.40    2.80
   5  -3   5   47.90    2.00
   5  -3   5   45.80    2.40
   5   3   5   45.10    2.40
   5   3   5   47.40    2.00
   6  -3   5    5.80    1.20
  -6  -3  -5    7.10    1.40
   6  -3   5    9.00    0.90
   6   3   5    8.40    0.90
   6   3   5    8.60    1.30
   7  -3   5   81.79    3.00
  -7  -3  -5   77.79    4.00
   7  -3   5   77.59    3.60
   7   3   5   80.89    3.00
   7   3   5   75.29    3.60
  -8  -3  -5   27.00    2.50
   8  -3   5   29.20    2.50
   8   3   5   30.20    1.70
   8   3   5   29.90    2.30
   8   3   5   28.70    2.40
  -9  -3  -5    0.50    1.30
   9  -3   5   -0.80    1.30
   9   3   5    0.60    1.20
   9   3   5   -0.30    0.60
   9   3   5    0.20    1.00
 -10  -3  -5    5.60    1.70
  10  -3   5    6.80    1.60
  10   3   5    6.10    0.90
  10   3   5    5.40    1.50
  10   3   5    5.00    1.60
 -11  -3  -5    3.20    1.60
  11  -3   5    3.00    1.60
  11   3   5    2.30    0.70
  11   3   5    2.30    1.40
  11   3   5    2.00    1.30
  12  -3   5    1.50    1.60
 -12  -3  -5    2.60    1.70
  12   3   5   -0.40    1.40
  12   3   5    3.60    1.50
  13  -3   5    5.40    1.90
 -13  -3  -5    3.60    1.70
  13   3   5    8.40    1.90
  13   3   5    7.40    1.80
 -14  -3  -5   -1.80    1.60
  14  -3   5    1.40    1.70
  14   3   5    0.40    1.60
  15  -3   5   -0.10    1.70
  15   3   5    1.50    1.90
 -17  -4   5    4.70    2.30
 -17   4   5    9.40    2.40
 -16  -4   5    2.40    2.00
 -16  -4   5    6.30    2.50
  16  -4  -5    3.30    2.00
 -16   4   5    4.20    2.00
 -15  -4   5    1.90    1.90
 -15  -4   5   -3.20    1.50
  15  -4  -5    2.20    1.80
 -15   4   5   -1.00    1.50
 -14  -4   5   16.90    2.50
  14  -4  -5   25.40    2.80
 -14  -4   5   15.20    2.50
 -14   4   5   20.20    2.70
 -14   4   5   17.30    2.40
 -13  -4   5   -0.40    1.60
  13  -4  -5    2.60    1.60
 -13  -4   5    0.40    1.40
 -13   4   5    0.20    1.40
  13   4  -5    0.70    0.90
 -13   4   5    2.10    1.60
  12  -4  -5    5.10    1.60
 -12  -4   5    5.40    1.70
 -12  -4   5    4.80    1.60
 -12   4   5    6.20    1.70
 -12   4   5    7.10    1.60
  12   4  -5    6.60    1.10
 -11  -4   5   88.49    4.40
 -11  -4   5   92.59    4.80
  11  -4  -5   92.29    4.40
  11   4  -5   82.39    3.60
 -11   4   5   93.49    4.20
 -11   4   5   88.29    4.40
 -10  -4   5   19.80    2.10
  10  -4  -5   24.10    2.20
 -10  -4   5   20.70    2.30
 -10   4   5   22.80    1.40
 -10   4   5   17.90    1.90
 -10   4   5   21.80    2.30
  10   4  -5   19.90    1.60
  -9  -4   5    0.80    0.50
  -9  -4   5    0.30    1.00
   9  -4  -5    0.00    1.10
  -9  -4   5   -0.10    1.00
  -9   4   5    0.50    1.10
  -9   4   5   -0.30    0.90
   9   4  -5   -0.90    0.60
  -9   4   5    0.20    1.10
  -8  -4   5   15.00    1.00
  -8  -4   5   16.30    1.90
   8  -4  -5   15.50    1.60
  -8  -4   5   15.40    1.60
  -8   4   5   17.60    1.70
  -8   4   5   15.00    1.40
   8   4  -5   16.80    1.30
  -8   4   5   14.70    1.70
  -8   4   5   18.50    1.30
   8   4  -5   15.90    0.90
   7  -4  -5  160.08    5.80
  -7  -4   5  157.08    5.20
  -7  -4   5  159.78    6.00
  -7  -4   5  160.98    6.30
  -7   4   5  154.38    6.00
  -7   4   5  162.48    5.60
   7   4  -5  159.48    5.50
  -7   4   5  159.08    6.00
  -7   4   5  161.88    5.60
   7   4  -5  160.88    5.20
  -7   4   5  179.68    5.60
   6  -4  -5  287.47    9.70
  -6  -4   5  302.87    9.20
  -6  -4   5  288.97   10.20
  -6  -4   5  294.47    9.80
   6   4  -5  297.47    9.50
  -6   4   5  302.17   10.00
  -6   4   5  325.37    9.60
  -6   4   5  297.97    9.50
  -6   4   5  298.47    9.60
  -6   4   5  295.87    9.90
  -5  -4   5   48.20    2.70
  -5  -4   5   46.30    2.40
   5  -4  -5   47.60    2.30
   5  -4  -5   47.80    2.00
  -5  -4   5   50.39    1.90
  -5   4   5   49.10    2.50
  -5   4   5   52.99    2.30
  -5   4   5   48.00    2.10
   5   4  -5   48.00    2.10
   5   4  -5   47.40    2.00
  -5   4   5   49.60    2.20
  -5   4   5   50.99    2.50
   4  -4  -5  214.18    6.70
  -4  -4   5  209.58    6.70
  -4  -4   5  209.68    7.10
   4  -4  -5  212.28    7.00
  -4  -4   5  206.28    7.40
   4   4  -5  215.38    6.70
  -4   4   5  222.68    7.30
  -4   4   5  216.58    6.70
  -4   4   5  204.78    7.20
  -4   4   5  210.18    7.10
  -4   4   5  208.98    6.90
   4   4  -5  206.38    6.80
   3  -4  -5   64.09    2.70
   3  -4  -5   57.89    2.50
  -3  -4   5   56.49    2.60
  -3  -4   5   62.79    2.30
  -3  -4   5   59.79    2.90
  -3   4   5   63.59    2.70
   3   4  -5   62.29    2.40
  -3   4   5   59.79    2.80
  -3   4   5   57.99    2.70
  -3   4   5   66.09    2.60
  -3   4   5   61.59    2.20
   3   4  -5   64.79    2.20
  -2  -4   5    0.20    0.50
   2  -4  -5   -0.40    0.50
   2  -4  -5    0.00    0.60
  -2  -4   5   -0.30    0.40
  -2   4   5   -1.30    0.60
  -2   4   5   -0.80    0.70
  -2   4   5    0.00    0.30
  -2   4   5   -1.30    0.60
   2   4  -5    0.20    0.20
   2   4  -5   -0.10    0.20
   2   4  -5   -0.20    0.50
  -2   4   5    0.40    0.60
   1  -4  -5  623.64   20.00
  -1   4   5  648.84   19.80
  -1   4   5  650.03   20.00
  -1   4   5  643.04   19.80
   1   4  -5  643.84   19.70
  -1   4   5  682.33   19.70
   0  -4  -5 1070.19   32.20
   0   4   5 1076.19   31.90
   0   4   5 1061.09   31.90
   0   4  -5 1053.19   31.80
   0   4   5 1048.60   31.70
   1  -4   5 2132.09   62.49
  -1  -4  -5 2035.80   63.39
  -1  -4  -5 2199.38   62.89
   1  -4   5 2091.09   62.99
   1  -4   5 2093.59   62.49
   1  -4   5 2103.79   62.39
   1   4   5 2182.78   62.89
   1   4   5 2092.09   63.09
   1   4   5 2261.87   62.79
   1   4   5 2066.29   63.09
  -1   4  -5 2125.59   62.99
   2  -4   5  670.23   20.40
  -2  -4  -5  683.33   20.10
  -2  -4  -5  640.94   20.80
   2  -4   5  673.83   19.90
   2   4   5  695.43   20.20
   2   4   5  644.94   20.50
   2   4   5  663.53   20.10
  -3  -4  -5  136.79    5.30
  -3  -4  -5  133.29    4.40
   3  -4   5  123.59    4.70
   3  -4   5  135.59    4.30
   3   4   5  128.09    4.40
   4  -4   5  100.49    3.50
  -4  -4  -5   98.79    4.40
   4  -4   5  103.59    3.60
   4  -4   5   98.39    3.90
   4   4   5   97.89    3.50
   4   4   5   98.69    4.00
  -5  -4  -5   81.59    4.10
   5  -4   5   86.39    3.00
   5  -4   5   82.69    3.60
   5   4   5   82.69    3.60
   5   4   5   82.79    3.00
   6  -4   5   87.79    3.80
   6  -4   5   86.99    3.10
  -6  -4  -5   89.29    4.30
   6   4   5   82.19    3.80
   6   4   5   85.89    3.10
  -7  -4  -5   33.80    2.80
   7  -4   5   27.40    2.30
   7   4   5   27.00    2.20
   7   4   5   30.60    1.50
  -8  -4  -5   70.89    4.20
   8  -4   5   69.49    3.60
   8   4   5   63.89    3.50
   8   4   5   67.59    2.70
   9  -4   5    2.90    1.40
  -9  -4  -5   -1.00    1.30
   9   4   5    0.50    1.10
   9   4   5    1.90    0.60
  10  -4   5    4.20    1.60
 -10  -4  -5    1.20    1.60
  10   4   5    2.00    1.30
  11  -4   5   23.20    2.70
 -11  -4  -5   17.50    2.50
  11   4   5   21.70    2.40
  12  -4   5    9.10    2.10
 -12  -4  -5   11.30    2.30
  12   4   5   11.80    2.00
 -13  -4  -5   -0.10    1.70
  13  -4   5    1.80    1.90
  13   4   5    3.80    1.70
  14  -4   5    4.50    2.30
 -14  -4  -5    0.50    1.90
  14   4   5    3.40    1.70
 -15  -4  -5   -1.70    1.80
 -17  -5   5   -2.90    2.10
 -17   5   5   -1.70    1.40
 -16  -5   5    3.00    2.20
 -16  -5   5    0.90    1.80
  16  -5  -5    2.70    1.90
 -16   5   5   -0.80    1.60
  16   5  -5    1.90    1.40
 -15  -5   5    0.80    1.90
 -15  -5   5    1.60    1.90
  15  -5  -5    2.40    1.70
 -15   5   5    0.10    1.60
 -14  -5   5   -0.30    1.80
  14  -5  -5    3.70    1.90
 -14  -5   5    2.70    2.00
 -14   5   5    5.10    1.80
 -14   5   5    1.90    1.50
 -13  -5   5    2.40    1.60
  13  -5  -5    3.70    1.70
 -13  -5   5    3.10    1.70
 -13   5   5    3.90    1.50
  13   5  -5    2.80    1.00
 -13   5   5    5.10    1.80
  12  -5  -5   -0.60    1.30
 -12  -5   5   -0.50    1.40
 -12  -5   5   -0.10    1.30
 -12   5   5    0.30    1.10
  12   5  -5    0.10    0.90
 -12   5   5   -0.30    1.30
 -11  -5   5    0.70    1.30
 -11  -5   5    1.00    1.30
  11  -5  -5   -0.50    1.30
 -11   5   5   -0.90    1.20
 -11   5   5    2.30    1.20
  11   5  -5    1.20    0.80
 -10  -5   5   12.60    1.80
 -10  -5   5   13.50    2.10
  10  -5  -5   12.90    1.90
  10   5  -5   14.80    1.50
 -10   5   5   13.70    1.60
 -10   5   5   13.90    2.00
  -9  -5   5    4.10    1.40
  -9  -5   5    2.90    1.40
   9  -5  -5    4.20    1.30
  -9   5   5    4.80    1.40
  -9   5   5    4.30    1.10
   9   5  -5    6.20    1.00
  -8  -5   5   23.30    1.10
   8  -5  -5   23.50    2.10
  -8  -5   5   18.40    2.10
  -8  -5   5   20.30    1.90
  -8   5   5   18.10    2.00
   8   5  -5   21.40    1.50
  -8   5   5   20.90    1.70
  -8   5   5   25.30    2.10
  -7  -5   5    1.90    0.40
  -7  -5   5    1.70    1.00
  -7  -5   5    1.80    0.90
   7  -5  -5    0.90    0.90
  -7   5   5    0.60    1.10
  -7   5   5    1.00    0.60
   7   5  -5    2.40    0.80
  -7   5   5    1.90    0.70
  -7   5   5    2.50    0.90
  -7   5   5    1.90    1.00
  -6  -5   5   17.50    1.90
  -6  -5   5   24.10    1.80
   6  -5  -5   27.90    1.90
  -6  -5   5   26.00    1.20
  -6   5   5   24.50    2.00
  -6   5   5   26.70    1.90
  -6   5   5   26.50    1.50
   6   5  -5   27.30    1.60
  -6   5   5   25.80    1.60
  -6   5   5   26.20    1.80
  -5  -5   5   14.20    0.90
  -5  -5   5   12.20    1.50
  -5  -5   5   12.20    1.30
   5  -5  -5   17.40    1.40
   5  -5  -5   16.40    1.00
   5   5  -5   12.90    1.20
  -5   5   5   15.20    1.40
  -5   5   5   15.20    1.50
   5   5  -5   15.40    1.00
  -5   5   5   14.10    1.50
  -5   5   5   13.60    1.10
   5   5  -5   14.00    1.00
  -4  -5   5   59.19    2.30
  -4  -5   5   61.09    2.70
  -4  -5   5   65.19    3.20
   4  -5  -5   58.69    2.70
  -4   5   5   60.59    2.20
   4   5  -5   63.19    2.60
  -4   5   5   61.89    2.80
  -4   5   5   60.79    2.70
  -4   5   5   64.29    2.90
   4   5  -5   61.49    2.30
   4   5  -5   59.59    2.20
  -3  -5   5   11.70    1.30
  -3  -5   5   10.70    1.10
  -3  -5   5   12.90    1.00
   3  -5  -5   11.40    1.20
   3  -5  -5   11.80    1.20
  -3   5   5   13.20    1.40
  -3   5   5   10.50    1.20
   3   5  -5   13.80    0.70
   3   5  -5   12.90    0.70
   3   5  -5   12.70    1.20
  -3   5   5   11.00    1.30
  -3   5   5   11.40    1.20
  -3   5   5   12.90    0.80
   2  -5  -5   77.89    3.10
  -2  -5   5   75.79    2.80
   2  -5  -5   76.99    3.30
  -2  -5   5   81.19    3.50
  -2  -5   5   73.19    3.00
  -2   5   5   72.69    3.10
  -2   5   5   76.19    3.10
   2   5  -5   75.09    2.30
  -2   5   5   75.99    3.10
   2   5  -5   71.79    3.00
   2   5  -5   72.19    2.30
  -2   5   5   72.59    3.20
  -2   5   5   79.79    2.50
  -1  -5   5   46.70    2.10
   1  -5  -5   44.40    2.50
  -1  -5   5   44.30    2.30
  -1   5   5   44.60    2.10
  -1   5   5   42.50    2.30
  -1   5   5   44.70    2.30
  -1   5   5   45.00    1.60
  -1   5   5   44.10    2.20
   1   5  -5   40.30    2.00
  -1   5   5   44.80    1.60
   0  -5   5  263.77    8.70
   0  -5  -5  259.87    8.90
   0   5   5  266.37    8.40
   0   5   5  258.47    8.60
   0   5  -5  253.07    8.50
   0   5   5  259.77    8.70
   0   5   5  272.67    8.00
   0   5   5  263.87    8.80
   1  -5   5  151.68    5.30
   1  -5   5  147.09    5.20
  -1  -5  -5  145.09    5.70
  -1   5  -5  149.09    5.30
   1   5   5  151.78    4.80
   1   5   5  141.79    5.30
   1   5   5  149.69    5.40
   1   5   5  148.79    5.00
   2  -5   5  110.59    3.40
   2  -5   5  111.69    3.50
   2  -5   5  108.69    4.20
  -2  -5  -5  110.39    3.80
  -2  -5  -5  108.79    4.70
   2   5   5  107.79    4.30
   2   5   5  111.29    3.80
   2   5   5  106.89    3.80
   2   5   5  105.69    4.20
  -2   5  -5  106.29    4.20
   3  -5   5    9.80    0.70
   3  -5   5    9.30    1.30
  -3  -5  -5   10.10    0.80
  -3  -5  -5    7.60    1.40
   3   5   5    8.90    1.30
   3   5   5    8.00    0.80
   3   5   5    8.30    1.20
  -4  -5  -5   46.40    3.00
   4  -5   5   47.10    1.90
   4  -5   5   43.10    2.50
   4   5   5   44.10    1.90
   4   5   5   43.60    2.50
   5  -5   5    1.20    0.50
   5  -5   5    1.70    1.10
  -5  -5  -5   -0.50    1.10
   5   5   5    1.10    0.50
   5   5   5    0.10    0.80
  -6  -5  -5    2.80    1.50
   6  -5   5    2.80    0.40
   6  -5   5    1.30    1.10
   6   5   5    1.50    0.50
   6   5   5    1.80    1.10
   7  -5   5   30.70    2.50
  -7  -5  -5   24.00    2.50
   7   5   5   28.40    2.30
   7   5   5   29.50    1.40
   8  -5   5    5.80    1.60
  -8  -5  -5    3.10    1.60
   8   5   5    5.20    0.70
   8   5   5    3.70    1.30
  -9  -5  -5    4.10    1.70
   9  -5   5    6.50    1.80
   9   5   5    4.00    1.40
 -10  -5  -5    5.90    2.00
  10  -5   5    6.50    1.80
  10   5   5    4.40    1.50
  11  -5   5    1.00    1.60
 -11  -5  -5   -0.30    1.80
  11   5   5    0.50    1.30
  12  -5   5   14.30    2.60
 -12  -5  -5   16.30    2.80
  12   5   5   17.10    2.50
  13  -5   5    6.40    2.30
 -13  -5  -5    5.10    2.10
  13   5   5    4.00    1.80
 -14  -5  -5   -2.40    2.00
  14  -5   5   -3.30    1.60
  14   5   5    0.40    1.60
 -15  -5  -5   -3.50    1.90
 -16  -6   5    1.60    2.10
  16   6  -5    2.70    1.50
  15  -6  -5    3.60    2.20
 -15  -6   5    5.00    2.30
 -15  -6   5    1.40    1.90
 -15   6   5    6.80    1.80
  15   6  -5    1.10    1.40
 -15   6   5    7.80    2.10
 -14  -6   5   -1.60    1.80
  14  -6  -5    0.80    1.70
 -14  -6   5   -0.80    1.60
 -14   6   5    2.30    1.40
 -14   6   5   -0.10    1.50
  14   6  -5   -1.40    1.10
 -13  -6   5    0.50    1.60
  13  -6  -5   -1.00    1.50
 -13  -6   5    0.20    1.80
 -13   6   5   -1.20    1.30
  13   6  -5   -0.80    1.10
 -13   6   5    0.70    1.30
 -12  -6   5   -0.80    1.40
 -12  -6   5   -0.20    1.60
  12  -6  -5    1.50    1.50
  12   6  -5    0.40    1.10
 -12   6   5   -0.60    1.40
 -12   6   5   -0.40    1.10
  12   6  -5    2.30    1.00
 -11  -6   5    0.40    1.50
 -11  -6   5    1.70    1.40
  11  -6  -5    1.40    1.60
 -11   6   5   -1.10    1.20
  11   6  -5    0.90    1.00
  11   6  -5    1.30    0.90
 -11   6   5    0.70    1.00
 -10  -6   5   -0.20    1.30
  10  -6  -5   -0.60    1.40
 -10  -6   5   -0.20    1.20
  10   6  -5   -0.90    0.80
  10   6  -5    0.30    0.80
 -10   6   5   -1.40    1.30
 -10   6   5    0.00    0.90
  -9  -6   5   26.60    2.40
   9  -6  -5   26.70    2.50
  -9  -6   5   23.10    2.50
  -9   6   5   31.10    2.00
   9   6  -5   25.40    1.90
  -9   6   5   31.80    2.50
   9   6  -5   26.50    1.90
   8  -6  -5    1.30    1.20
  -8  -6   5    1.50    1.20
  -8  -6   5    2.90    1.30
  -8   6   5    1.00    0.90
  -8   6   5    1.40    1.30
  -8   6   5    1.30    0.80
   8   6  -5    0.90    0.70
   8   6  -5    1.60    0.80
  -7  -6   5   49.30    1.60
   7  -6  -5   44.60    2.70
  -7  -6   5   45.40    3.20
  -7  -6   5   41.40    2.60
   7   6  -5   42.30    2.40
  -7   6   5   48.30    2.20
  -7   6   5   47.40    2.60
   7   6  -5   46.00    2.20
  -7   6   5   48.30    2.90
  -7   6   5   50.69    3.00
  -6  -6   5   56.29    2.00
   6  -6  -5   54.09    3.00
   6  -6  -5   59.19    2.50
  -6  -6   5   52.59    3.30
  -6  -6   5   50.59    2.80
   6   6  -5   52.09    2.30
   6   6  -5   54.19    2.60
  -6   6   5   56.49    3.00
  -6   6   5   53.89    2.70
  -6   6   5   53.09    2.30
  -6   6   5   54.39    2.90
  -5  -6   5    0.30    0.80
   5  -6  -5    1.10    0.90
  -5  -6   5    0.50    0.90
  -5  -6   5    0.20    0.40
  -5   6   5    1.60    0.90
  -5   6   5   -0.10    0.40
   5   6  -5    0.60    0.70
  -5   6   5   -0.30    0.80
  -5   6   5    0.00    0.90
   5   6  -5   -0.10    0.40
   4  -6  -5    1.20    0.90
  -4  -6   5    0.80    0.50
   4  -6  -5    0.40    0.70
  -4  -6   5    1.30    0.80
  -4  -6   5    2.20    1.00
   4   6  -5    0.60    0.40
   4   6  -5    2.50    0.50
  -4   6   5    1.50    0.90
   4   6  -5    0.60    0.70
  -4   6   5    1.80    0.90
  -4   6   5    1.00    0.30
  -4   6   5    0.90    0.80
   3  -6  -5    9.60    1.30
  -3  -6   5   11.00    1.20
  -3  -6   5    9.20    0.90
   3  -6  -5    8.00    1.10
  -3  -6   5    9.60    1.40
   3   6  -5   10.20    0.70
  -3   6   5    9.60    0.40
  -3   6   5    9.60    1.30
   3   6  -5   11.30    0.70
  -3   6   5    8.40    1.20
   3   6  -5    7.60    1.10
  -3   6   5    9.50    1.30
  -3   6   5   10.00    1.30
   2  -6  -5   15.60    1.40
  -2  -6   5   16.30    1.30
  -2  -6   5   14.30    1.60
   2  -6  -5   14.90    1.60
   2   6  -5   17.00    0.70
   2   6  -5   16.60    0.70
   2   6  -5   18.90    1.40
  -2   6   5   15.90    1.60
   2   6  -5   16.90    0.60
  -2   6   5   16.00    1.50
  -2   6   5   17.30    1.50
  -2   6   5   18.20    1.60
   1  -6  -5    2.90    1.10
  -1  -6   5    2.20    0.80
  -1  -6   5    3.30    0.70
  -1   6   5    3.00    0.80
  -1   6   5    3.80    1.00
  -1   6   5    4.30    0.90
  -1   6   5    1.80    1.00
   1   6  -5    3.60    0.90
   0  -6  -5    1.90    1.10
   0  -6   5    3.70    0.90
   0   6   5    3.40    1.00
   0   6   5    2.60    0.90
   0   6  -5    3.90    1.00
   0   6   5    3.60    0.30
   0   6   5    3.00    0.30
   0   6   5    3.30    0.80
   0   6   5    2.70    0.90
   1  -6   5  106.69    4.10
   1  -6   5  105.59    4.20
  -1  -6  -5  104.79    4.60
   1   6   5   99.59    4.20
   1   6   5  104.09    3.40
   1   6   5   99.69    3.70
   1   6   5  104.59    4.20
  -1   6  -5   99.19    4.10
   2  -6   5   36.50    1.30
   2  -6   5   39.40    2.00
  -2  -6  -5   37.60    2.70
   2  -6   5   36.60    2.20
   2   6   5   34.80    2.20
  -2   6  -5   35.30    2.20
   2   6   5   35.30    2.10
   2   6   5   35.80    1.70
   2   6   5   38.30    1.60
   3  -6   5   13.10    0.80
  -3  -6  -5   11.70    0.90
  -3  -6  -5   11.70    1.70
   3  -6   5    8.90    1.00
   3  -6   5   10.70    1.50
   3  -6   5   11.20    0.80
   3   6   5   11.10    0.90
   3   6   5    8.20    1.40
  -3   6  -5   12.80    1.50
   3   6   5   10.30    1.40
   4  -6   5   13.50    1.70
  -4  -6  -5   13.00    1.90
   4  -6   5   15.10    1.00
   4  -6   5   13.90    1.20
   4   6   5   12.00    1.60
   4   6   5   13.30    1.00
   4   6   5   11.00    1.50
  -5  -6  -5   23.70    2.50
   5  -6   5   26.70    1.40
   5  -6   5   29.40    2.50
   5   6   5   26.30    1.30
   5   6   5   26.40    2.10
   5   6   5   30.80    2.30
  -6  -6  -5    2.90    1.60
   6  -6   5    0.80    1.30
   6   6   5    1.40    1.10
   7  -6   5   -1.40    1.10
  -7  -6  -5    0.50    1.40
   7   6   5    1.20    1.10
  -8  -6  -5    9.70    2.10
   8  -6   5   15.30    2.20
   8   6   5   11.50    1.80
   9  -6   5   -2.30    1.40
  -9  -6  -5   -0.50    1.60
   9   6   5   -0.10    1.20
  10  -6   5    6.10    1.80
 -10  -6  -5    1.00    1.70
  10   6   5    2.50    1.40
 -11  -6  -5   -0.30    1.70
  11  -6   5   -1.30    1.60
  11   6   5    0.00    1.30
 -12  -6  -5   18.30    3.10
  12  -6   5   23.10    3.20
  12   6   5   22.60    2.80
  13  -6   5    2.30    2.20
 -13  -6  -5    1.60    2.10
  13   6   5   -0.40    1.50
 -14  -6  -5   -0.60    2.20
 -15  -7   5   -1.60    2.00
 -15  -7   5   -1.70    2.40
  15  -7  -5   -0.50    2.00
 -15   7   5    0.30    1.90
  15   7  -5    0.80    1.30
 -14  -7   5   -2.10    1.70
  14  -7  -5   -0.40    1.70
 -14  -7   5   -0.90    2.00
  14   7  -5   -1.30    1.00
 -14   7   5    0.50    1.80
 -13  -7   5   -4.00    1.70
 -13  -7   5    2.30    1.90
  13  -7  -5   -1.00    1.70
 -13   7   5    2.00    1.80
  13   7  -5    1.20    1.20
 -12  -7   5   -3.40    1.40
  12  -7  -5    1.20    1.60
 -12  -7   5   -1.10    1.50
  12   7  -5   -0.90    0.80
 -12   7   5    0.30    1.30
  12   7  -5    0.10    1.00
 -11  -7   5   -0.20    1.60
  11  -7  -5    0.00    1.60
 -11  -7   5   -0.50    1.30
  11   7  -5    2.70    1.00
  11   7  -5    1.20    1.10
 -11   7   5    1.40    1.40
  10  -7  -5   20.70    2.50
 -10  -7   5   19.00    2.20
 -10  -7   5   16.70    2.50
  10   7  -5   17.60    1.80
 -10   7   5   19.80    2.40
  10   7  -5   16.30    1.70
 -10   7   5   16.00    1.60
  -9  -7   5    7.50    1.80
   9  -7  -5    9.50    1.80
  -9  -7   5    9.00    1.80
   9   7  -5    9.90    1.30
  -9   7   5    9.90    1.20
  -9   7   5   14.30    2.20
   9   7  -5   10.10    1.40
  -8  -7   5    6.30    1.40
  -8  -7   5    4.00    1.60
   8  -7  -5    4.70    1.50
   8   7  -5    6.40    1.20
   8   7  -5    5.80    1.00
  -8   7   5    3.90    1.60
  -8   7   5    5.90    1.00
  -8   7   5    3.60    1.20
  -7  -7   5    1.50    1.10
  -7  -7   5    0.30    1.30
   7  -7  -5   -1.80    1.20
   7   7  -5    1.80    0.90
   7   7  -5   -0.30    0.60
  -7   7   5   -0.80    1.20
  -7   7   5    0.40    0.60
  -7   7   5   -0.30    1.00
  -6  -7   5   23.00    2.00
   6  -7  -5   22.90    2.10
  -6  -7   5   16.30    2.10
  -6   7   5   22.60    1.30
  -6   7   5   21.90    2.10
   6   7  -5   22.00    1.50
   6   7  -5   23.30    1.90
  -6   7   5   20.90    2.20
   5  -7  -5    4.10    1.30
  -5  -7   5    2.80    1.00
  -5  -7   5    4.60    0.60
  -5  -7   5    3.80    1.40
  -5   7   5    2.30    1.10
   5   7  -5    4.70    0.70
  -5   7   5    3.90    1.20
   5   7  -5    3.60    1.00
  -5   7   5    5.70    1.30
   4  -7  -5  143.29    5.30
   4  -7  -5  138.19    5.40
  -4  -7   5  142.29    5.90
  -4  -7   5  140.69    4.70
  -4  -7   5  136.99    5.20
   4   7  -5  135.49    4.50
  -4   7   5  144.59    5.50
   4   7  -5  130.49    5.20
  -4   7   5  130.99    5.30
  -4   7   5  139.39    5.40
   4   7  -5  144.59    4.90
   3  -7  -5   34.80    2.40
   3  -7  -5   32.90    2.20
  -3  -7   5   33.10    2.50
  -3  -7   5   32.10    1.70
  -3  -7   5   32.80    2.00
  -3   7   5   31.70    2.20
   3   7  -5   34.00    1.40
  -3   7   5   34.70    2.20
   3   7  -5   32.60    1.30
   3   7  -5   32.00    2.10
  -3   7   5   34.20    2.20
  -3   7   5   34.80    2.10
  -2  -7   5   28.50    2.30
   2  -7  -5   25.70    2.10
  -2  -7   5   29.00    1.80
   2  -7  -5   28.00    2.30
  -2   7   5   26.60    1.90
   2   7  -5   26.90    1.90
  -2   7   5   25.60    2.10
  -2   7   5   24.40    2.00
  -2   7   5   27.40    1.90
   2   7  -5   29.00    1.00
   2   7  -5   27.30    1.00
  -1  -7   5    8.00    1.00
   1  -7  -5    8.70    1.50
  -1  -7   5    9.30    1.40
   1   7  -5    6.90    1.20
  -1   7   5    7.20    1.00
  -1   7   5    8.20    1.40
  -1   7   5    9.30    1.40
  -1   7   5    8.10    1.20
   0  -7   5   87.59    3.80
   0  -7   5   86.49    3.40
   0  -7  -5   83.19    4.10
   0   7   5   87.29    3.80
   0   7   5   82.79    3.60
   0   7   5   82.79    3.40
   0   7  -5   81.29    3.60
   0   7   5   87.89    3.90
  -1  -7  -5   49.40    3.20
   1  -7   5   46.90    2.60
   1  -7   5   48.50    2.70
   1   7   5   50.29    2.30
  -1   7  -5   44.30    2.60
   1   7   5   49.70    2.70
   1   7   5   49.60    1.60
   1   7   5   42.20    2.70
  -2  -7  -5   73.19    4.10
   2  -7   5   78.69    3.70
   2  -7   5   75.29    3.30
   2   7   5   76.49    2.70
   2   7   5   75.89    3.60
   2   7   5   78.79    2.90
   2   7   5   69.89    3.40
  -2   7  -5   71.69    3.50
   3  -7   5   18.70    1.90
  -3  -7  -5   15.60    2.10
   3  -7   5   14.50    1.30
   3   7   5   16.20    1.80
   3   7   5   19.10    1.20
  -3   7  -5   15.70    1.80
   3   7   5   16.50    1.90
   4  -7   5   72.19    2.90
  -4  -7  -5   75.99    4.30
   4  -7   5   65.59    3.60
   4   7   5   69.59    2.60
   4   7   5   70.29    3.60
   4   7   5   72.99    3.50
  -5  -7  -5    0.80    1.50
   5  -7   5    0.90    1.30
   5   7   5    0.70    0.40
   5   7   5    1.40    1.10
   5   7   5    1.60    1.10
   6  -7   5    0.60    1.30
  -6  -7  -5    1.80    1.50
   6   7   5    0.60    1.10
   6   7   5    1.40    1.20
  -7  -7  -5    0.80    1.60
   7  -7   5    2.20    1.40
   7   7   5    1.50    1.20
   7   7   5    2.10    1.20
   8  -7   5    2.20    1.40
  -8  -7  -5   -2.70    1.40
   8   7   5   -0.50    1.10
   8   7   5   -0.30    1.20
  -9  -7  -5   -0.20    1.70
   9  -7   5   -1.50    1.40
   9   7   5    1.30    1.20
   9   7   5    0.60    1.30
 -10  -7  -5    5.80    2.20
  10  -7   5    6.80    2.20
  10   7   5    3.70    1.60
 -11  -7  -5    2.60    2.10
  11  -7   5    5.30    2.10
  11   7   5    2.40    1.60
 -12  -7  -5    7.70    2.80
  12  -7   5   13.10    2.70
  12   7   5   16.30    2.50
 -13  -7  -5    0.60    2.40
  13  -7   5    2.30    2.20
  13   7   5   -0.70    1.60
  14  -8  -5   -2.10    1.90
 -14  -8   5    0.80    1.90
 -14   8   5    0.20    1.60
 -13  -8   5   -0.10    1.90
 -13  -8   5    3.60    1.90
  13  -8  -5    4.60    2.10
  13   8  -5    2.70    1.30
 -13   8   5    4.70    1.90
 -12  -8   5   -2.20    1.50
  12  -8  -5   -2.50    1.50
 -12  -8   5   -2.40    1.60
  12   8  -5   -1.10    0.90
 -12   8   5   -1.40    1.50
  12   8  -5    1.40    1.00
 -11  -8   5    7.60    2.00
 -11  -8   5    3.00    2.10
  11  -8  -5    4.20    2.00
 -11   8   5    3.90    1.80
  11   8  -5    6.00    1.30
  11   8  -5    6.80    1.40
 -10  -8   5    1.60    1.60
 -10  -8   5   -1.20    1.20
  10  -8  -5   -1.10    1.50
  10   8  -5    0.60    0.90
 -10   8   5    1.40    1.50
  10   8  -5    2.00    1.00
  -9  -8   5   18.70    2.20
  -9  -8   5   12.80    2.30
   9  -8  -5   20.60    2.40
   9   8  -5   18.90    2.00
   9   8  -5   16.10    1.70
  -9   8   5   19.70    2.40
  -9   8   5   15.30    2.00
   8  -8  -5    3.30    1.60
  -8  -8   5    1.10    1.60
  -8  -8   5    2.70    1.30
  -8   8   5    2.30    1.30
   8   8  -5    2.50    0.90
   8   8  -5    3.70    1.20
  -8   8   5    2.30    1.40
   7  -8  -5    8.70    1.70
  -7  -8   5    7.40    1.50
  -7  -8   5    7.80    1.90
   7   8  -5    6.10    1.30
  -7   8   5   10.80    1.90
   7   8  -5    7.60    1.10
  -7   8   5    9.70    1.70
   6  -8  -5   18.00    2.20
  -6  -8   5   11.50    2.00
  -6  -8   5   13.90    1.60
  -6   8   5   16.70    2.10
  -6   8   5   16.80    1.90
   6   8  -5   15.40    1.30
   6   8  -5   20.50    2.00
  -5  -8   5    8.80    1.70
   5  -8  -5    5.60    1.20
   5  -8  -5    6.60    1.60
  -5  -8   5    5.10    1.20
  -5   8   5    8.50    1.60
  -5   8   5    7.20    1.50
   5   8  -5    6.50    0.80
   5   8  -5    8.60    1.50
   4  -8  -5   19.80    2.10
   4  -8  -5   19.50    1.80
  -4  -8   5   20.70    1.80
  -4  -8   5   21.80    1.30
  -4  -8   5   17.30    2.10
   4   8  -5   20.00    1.20
  -4   8   5   19.40    2.10
   4   8  -5   19.30    1.90
  -4   8   5   19.10    2.10
  -3  -8   5  148.49    5.40
   3  -8  -5  146.79    5.70
  -3  -8   5  141.69    5.00
  -3  -8   5  144.09    6.20
   3  -8  -5  145.89    5.70
  -3   8   5  134.69    5.60
   3   8  -5  143.69    4.60
   3   8  -5  143.69    4.70
  -3   8   5  143.19    5.70
  -3   8   5  147.19    5.60
   3   8  -5  147.89    5.70
   2  -8  -5   15.60    1.80
   2  -8  -5   16.50    1.90
  -2  -8   5   19.00    1.60
  -2  -8   5   17.30    2.00
  -2   8   5   19.20    2.00
  -2   8   5   18.70    1.90
  -2   8   5   16.60    1.70
   2   8  -5   19.50    1.90
  -2   8   5   21.20    1.90
  -1  -8   5    1.20    1.00
   1  -8  -5    1.60    1.20
  -1  -8   5    1.80    0.70
  -1   8   5    0.40    0.80
  -1   8   5    2.40    1.20
   1   8  -5    1.60    1.00
  -1   8   5    1.70    1.00
  -1   8   5    2.80    1.30
   0  -8  -5   15.40    2.00
   0  -8   5   18.00    1.50
   0  -8   5   17.20    1.80
   0   8   5   18.10    2.00
   0   8   5   15.90    1.50
   0   8   5   16.00    1.90
   0   8   5   21.50    1.90
   0   8  -5   18.60    1.90
   1  -8   5   14.10    1.30
   1  -8   5   12.90    1.70
   1  -8   5   14.50    1.60
  -1  -8  -5   10.00    1.90
   1   8   5   14.00    1.80
   1   8   5   14.10    1.80
   1   8   5   14.20    1.70
  -1   8  -5   18.80    1.90
   1   8   5   15.90    1.30
   2  -8   5   13.70    1.80
  -2  -8  -5   10.40    1.90
   2  -8   5   10.20    1.30
   2   8   5   11.90    1.10
  -2   8  -5   14.10    1.80
   2   8   5   11.20    1.60
   2   8   5   11.90    1.80
  -3  -8  -5    0.90    1.50
   3  -8   5    0.80    1.20
   3  -8   5   -0.40    0.70
  -3   8  -5    1.60    1.30
   3   8   5    2.50    1.20
   3   8   5    1.20    0.60
   3   8   5    1.20    1.00
  -4  -8  -5   -1.40    1.50
   4  -8   5    0.10    1.20
  -4   8  -5    2.90    1.30
   4   8   5    1.10    1.10
   4   8   5    2.60    1.20
  -5  -8  -5   23.30    2.70
   5  -8   5   22.20    2.40
   5   8   5   26.60    2.40
   5   8   5   23.20    2.40
   6  -8   5    3.00    1.60
  -6  -8  -5    0.50    1.70
   6   8   5   -0.50    1.20
   6   8   5    4.30    1.40
  -7  -8  -5    0.70    1.70
   7  -8   5   -2.30    1.20
   7   8   5    0.50    1.20
   7   8   5   -1.00    1.10
   8  -8   5    0.80    1.50
  -8  -8  -5   -1.00    1.70
   8   8   5    1.00    1.30
   8   8   5    0.40    1.20
  -9  -8  -5   -0.10    1.80
   9  -8   5   -0.10    1.60
   9   8   5   -0.70    1.30
   9   8   5   -0.30    1.40
  10  -8   5    2.00    2.00
 -10  -8  -5    1.50    2.10
  10   8   5    1.50    1.50
  10   8   5    4.10    1.70
  11  -8   5    3.10    2.20
 -11  -8  -5   -1.70    2.10
  11   8   5    5.80    1.80
  11   8   5    3.90    1.70
 -12  -8  -5    2.80    2.50
  12  -8   5    3.60    2.50
  12   8   5    3.60    1.80
  12   8   5    6.40    1.90
 -14  -9   5    1.30    2.00
 -13  -9   5   -4.50    1.50
  13  -9  -5    1.10    1.90
 -13   9   5    0.90    1.50
 -12  -9   5    0.50    1.70
 -12  -9   5   -2.20    1.90
  12  -9  -5   -0.90    1.80
 -12   9   5   -0.60    1.40
 -11  -9   5    0.50    1.60
  11  -9  -5    2.40    2.00
 -11  -9   5   -1.10    1.80
 -11   9   5    0.30    1.50
  11   9  -5    0.70    1.10
  10  -9  -5    1.00    1.80
 -10  -9   5    3.60    1.60
 -10  -9   5    3.10    1.90
  10   9  -5    3.50    1.20
 -10   9   5    2.30    1.70
   9  -9  -5   -0.70    1.60
  -9  -9   5   -1.90    1.10
  -9  -9   5   -2.20    1.50
  -9   9   5   -0.10    1.30
   9   9  -5   -0.40    1.00
  -9   9   5   -2.40    1.20
   8  -9  -5   18.50    2.40
  -8  -9   5   17.80    2.60
  -8  -9   5   13.80    1.90
  -8   9   5   20.30    2.50
   8   9  -5   15.40    1.90
  -8   9   5   18.10    2.30
  -7  -9   5    1.20    1.20
  -7  -9   5    1.20    1.50
   7  -9  -5   -0.50    1.30
   7   9  -5   -0.10    1.00
  -7   9   5   -1.00    1.30
  -7   9   5   -0.10    1.20
  -6  -9   5   13.80    2.30
  -6  -9   5   15.40    1.80
   6  -9  -5   19.40    2.30
  -6   9   5   18.10    2.20
  -6   9   5   19.10    2.20
[truncated: 580,893 more chars]
