# Supplementary material for: Crystal structure of (E)-4-[N-(7-methyl-2-phenyl­imidazo[1,2-a]pyridin-3-yl)carboximido­yl]phenol
Source: Acta Crystallogr E Crystallogr Commun. 2015 Sep 30;71(Pt 10):o803–4. doi: 10.1107/S2056989015017843 (PMC4647394; doi:10.1107/S2056989015017843)
Supplement: Supplementary file 2 [file e-71-0o803-Isup2.hkl]

data_I                                                                          
_shelx_title ' BAD14_D584_DRX1_a.res in P2(1)/n'                                
_shelx_refln_list_code          4                                               
_shelx_F_calc_maximum      158.59                                               
_exptl_crystal_F_000       688.00                                               
_reflns_d_resolution_high  0.7600                                               
                                                                                
loop_                                                                           
 _space_group_symop_operation_xyz                                               
 'x, y, z'                                                                      
 '-x+1/2, y+1/2, -z+1/2'                                                        
 '-x, -y, -z'                                                                   
 'x-1/2, -y-1/2, z-1/2'                                                         
                                                                                
_cell_length_a    12.2950                                                       
_cell_length_b     9.5870                                                       
_cell_length_c    14.9770                                                       
_cell_angle_alpha  90.000                                                       
_cell_angle_beta  101.548                                                       
_cell_angle_gamma  90.000                                                       
                                                                                
_shelx_F_squared_multiplier     1.000                                           
                                                                                
loop_                                                                           
 _refln_index_h                                                                 
 _refln_index_k                                                                 
 _refln_index_l                                                                 
 _refln_F_squared_calc                                                          
 _refln_F_squared_meas                                                          
 _refln_F_squared_sigma                                                         
 _refln_observed_status                                                         
   2   0   0      10897.06      10250.38       114.92 o                         
   4   0   0          6.91          7.80         0.56 o                         
   6   0   0       6915.14       7740.41       102.13 o                         
   8   0   0        932.40       1043.86        19.33 o                         
  10   0   0        808.06        811.06        15.92 o                         
  12   0   0          1.37          0.00         1.70 o                         
  14   0   0         58.13         56.38         6.21 o                         
   1   1   0        998.34       1004.32        10.24 o                         
   2   1   0         19.26         31.01         0.54 o                         
   3   1   0         15.68          9.36         0.42 o                         
   4   1   0        406.95        435.74         3.65 o                         
   5   1   0        104.99        104.40         1.51 o                         
   6   1   0        557.38        515.19         6.47 o                         
   7   1   0         92.72        100.04         1.96 o                         
   8   1   0         14.13         16.20         1.45 o                         
   9   1   0          5.72          4.06         0.96 o                         
  10   1   0         46.45         43.34         3.29 o                         
  11   1   0        142.70        139.82         3.37 o                         
  12   1   0          0.00         -0.57         1.38 o                         
  13   1   0          6.97          4.92         1.72 o                         
  14   1   0          9.15          6.02         1.86 o                         
  15   1   0          4.73          5.95         2.38 o                         
   0   2   0       3521.44       3428.17        57.31 o                         
   1   2   0       4094.05       4063.40        29.57 o                         
   2   2   0        345.76        351.13         2.80 o                         
   3   2   0        249.35        215.47         2.25 o                         
   4   2   0        855.98        937.67         7.49 o                         
   5   2   0        619.66        544.84         6.40 o                         
   6   2   0       1530.95       1689.21        18.20 o                         
   7   2   0          0.17         -0.59         0.59 o                         
   8   2   0          0.00          0.78         0.58 o                         
   9   2   0         12.79          9.66         1.06 o                         
  10   2   0          3.05          3.51         1.10 o                         
  11   2   0        276.89        271.18         4.92 o                         
  12   2   0          0.21         -0.39         1.51 o                         
  13   2   0          1.12          1.25         1.59 o                         
  14   2   0          0.04         -1.11         1.69 o                         
  15   2   0         19.44         19.63         2.42 o                         
   1   3   0        136.46        136.63         1.22 o                         
   2   3   0        276.08        311.58         2.42 o                         
   3   3   0         57.90         70.44         0.93 o                         
   4   3   0        123.36        132.60         1.77 o                         
   5   3   0         34.54         29.08         1.21 o                         
   6   3   0          4.53          5.63         0.62 o                         
   7   3   0          3.61         -0.37         0.54 o                         
   8   3   0         59.55         50.26         1.69 o                         
   9   3   0        240.89        251.10         3.80 o                         
  10   3   0          1.79         -0.19         0.78 o                         
  11   3   0          6.75          5.77         1.66 o                         
  12   3   0         35.89         32.44         3.01 o                         
  13   3   0          0.59         -1.53         1.53 o                         
  14   3   0          1.34          1.88         2.14 o                         
  15   3   0          7.10          6.15         1.88 o                         
   0   4   0        341.96        378.20         4.37 o                         
   1   4   0         19.06         20.69         0.59 o                         
   2   4   0        286.96        340.59         2.93 o                         
   3   4   0         75.65         69.36         0.98 o                         
   4   4   0          1.87          2.63         0.50 o                         
   5   4   0        100.59        147.14         2.34 o                         
   6   4   0          0.74          0.01         0.73 o                         
   7   4   0          6.66          7.69         0.99 o                         
   8   4   0         90.40         89.09         1.66 o                         
   9   4   0        127.89        116.79         3.03 o                         
  10   4   0          1.43          0.65         1.29 o                         
  11   4   0         11.49         12.86         1.82 o                         
  12   4   0         94.67        103.93         4.31 o                         
  13   4   0          5.15          3.27         1.73 o                         
  14   4   0          7.94          7.01         2.02 o                         
  15   4   0          0.28         -1.87         1.87 o                         
   1   5   0          1.67          1.94         0.28 o                         
   2   5   0        679.39        729.69         6.15 o                         
   3   5   0         74.55         90.25         1.22 o                         
   4   5   0        265.62        253.01         3.17 o                         
   5   5   0        148.75        145.18         2.42 o                         
   6   5   0          0.02         -0.34         0.81 o                         
   7   5   0        192.91        203.79         4.19 o                         
   8   5   0        138.25        118.32         2.90 o                         
   9   5   0        217.98        209.81         4.19 o                         
  10   5   0          5.09          3.34         1.39 o                         
  11   5   0          0.09          0.66         1.46 o                         
  12   5   0          2.86          3.67         1.68 o                         
  13   5   0          3.42          5.83         2.17 o                         
  14   5   0         16.40         11.90         3.36 o                         
   0   6   0        449.23        509.14         6.83 o                         
   1   6   0        214.76        234.31         2.47 o                         
   2   6   0        106.85        103.25         1.51 o                         
   3   6   0        517.04        541.67         5.15 o                         
   4   6   0         30.87         32.67         1.27 o                         
   5   6   0        689.00        677.19         8.04 o                         
   6   6   0        529.55        532.41         7.17 o                         
   7   6   0        730.61        740.60        10.39 o                         
   8   6   0        190.76        185.81         3.94 o                         
   9   6   0         91.18         93.21         2.89 o                         
  10   6   0          5.60          6.65         1.46 o                         
  11   6   0         77.22         79.38         3.78 o                         
  12   6   0        102.20        108.69         5.53 o                         
  13   6   0         68.67         64.28         3.77 o                         
   1   7   0         21.52         19.94         0.83 o                         
   2   7   0          6.81          8.36         0.43 o                         
   3   7   0        126.60        119.84         1.64 o                         
   4   7   0         18.10         24.70         1.07 o                         
   5   7   0         59.05         53.86         1.55 o                         
   6   7   0          0.24         -0.39         1.04 o                         
   7   7   0          1.50          3.81         1.60 o                         
   8   7   0         11.11         12.55         1.50 o                         
   9   7   0         12.05         14.45         1.61 o                         
  10   7   0         72.84         69.29         4.34 o                         
  11   7   0         30.72         24.20         2.02 o                         
  12   7   0          2.75          0.17         1.74 o                         
  13   7   0          3.30          1.25         1.90 o                         
   0   8   0         51.68         59.53         2.33 o                         
   1   8   0          2.01          2.93         0.61 o                         
   2   8   0         71.49         65.72         1.63 o                         
   3   8   0          9.62          8.66         0.69 o                         
   4   8   0        215.60        222.22         3.47 o                         
   5   8   0          7.74          7.99         1.21 o                         
   6   8   0          3.52          5.15         1.16 o                         
   7   8   0         10.15         10.83         1.34 o                         
   8   8   0          7.75          6.45         1.41 o                         
   9   8   0          0.27         -1.83         1.83 o                         
  10   8   0          2.81          1.93         1.41 o                         
  11   8   0          2.42         -1.39         1.39 o                         
  12   8   0         27.02         32.09         3.16 o                         
   1   9   0         27.10         26.30         1.40 o                         
   2   9   0         28.68         31.72         1.47 o                         
   3   9   0          0.18         -0.88         0.88 o                         
   4   9   0          4.00          3.77         1.19 o                         
   5   9   0          8.10          6.70         1.37 o                         
   6   9   0          8.67          9.85         1.47 o                         
   7   9   0          8.47         11.24         1.56 o                         
   8   9   0          2.34          1.55         1.37 o                         
   9   9   0         14.86         19.81         2.05 o                         
  10   9   0         12.77         14.89         2.60 o                         
  11   9   0         23.86         22.07         2.35 o                         
   0  10   0         18.52         19.69         2.21 o                         
   1  10   0         13.86         14.01         1.21 o                         
   2  10   0          3.44          2.21         0.98 o                         
   3  10   0          1.94          1.89         1.12 o                         
   4  10   0          0.33          0.83         1.18 o                         
   5  10   0         11.64         10.62         1.56 o                         
   6  10   0          2.97          5.64         1.43 o                         
   7  10   0          7.05          6.23         1.54 o                         
   8  10   0          3.40          2.49         3.24 o                         
   9  10   0          1.07         -0.01         3.09 o                         
   1  11   0          1.26          0.98         1.59 o                         
   2  11   0          1.70         -1.52         1.67 o                         
   3  11   0         77.94         77.87         7.36 o                         
   4  11   0          1.71         -0.81         2.02 o                         
   5  11   0         31.86         29.97         3.01 o                         
   6  11   0          0.68         -0.61         2.10 o                         
   7  11   0         13.03         19.19         2.79 o                         
   0  12   0         10.80         10.39         2.72 o                         
   1  12   0          3.88          4.25         2.13 o                         
   2  12   0         16.04         15.38         2.58 o                         
   3  12   0          1.96          4.33         2.31 o                         
   4  12   0          0.19          0.99         2.25 o                         
 -15   0   1          0.15          0.67         4.23 o                         
 -13   0   1         27.37         26.23         2.65 o                         
 -11   0   1          9.91         10.68         1.90 o                         
  -9   0   1         70.55         70.17         5.40 o                         
  -7   0   1        401.02        505.22         9.92 o                         
  -5   0   1       3056.39       3127.46        70.89 o                         
  -3   0   1       6611.27       6366.81        63.40 o                         
   1   0   1      14882.26      10411.44       177.98 o                         
   3   0   1       3828.79       3892.50        47.21 o                         
   5   0   1        417.49        425.86         7.10 o                         
   7   0   1       2867.58       3143.23        47.23 o                         
   9   0   1        270.27        282.73         7.58 o                         
  11   0   1        114.11        102.82         4.98 o                         
  13   0   1         79.87         81.61         4.21 o                         
  15   0   1         17.97          8.99         3.55 o                         
 -15   1   1          1.58          3.13         2.67 o                         
 -14   1   1          9.55          9.33         2.04 o                         
 -13   1   1          1.83          0.48         1.45 o                         
 -12   1   1        224.52        243.03         4.79 o                         
 -11   1   1        175.48        169.33         3.71 o                         
 -10   1   1         80.28         84.21         2.48 o                         
  -9   1   1          5.10          3.24         0.93 o                         
  -8   1   1          6.56          4.27         0.82 o                         
  -7   1   1         50.04         59.37         1.41 o                         
  -6   1   1         10.68          9.95         0.69 o                         
  -5   1   1       1484.04       1470.96        13.50 o                         
  -4   1   1       2187.30       2227.84        16.64 o                         
  -3   1   1        579.05        565.66         4.28 o                         
  -2   1   1       2885.29       2776.40        19.37 o                         
  -1   1   1        507.74        518.17         3.59 o                         
   0   1   1       1577.31       1425.53        40.13 o                         
   1   1   1       4742.47       4580.82        37.83 o                         
   2   1   1       4921.46       4806.58        36.89 o                         
   3   1   1        782.37        818.61         6.95 o                         
   4   1   1        700.53        649.66         5.98 o                         
   5   1   1        960.00        987.54        10.85 o                         
   6   1   1        978.14       1122.44        13.22 o                         
   7   1   1          1.55          0.87         0.59 o                         
   8   1   1        142.05        146.07         2.63 o                         
   9   1   1        126.22        129.11         3.06 o                         
  10   1   1        216.79        217.41         4.12 o                         
  11   1   1         15.77         14.88         1.49 o                         
  12   1   1         25.14         18.82         1.67 o                         
  13   1   1          8.52         10.00         1.96 o                         
  14   1   1          0.25         -1.59         1.59 o                         
  15   1   1          8.98         11.20         2.59 o                         
 -15   2   1          1.85         -2.27         2.27 o                         
 -14   2   1         26.45         18.78         2.62 o                         
 -13   2   1          6.38          3.15         1.90 o                         
 -12   2   1        220.85        208.96         4.96 o                         
 -11   2   1          6.13          4.32         1.16 o                         
 -10   2   1          0.00         -0.52         0.96 o                         
  -9   2   1         13.10         13.28         1.14 o                         
  -8   2   1         90.26        100.05         1.93 o                         
  -7   2   1        200.89        235.96         3.25 o                         
  -6   2   1        106.58         82.84         1.84 o                         
  -5   2   1         20.50         22.55         1.01 o                         
  -4   2   1        318.33        343.75         3.14 o                         
  -3   2   1       1059.01       1096.95         7.84 o                         
  -2   2   1        967.21        958.68         6.83 o                         
  -1   2   1         64.25         57.75         0.61 o                         
   0   2   1         20.28          8.68         0.32 o                         
   1   2   1       2721.33       2710.82        20.77 o                         
   2   2   1        884.54        920.11         8.30 o                         
   3   2   1        233.41        208.93         1.99 o                         
   4   2   1        374.04        332.47         4.11 o                         
   5   2   1        283.88        277.11         3.46 o                         
   6   2   1        243.36        304.88         4.54 o                         
   7   2   1          6.78          4.11         0.60 o                         
   8   2   1          2.29          3.49         0.72 o                         
   9   2   1          0.00          0.24         0.84 o                         
  10   2   1        268.22        261.10         4.64 o                         
  11   2   1        198.01        186.90         3.92 o                         
  12   2   1          2.29         -0.25         1.59 o                         
  13   2   1          5.44          2.14         1.71 o                         
  14   2   1          4.97          3.65         1.90 o                         
  15   2   1          0.62          0.94         2.04 o                         
 -15   3   1          7.87          5.18         2.10 o                         
 -14   3   1          0.01         -0.42         1.77 o                         
 -13   3   1          0.12         -1.40         1.55 o                         
 -12   3   1         44.20         45.63         2.62 o                         
 -11   3   1        166.63        166.73         4.25 o                         
 -10   3   1         97.21         83.31         2.16 o                         
  -9   3   1          0.26         -0.53         0.53 o                         
  -8   3   1          2.60          4.49         0.65 o                         
  -7   3   1        191.73        173.00         3.02 o                         
  -6   3   1          3.32          1.15         0.55 o                         
  -5   3   1        877.62        900.76         9.88 o                         
  -4   3   1        588.21        597.94         6.05 o                         
  -3   3   1         32.65         28.54         0.53 o                         
  -2   3   1        288.59        275.46         2.13 o                         
  -1   3   1       1958.58       1886.88        14.09 o                         
   0   3   1       1168.49       1114.32         8.70 o                         
   1   3   1        252.01        235.12         2.04 o                         
   2   3   1         37.59         36.28         0.57 o                         
   3   3   1       1375.93       1486.65        13.51 o                         
   4   3   1        355.39        307.94         3.71 o                         
   5   3   1        695.41        711.39         8.61 o                         
   6   3   1        204.24        221.81         3.39 o                         
   7   3   1        157.10        153.72         2.49 o                         
   8   3   1         13.72          9.94         1.05 o                         
   9   3   1         55.04         49.48         1.76 o                         
  10   3   1         56.02         45.20         2.38 o                         
  11   3   1         15.21         14.63         1.65 o                         
  12   3   1         53.83         44.74         3.20 o                         
  13   3   1         30.62         39.43         2.42 o                         
  14   3   1          3.68          2.60         1.70 o                         
  15   3   1          2.36          2.99         2.08 o                         
 -15   4   1         21.05         29.05         2.68 o                         
 -14   4   1         14.50         10.52         2.08 o                         
 -13   4   1         32.84         33.31         2.49 o                         
 -12   4   1          1.12          0.53         1.87 o                         
 -11   4   1         40.51         30.49         2.47 o                         
 -10   4   1          5.79          4.45         1.47 o                         
  -9   4   1        295.37        276.35         4.61 o                         
  -8   4   1         19.81         20.08         1.32 o                         
  -7   4   1        341.74        350.76         5.41 o                         
  -6   4   1        181.22        176.38         3.22 o                         
  -5   4   1         50.79         44.62         1.50 o                         
  -4   4   1          9.13          9.12         0.50 o                         
  -3   4   1         78.44         73.25         0.88 o                         
  -2   4   1         50.34         69.78         0.87 o                         
  -1   4   1        376.88        313.37         2.94 o                         
   0   4   1        758.19        726.47         6.05 o                         
   1   4   1         41.40         30.36         0.82 o                         
   2   4   1         25.73         31.02         0.60 o                         
   3   4   1         37.34         30.68         0.78 o                         
   4   4   1         23.59         21.21         0.97 o                         
   5   4   1         42.46         31.54         1.43 o                         
   6   4   1         24.41         24.66         1.43 o                         
   7   4   1        159.05        135.74         2.13 o                         
   8   4   1         19.86         13.33         0.92 o                         
   9   4   1          1.88          0.95         0.91 o                         
  10   4   1         40.33         38.63         2.23 o                         
  11   4   1          0.61         -1.37         1.37 o                         
  12   4   1         11.58          8.72         1.86 o                         
  13   4   1          0.01         -1.33         1.66 o                         
  14   4   1          0.13         -0.73         2.12 o                         
 -14   5   1         26.59         24.98         2.52 o                         
 -13   5   1         23.11         29.16         3.35 o                         
 -12   5   1          0.19          3.23         1.67 o                         
 -11   5   1         50.48         49.91         2.40 o                         
 -10   5   1        255.46        251.51         4.84 o                         
  -9   5   1          0.29          0.22         1.11 o                         
  -8   5   1          6.16          2.79         0.97 o                         
  -7   5   1        353.30        331.43         4.86 o                         
  -6   5   1        344.95        351.79         4.64 o                         
  -5   5   1         27.04         27.63         0.83 o                         
  -4   5   1        340.09        360.32         3.96 o                         
  -3   5   1          2.75          7.36         0.40 o                         
  -2   5   1         10.30          9.36         0.41 o                         
  -1   5   1         65.50         58.40         0.97 o                         
   0   5   1        264.11        263.24         2.51 o                         
   1   5   1       1349.42       1403.88        12.33 o                         
   2   5   1          7.61          7.34         0.41 o                         
   3   5   1        110.86        113.04         1.38 o                         
   4   5   1          1.18          1.12         0.45 o                         
   5   5   1         56.75         52.93         1.57 o                         
   6   5   1        119.94        120.31         2.97 o                         
   7   5   1          7.98          9.47         1.29 o                         
   8   5   1         70.17         73.06         5.32 o                         
   9   5   1          2.61          2.93         1.58 o                         
  10   5   1        101.96         92.67         3.82 o                         
  11   5   1          5.28          3.94         1.80 o                         
  12   5   1          8.59          6.68         2.13 o                         
  13   5   1          4.08          0.36         2.07 o                         
  14   5   1          4.73          0.12         2.22 o                         
 -14   6   1          3.27          3.51         2.33 o                         
 -13   6   1          0.53          1.15         1.72 o                         
 -12   6   1         71.49         76.86         4.01 o                         
 -11   6   1          1.92          3.33         1.44 o                         
 -10   6   1         62.88         67.30         2.92 o                         
  -9   6   1         71.87         68.18         2.48 o                         
  -8   6   1         89.85         94.04         2.72 o                         
  -7   6   1        176.94        182.66         4.02 o                         
  -6   6   1        238.47        221.06         3.71 o                         
  -5   6   1          4.40          7.31         0.80 o                         
  -4   6   1         68.43         78.91         1.39 o                         
  -3   6   1          5.23          5.86         0.43 o                         
  -2   6   1          6.81         10.01         0.59 o                         
  -1   6   1        208.50        216.22         3.02 o                         
   0   6   1         54.66         48.66         1.54 o                         
   1   6   1        691.24        728.38         7.33 o                         
   2   6   1        332.55        332.48         3.35 o                         
   3   6   1         11.88         27.89         0.77 o                         
   4   6   1         56.96         52.31         1.41 o                         
   5   6   1         49.03         46.83         1.65 o                         
   6   6   1         31.55         31.51         1.61 o                         
   7   6   1        107.14         92.72         3.51 o                         
   8   6   1        582.83        624.98         9.22 o                         
   9   6   1          0.15          0.04         1.27 o                         
  10   6   1        202.94        202.02         5.52 o                         
  11   6   1          5.72          5.88         2.86 o                         
  12   6   1         61.88         69.35         3.81 o                         
  13   6   1         21.23         27.49         2.99 o                         
 -13   7   1         18.48         19.22         2.32 o                         
 -12   7   1          0.43          0.47         1.55 o                         
 -11   7   1          2.87          3.41         1.46 o                         
 -10   7   1          0.30         -0.58         1.22 o                         
  -9   7   1         19.01         18.62         1.67 o                         
  -8   7   1        165.96        163.58         4.36 o                         
  -7   7   1          1.12          1.52         1.02 o                         
  -6   7   1        224.04        225.22         3.87 o                         
  -5   7   1        238.74        230.31         3.45 o                         
  -4   7   1          1.68          1.79         0.49 o                         
  -3   7   1        279.94        264.24         3.42 o                         
  -2   7   1         13.16         15.07         0.92 o                         
  -1   7   1        194.15        187.09         2.62 o                         
   0   7   1          0.56          1.22         0.49 o                         
   1   7   1         77.16         84.95         1.51 o                         
   2   7   1         57.64         52.48         1.14 o                         
   3   7   1        196.85        186.80         2.31 o                         
   4   7   1          0.71          0.42         0.61 o                         
   5   7   1         23.44         19.46         1.06 o                         
   6   7   1         37.38         38.43         1.69 o                         
   7   7   1        245.90        242.30         4.56 o                         
   8   7   1         25.02         28.03         1.85 o                         
   9   7   1          6.66          5.43         1.43 o                         
  10   7   1        109.40         99.47         4.66 o                         
  11   7   1         70.72         71.92         3.30 o                         
  12   7   1         38.60         37.02         2.78 o                         
 -12   8   1          0.99         -0.98         1.47 o                         
 -11   8   1         11.58         10.76         1.73 o                         
 -10   8   1          1.44         -0.64         1.33 o                         
  -9   8   1         12.05         12.02         1.60 o                         
  -8   8   1         25.23         20.46         1.71 o                         
  -7   8   1        144.41        150.29         3.25 o                         
  -6   8   1         56.57         60.45         2.11 o                         
  -5   8   1          5.00          5.12         0.90 o                         
  -4   8   1         19.00         20.44         1.15 o                         
  -3   8   1         43.96         39.56         1.42 o                         
  -2   8   1         35.89         37.23         1.24 o                         
  -1   8   1          0.02         -0.65         0.65 o                         
   0   8   1        153.75        158.81         2.44 o                         
   1   8   1         34.21         35.88         1.16 o                         
   2   8   1         10.66         12.89         0.71 o                         
   3   8   1         10.21         12.05         0.94 o                         
   4   8   1         37.87         39.04         1.43 o                         
   5   8   1        115.90        120.61         2.71 o                         
   6   8   1        128.51        134.11         4.36 o                         
   7   8   1         20.32         15.34         1.51 o                         
   8   8   1          3.04          3.46         1.31 o                         
   9   8   1         12.29         13.24         1.68 o                         
  10   8   1          5.20          3.74         1.73 o                         
  11   8   1          0.00         -1.63         1.63 o                         
  12   8   1          3.94          3.39         1.92 o                         
 -11   9   1          0.05         -1.55         1.55 o                         
 -10   9   1          5.51          4.36         1.58 o                         
  -9   9   1          5.50          5.68         1.64 o                         
  -8   9   1         18.65         17.20         1.69 o                         
  -7   9   1         25.97         28.07         1.76 o                         
  -6   9   1         86.28         94.26         3.57 o                         
  -5   9   1          0.02          0.04         1.04 o                         
  -4   9   1        117.15        126.41         4.19 o                         
  -3   9   1         55.38         51.51         1.88 o                         
  -2   9   1          0.22         -1.01         1.01 o                         
  -1   9   1          3.11          2.50         0.92 o                         
   0   9   1          3.89          2.02         0.88 o                         
   1   9   1         17.13         15.27         1.22 o                         
   2   9   1          8.33          7.41         1.02 o                         
   3   9   1         53.65         46.63         2.44 o                         
   4   9   1          8.00         10.33         1.34 o                         
   5   9   1         37.91         36.74         1.98 o                         
   6   9   1         19.56         20.09         2.33 o                         
   7   9   1         13.89         15.86         1.74 o                         
   8   9   1         11.10         12.00         1.77 o                         
   9   9   1          2.69         -0.03         2.09 o                         
  10   9   1          2.65          0.33         2.37 o                         
  -9  10   1          5.91          6.87         1.93 o                         
  -8  10   1          9.16         12.67         1.89 o                         
  -7  10   1          3.97          7.15         1.56 o                         
  -6  10   1         42.68         47.96         2.42 o                         
  -5  10   1         31.49         27.21         1.92 o                         
  -4  10   1          1.17          0.53         1.20 o                         
  -3  10   1         15.22         17.68         1.41 o                         
  -2  10   1          4.13          3.51         1.16 o                         
  -1  10   1          0.00          0.22         0.94 o                         
   0  10   1         41.53         43.98         2.72 o                         
   1  10   1          7.39          7.85         1.22 o                         
   2  10   1         18.32         15.52         1.27 o                         
   3  10   1          5.87          5.68         1.27 o                         
   4  10   1          0.00         -1.56         1.56 o                         
   5  10   1          0.27         -0.36         1.42 o                         
   6  10   1         41.94         44.90         2.69 o                         
   7  10   1          0.27         -0.27         1.56 o                         
   8  10   1         38.03         42.80         4.62 o                         
   9  10   1          2.08          2.84         2.12 o                         
  -7  11   1          2.88          3.81         2.36 o                         
  -6  11   1         26.97         32.25         3.18 o                         
  -5  11   1          3.92          4.34         2.37 o                         
  -4  11   1          4.51          2.84         2.08 o                         
  -3  11   1          5.48         10.05         1.98 o                         
  -2  11   1         11.11         13.55         1.88 o                         
  -1  11   1          0.02         -0.97         1.58 o                         
   0  11   1          1.87          0.20         1.44 o                         
   1  11   1          3.33          1.71         1.54 o                         
   2  11   1          3.31          1.42         1.34 o                         
   3  11   1          5.41          8.28         1.55 o                         
   4  11   1         37.82         44.58         2.41 o                         
   5  11   1          0.41          2.19         1.62 o                         
   6  11   1         31.33         31.25         2.59 o                         
   7  11   1          0.69         -0.63         1.72 o                         
  -4  12   1         38.13         44.08         3.74 o                         
  -3  12   1          1.57          0.99         2.22 o                         
  -2  12   1          4.42          5.99         2.34 o                         
  -1  12   1          6.91          4.30         2.65 o                         
   0  12   1          2.60          1.81         1.68 o                         
   1  12   1         23.96         25.25         3.51 o                         
   2  12   1         10.74          9.48         2.44 o                         
   3  12   1          0.68          0.01         2.67 o                         
   4  12   1          2.60         -1.19         2.29 o                         
 -16   0   2          8.77          8.46         3.42 o                         
 -14   0   2         45.12         40.40         3.31 o                         
 -12   0   2         34.26         31.26         2.65 o                         
 -10   0   2          0.53         -1.08         1.28 o                         
  -8   0   2        107.70        134.21         3.85 o                         
  -6   0   2        376.98        516.31         6.94 o                         
  -4   0   2       1889.04       2093.21        22.14 o                         
  -2   0   2       9574.90       9435.13       175.44 o                         
   0   0   2         30.41         30.15         0.60 o                         
   2   0   2       8782.98       8730.18       117.73 o                         
   4   0   2       2342.22       2425.98        32.47 o                         
   6   0   2       1886.44       1937.84        36.02 o                         
   8   0   2        149.99        130.40         4.01 o                         
  10   0   2        113.28        102.64         3.95 o                         
  12   0   2        172.86        167.35         5.80 o                         
  14   0   2         19.15         19.37         3.74 o                         
 -16   1   2          0.12          0.24         3.32 o                         
 -15   1   2          1.70          0.16         2.09 o                         
 -14   1   2          0.04         -0.84         1.63 o                         
 -13   1   2          2.38         -0.22         1.26 o                         
 -12   1   2         41.67         41.96         2.05 o                         
 -11   1   2         67.29         58.01         2.25 o                         
 -10   1   2          2.60          0.86         1.02 o                         
  -9   1   2         75.34         81.68         2.24 o                         
  -8   1   2        133.58        108.13         2.26 o                         
  -7   1   2         20.94         26.92         1.01 o                         
  -6   1   2         21.00         15.61         0.68 o                         
  -5   1   2         74.88         65.59         1.32 o                         
  -4   1   2         54.86         69.01         0.80 o                         
  -3   1   2        166.29        150.37         1.29 o                         
  -2   1   2       7349.29       7390.01        51.77 o                         
  -1   1   2        492.48        503.28         3.53 o                         
   0   1   2         83.77         80.55         1.16 o                         
   1   1   2         67.48         50.02         0.76 o                         
   2   1   2       1113.24       1127.91         9.87 o                         
   3   1   2         48.80         50.52         0.80 o                         
   4   1   2          0.01          0.22         0.33 o                         
   5   1   2         95.00         94.11         1.67 o                         
   6   1   2          0.53          1.21         0.61 o                         
   7   1   2         75.89         67.99         1.68 o                         
   8   1   2        139.25        129.65         2.71 o                         
   9   1   2         88.44         84.46         2.40 o                         
  10   1   2          1.37         -0.88         1.12 o                         
  11   1   2        199.80        197.53         4.15 o                         
  12   1   2          0.05         -0.24         1.23 o                         
  13   1   2         25.06         19.87         2.11 o                         
  14   1   2         12.62         14.47         2.25 o                         
  15   1   2          0.20          0.71         2.76 o                         
 -15   2   2          9.02          4.41         2.02 o                         
 -14   2   2          3.94          3.34         1.71 o                         
 -13   2   2          0.71          1.89         1.65 o                         
 -12   2   2         41.10         36.79         1.96 o                         
 -11   2   2        131.87        122.21         3.09 o                         
 -10   2   2        335.76        317.15         4.90 o                         
  -9   2   2          1.79          1.50         0.78 o                         
  -8   2   2         16.30         17.21         0.90 o                         
  -7   2   2       1116.12       1162.59        12.85 o                         
  -6   2   2        659.06        677.00         7.72 o                         
  -5   2   2        961.94        975.30         9.11 o                         
  -4   2   2        511.11        532.11         4.25 o                         
  -3   2   2         45.92         62.28         0.69 o                         
  -2   2   2          9.13         12.63         0.37 o                         
  -1   2   2       7789.99       7746.01        59.49 o                         
   0   2   2      25150.00      25033.89       246.39 o                         
   1   2   2      12346.72      12446.53       107.20 o                         
   2   2   2       7098.75       7139.00        58.69 o                         
   3   2   2         95.70         84.86         1.08 o                         
   4   2   2        681.55        765.39         8.04 o                         
   5   2   2         29.32         19.42         0.77 o                         
   6   2   2        225.70        208.26         2.90 o                         
   7   2   2         17.99         15.02         0.84 o                         
   8   2   2        527.81        536.68         7.00 o                         
   9   2   2        109.01        101.52         2.61 o                         
  10   2   2          1.88          3.46         1.08 o                         
  11   2   2          2.33          1.78         1.10 o                         
  12   2   2          1.38          1.16         1.57 o                         
  13   2   2          0.00          0.04         1.41 o                         
  14   2   2          9.94         11.02         1.84 o                         
  15   2   2         11.54         14.07         2.26 o                         
 -15   3   2          1.34          2.22         1.96 o                         
 -14   3   2          8.84          4.32         1.90 o                         
 -13   3   2          0.36         -1.53         1.53 o                         
 -12   3   2         27.76         23.25         2.09 o                         
 -11   3   2        102.26        101.51         3.14 o                         
 -10   3   2         31.71         28.78         1.43 o                         
  -9   3   2         91.59         83.47         1.81 o                         
  -8   3   2          7.95          6.75         0.63 o                         
  -7   3   2        109.07        107.14         1.93 o                         
  -6   3   2        216.11        231.89         3.28 o                         
  -5   3   2        407.24        419.44         4.19 o                         
  -4   3   2        974.07        922.19         8.24 o                         
  -3   3   2         39.44         39.64         0.59 o                         
  -2   3   2        136.25        146.34         1.27 o                         
  -1   3   2        106.45        115.25         1.25 o                         
   0   3   2        160.45        173.95         1.66 o                         
   1   3   2          3.91          5.56         0.28 o                         
   2   3   2       4900.97       4932.95        40.57 o                         
   3   3   2         41.04         51.48         0.99 o                         
   4   3   2        186.74        202.25         2.98 o                         
   5   3   2        149.05        193.37         3.44 o                         
   6   3   2         70.27         72.09         1.91 o                         
   7   3   2         98.89         93.76         2.37 o                         
   8   3   2        230.71        230.57         4.14 o                         
   9   3   2          6.68          9.07         1.38 o                         
  10   3   2         86.02         83.40         2.80 o                         
  11   3   2         27.14         20.45         1.81 o                         
  12   3   2         15.63         15.30         1.82 o                         
  13   3   2          0.01         -1.60         1.60 o                         
  14   3   2         36.04         33.24         2.75 o                         
 -15   4   2         12.24         14.62         2.50 o                         
 -14   4   2          0.17         -0.80         1.96 o                         
 -13   4   2         49.66         57.75         3.63 o                         
 -12   4   2        224.19        232.93         6.14 o                         
 -11   4   2        179.70        185.13         4.63 o                         
 -10   4   2        336.58        326.27         6.21 o                         
  -9   4   2          4.53          3.39         0.67 o                         
  -8   4   2          1.27          1.88         0.47 o                         
  -7   4   2        668.83        723.18        10.85 o                         
  -6   4   2        137.61        128.20         2.10 o                         
  -5   4   2        496.75        512.59         5.39 o                         
  -4   4   2        635.09        590.54         5.71 o                         
  -3   4   2        282.00        299.55         2.73 o                         
  -2   4   2        264.30        252.52         2.39 o                         
  -1   4   2        426.25        386.74         3.54 o                         
   0   4   2        872.44        919.20         8.16 o                         
   1   4   2         25.71         18.38         0.53 o                         
   2   4   2        659.03        668.98         6.05 o                         
   3   4   2        190.42        230.21         2.30 o                         
   4   4   2         24.47         33.84         0.82 o                         
   5   4   2         11.86          7.46         0.74 o                         
   6   4   2          0.46          1.58         0.46 o                         
   7   4   2        129.22         99.99         2.31 o                         
   8   4   2        190.34        183.29         3.21 o                         
   9   4   2        120.01        129.49         3.17 o                         
  10   4   2         12.75         13.24         2.00 o                         
  11   4   2         43.43         41.25         3.51 o                         
  12   4   2         10.81          9.50         2.19 o                         
  13   4   2          5.58          3.77         2.35 o                         
  14   4   2         17.19         17.85         2.77 o                         
 -14   5   2          0.03          0.43         1.78 o                         
 -13   5   2          6.93          5.73         1.82 o                         
 -12   5   2          2.49          1.84         1.38 o                         
 -11   5   2        113.25        103.38         3.18 o                         
 -10   5   2         87.57         91.99         2.90 o                         
  -9   5   2        294.64        295.55         4.73 o                         
  -8   5   2        106.54        101.31         2.41 o                         
  -7   5   2         86.17         83.51         2.05 o                         
  -6   5   2         95.95         84.08         2.05 o                         
  -5   5   2         85.29         84.54         1.44 o                         
  -4   5   2        241.37        214.96         2.18 o                         
  -3   5   2        204.78        209.13         2.40 o                         
  -2   5   2          2.11         -0.39         0.39 o                         
  -1   5   2        248.81        238.19         2.76 o                         
   0   5   2        126.93        130.16         1.56 o                         
   1   5   2         49.80         78.32         1.20 o                         
   2   5   2        158.44        170.16         1.83 o                         
   3   5   2          1.10          0.99         0.32 o                         
   4   5   2        484.30        508.70         5.35 o                         
   5   5   2        447.79        441.69         6.50 o                         
   6   5   2        128.62        115.74         2.92 o                         
   7   5   2        125.85        126.45         3.29 o                         
   8   5   2        304.42        316.23         6.78 o                         
   9   5   2          9.53         13.40         2.17 o                         
  10   5   2         30.96         32.13         2.57 o                         
  11   5   2          1.02          2.14         1.88 o                         
  12   5   2          0.52         -1.70         1.89 o                         
  13   5   2         60.68         65.58         4.89 o                         
  14   5   2          9.85         14.80         2.70 o                         
 -14   6   2          0.16         -1.53         1.53 o                         
 -13   6   2         17.30         20.80         2.00 o                         
 -12   6   2         32.91         32.31         1.98 o                         
 -11   6   2          1.25          1.61         1.24 o                         
 -10   6   2          1.43          0.19         1.12 o                         
  -9   6   2         10.38          9.48         1.23 o                         
  -8   6   2          0.05         -0.11         0.90 o                         
  -7   6   2          4.27          5.65         0.88 o                         
  -6   6   2         14.87         13.28         0.84 o                         
  -5   6   2         20.92         15.55         0.80 o                         
  -4   6   2        137.85        145.59         1.75 o                         
  -3   6   2        108.25        101.39         1.63 o                         
  -2   6   2        106.15        118.11         2.79 o                         
  -1   6   2         18.31         15.83         0.63 o                         
   0   6   2        188.69        185.67         2.33 o                         
   1   6   2         38.95         36.81         1.05 o                         
   2   6   2          8.90          7.72         0.46 o                         
   3   6   2          0.12         -0.36         0.36 o                         
   4   6   2        422.13        397.43         5.05 o                         
   5   6   2        115.59        111.83         3.04 o                         
   6   6   2         30.66         36.91         1.73 o                         
   7   6   2        261.79        260.21         4.74 o                         
   8   6   2         13.86         13.64         1.95 o                         
   9   6   2         46.21         49.55         3.59 o                         
  10   6   2          2.54          4.46         1.95 o                         
  11   6   2          0.89         -1.74         1.79 o                         
  12   6   2         39.55         46.83         3.34 o                         
  13   6   2          0.10         -1.41         2.01 o                         
 -13   7   2          0.95         -0.24         1.55 o                         
 -12   7   2         14.46         13.33         1.82 o                         
 -11   7   2          0.14         -1.06         1.39 o                         
 -10   7   2         18.45         18.50         1.76 o                         
  -9   7   2         12.25          8.97         1.45 o                         
  -8   7   2         35.93         37.26         1.97 o                         
  -7   7   2         82.04         84.56         2.40 o                         
  -6   7   2         33.64         30.11         1.50 o                         
  -5   7   2          1.27          0.64         0.59 o                         
  -4   7   2         97.95         93.41         1.33 o                         
  -3   7   2         63.18         60.09         1.43 o                         
  -2   7   2         31.88         40.98         2.54 o                         
  -1   7   2          8.19         11.13         0.66 o                         
   0   7   2          9.43         11.94         0.72 o                         
   1   7   2         21.00         22.89         0.90 o                         
   2   7   2          6.94          6.78         0.57 o                         
   3   7   2         17.78         18.53         0.74 o                         
   4   7   2         68.64         73.43         1.94 o                         
   5   7   2         56.95         57.93         2.35 o                         
   6   7   2         52.03         50.30         2.42 o                         
   7   7   2         44.74         56.10         2.27 o                         
   8   7   2          0.08         -0.27         1.22 o                         
   9   7   2         14.44         11.62         1.83 o                         
  10   7   2         35.75         36.17         2.55 o                         
  11   7   2          8.99         13.45         2.75 o                         
  12   7   2         28.81         28.74         2.66 o                         
 -12   8   2          1.02         -0.96         1.42 o                         
 -11   8   2          1.41         -0.90         1.93 o                         
 -10   8   2          5.77          6.44         1.48 o                         
  -9   8   2          6.35          5.20         1.45 o                         
  -8   8   2        132.78        134.00         3.17 o                         
  -7   8   2         53.50         52.14         2.07 o                         
  -6   8   2         16.17         16.79         1.35 o                         
  -5   8   2        106.29        102.42         2.25 o                         
  -4   8   2         83.98         81.73         2.09 o                         
  -3   8   2         22.05         25.72         1.21 o                         
  -2   8   2         86.15         90.42         1.84 o                         
  -1   8   2         31.17         31.00         1.09 o                         
   0   8   2        104.55         97.01         1.96 o                         
   1   8   2        132.37        129.30         2.33 o                         
   2   8   2        114.41        106.74         2.65 o                         
   3   8   2          0.25         -0.83         0.83 o                         
   4   8   2          9.24         10.61         0.97 o                         
   5   8   2         65.76         60.02         2.02 o                         
   6   8   2        186.30        182.70         3.60 o                         
   7   8   2         24.05         28.64         1.85 o                         
   8   8   2          3.35          1.10         1.56 o                         
   9   8   2         16.15         13.34         1.94 o                         
  10   8   2          1.96          3.16         1.72 o                         
  11   8   2         15.48         17.75         2.31 o                         
 -11   9   2          4.53          5.06         1.71 o                         
 -10   9   2         18.83         22.19         1.98 o                         
  -9   9   2         21.60         21.93         1.92 o                         
  -8   9   2         27.96         30.34         1.86 o                         
  -7   9   2          8.44          7.32         1.34 o                         
  -6   9   2         54.40         56.89         2.38 o                         
  -5   9   2         90.76        104.87         2.71 o                         
  -4   9   2        233.71        245.39         3.84 o                         
  -3   9   2        106.51        105.00         2.83 o                         
  -2   9   2          1.14         -0.23         0.82 o                         
  -1   9   2         10.52          9.15         0.95 o                         
   0   9   2         30.86         31.94         1.87 o                         
   1   9   2         13.63         18.98         1.21 o                         
   2   9   2          8.34          9.54         1.06 o                         
   3   9   2          0.52         -0.79         1.25 o                         
   4   9   2          8.11          6.79         1.26 o                         
   5   9   2          2.11          1.71         1.18 o                         
   6   9   2          0.04         -0.59         1.25 o                         
   7   9   2         26.87         30.22         2.20 o                         
   8   9   2          1.89          2.27         1.52 o                         
   9   9   2         12.65         11.76         2.35 o                         
  10   9   2          0.02         -1.95         1.95 o                         
  -9  10   2          5.65          4.45         2.05 o                         
  -8  10   2          2.15          1.06         1.69 o                         
  -7  10   2         21.18         19.18         2.23 o                         
  -6  10   2          2.30         -1.52         1.54 o                         
  -5  10   2         64.02         76.22         3.25 o                         
  -4  10   2          5.81          5.54         1.49 o                         
  -3  10   2          0.00          0.73         1.30 o                         
  -2  10   2          0.02         -1.10         1.24 o                         
  -1  10   2          2.80         -0.45         1.37 o                         
   0  10   2          0.27         -0.51         1.28 o                         
   1  10   2         92.78         98.95         2.79 o                         
   2  10   2          7.52          5.35         1.21 o                         
   3  10   2          1.57          0.45         1.25 o                         
   4  10   2          2.02          0.98         1.51 o                         
   5  10   2         10.79         10.83         1.80 o                         
   6  10   2          3.30          1.70         1.64 o                         
   7  10   2          0.28         -1.01         1.72 o                         
   8  10   2          0.09         -0.72         1.92 o                         
   9  10   2          7.64          5.97         2.28 o                         
  -7  11   2          9.73         14.74         2.59 o                         
  -6  11   2         13.52         21.86         2.37 o                         
  -5  11   2         53.91         59.29         3.09 o                         
  -4  11   2          1.66          2.53         2.36 o                         
  -3  11   2          8.30          8.46         2.17 o                         
  -2  11   2         11.09         12.80         1.67 o                         
  -1  11   2          9.55          9.45         1.85 o                         
   0  11   2          1.41         -1.37         1.37 o                         
   1  11   2         31.54         30.62         1.86 o                         
   2  11   2          7.08          8.15         2.42 o                         
   3  11   2          6.91          7.32         1.55 o                         
   4  11   2          0.03          1.82         1.52 o                         
   5  11   2         23.62         25.65         2.39 o                         
   6  11   2          0.50          0.35         1.69 o                         
   7  11   2          0.09         -2.65         2.65 o                         
  -4  12   2          2.10          1.13         2.20 o                         
  -3  12   2          2.95         -0.82         2.09 o                         
  -2  12   2          0.01         -1.94         1.94 o                         
  -1  12   2          0.00          0.67         2.04 o                         
   0  12   2          2.19          1.09         2.11 o                         
   1  12   2          0.26         -0.85         3.01 o                         
   2  12   2         41.96         50.43         3.56 o                         
   3  12   2          5.47          2.64         2.36 o                         
   4  12   2         12.19         14.72         2.73 o                         
 -15   0   3          0.85          6.15         3.05 o                         
 -13   0   3          8.81          4.60         1.98 o                         
 -11   0   3        419.25        406.51        10.07 o                         
  -9   0   3         86.95         69.79         2.93 o                         
  -7   0   3         66.79         61.35         1.84 o                         
  -5   0   3          3.39          5.36         0.71 o                         
  -3   0   3      11256.47      11053.71       116.25 o                         
  -1   0   3       9517.92       9206.67       130.12 o                         
   1   0   3       6044.10       5917.15        66.62 o                         
   3   0   3          4.75          2.92         0.57 o                         
   5   0   3        250.50        269.80         5.74 o                         
   7   0   3        807.13        826.56        19.97 o                         
   9   0   3         81.78         86.13         3.66 o                         
  11   0   3         57.25         50.76         3.15 o                         
  13   0   3          7.93         11.03         3.08 o                         
  15   0   3          0.22          1.43         3.08 o                         
 -16   1   3          9.71         12.63         2.67 o                         
 -15   1   3          8.48         10.37         2.05 o                         
 -14   1   3         89.88         86.56         3.61 o                         
 -13   1   3          4.08         -0.11         1.42 o                         
 -12   1   3         35.70         33.44         1.90 o                         
 -11   1   3          2.40         10.11         4.28 o                         
 -10   1   3        371.38        375.66         5.53 o                         
  -9   1   3          8.98          7.21         0.93 o                         
  -8   1   3        105.80        102.15         2.19 o                         
  -7   1   3        178.12        146.11         2.09 o                         
  -6   1   3          1.92          1.92         0.58 o                         
  -5   1   3         38.75         66.21         0.99 o                         
  -4   1   3       2875.28       2998.51        22.58 o                         
  -3   1   3       1208.51       1159.08         8.02 o                         
  -2   1   3       1168.58       1146.71         7.89 o                         
  -1   1   3      14347.18      13718.99       101.48 o                         
   0   1   3        196.63        187.87         2.03 o                         
   1   1   3       2697.99       2619.99        25.87 o                         
   2   1   3       4802.43       4883.18        43.76 o                         
   3   1   3        126.36        133.54         1.65 o                         
   4   1   3        134.06        166.11         2.65 o                         
   5   1   3          2.23          3.35         0.64 o                         
   6   1   3        189.68        237.09         3.52 o                         
   7   1   3          1.93          2.28         1.27 o                         
   8   1   3          2.07          1.70         0.90 o                         
   9   1   3        138.07        147.83         3.25 o                         
  10   1   3         69.30         74.53         2.56 o                         
  11   1   3         29.24         30.53         1.80 o                         
  12   1   3         31.13         28.54         2.21 o                         
  13   1   3          0.94          1.13         1.64 o                         
  14   1   3          2.69          8.51         1.97 o                         
  15   1   3          8.50         14.02         2.56 o                         
 -15   2   3          0.47         -0.09         1.73 o                         
 -14   2   3         81.96         82.86         3.77 o                         
 -13   2   3         16.18         13.85         1.92 o                         
 -12   2   3          0.06         -1.00         1.13 o                         
 -11   2   3         55.89         45.27         1.92 o                         
 -10   2   3         23.10         26.49         1.46 o                         
  -9   2   3        108.43        113.09         2.45 o                         
  -8   2   3         38.17         33.07         1.15 o                         
  -7   2   3       1329.68       1424.72        13.91 o                         
  -6   2   3        887.06        993.58        10.37 o                         
  -5   2   3        407.65        483.33         4.83 o                         
  -4   2   3       1445.99       1566.09        12.18 o                         
  -3   2   3         94.01         84.22         0.84 o                         
  -2   2   3         77.12        107.95         0.99 o                         
  -1   2   3       5003.48       5005.59        45.49 o                         
   0   2   3      15558.28      15446.72       152.83 o                         
   1   2   3      15922.50      15504.99       145.43 o                         
   2   2   3       5301.18       5659.44        48.35 o                         
   3   2   3        364.23        324.34         3.37 o                         
   4   2   3        322.18        375.20         4.50 o                         
   5   2   3        295.46        342.91         5.00 o                         
   6   2   3       1054.20       1034.92        12.31 o                         
   7   2   3        464.87        549.04         7.06 o                         
   8   2   3        951.04        972.46        11.14 o                         
   9   2   3         82.37         89.09         2.34 o                         
  10   2   3        368.86        355.86         5.48 o                         
  11   2   3          1.88          1.69         1.32 o                         
  12   2   3          3.55          3.83         1.61 o                         
  13   2   3          1.35          1.22         1.62 o                         
  14   2   3          4.85          4.49         1.89 o                         
 -15   3   3          1.81          1.47         2.17 o                         
 -14   3   3          1.65          0.07         1.73 o                         
 -13   3   3         41.04         36.50         2.43 o                         
 -12   3   3        103.64        110.56         3.43 o                         
 -11   3   3          2.51          3.68         1.06 o                         
 -10   3   3          0.03         -0.40         0.87 o                         
  -9   3   3         38.08         40.74         1.34 o                         
  -8   3   3         42.82         42.31         1.70 o                         
  -7   3   3        177.13        185.98         3.03 o                         
  -6   3   3          1.58          3.71         0.49 o                         
  -5   3   3        183.99        190.18         2.09 o                         
  -4   3   3        177.39        174.38         2.01 o                         
  -3   3   3        293.86        288.50         2.63 o                         
  -2   3   3         51.25         48.06         0.66 o                         
  -1   3   3       1816.59       1919.79        19.37 o                         
   0   3   3       2989.39       3157.11        29.67 o                         
   1   3   3        247.64        281.88         2.91 o                         
   2   3   3          2.01          4.02         0.42 o                         
   3   3   3        297.19        310.96         3.81 o                         
   4   3   3         31.12         27.72         1.45 o                         
   5   3   3         76.26         81.63         1.71 o                         
   6   3   3        364.41        333.06         4.89 o                         
   7   3   3         10.32         11.51         0.72 o                         
   8   3   3         27.69         21.54         1.28 o                         
   9   3   3        109.78        122.21         3.44 o                         
  10   3   3        295.60        283.92         5.79 o                         
  11   3   3          2.87          1.75         1.54 o                         
  12   3   3          4.44          1.47         1.86 o                         
  13   3   3          1.64          3.36         1.79 o                         
  14   3   3          0.07         -1.08         1.85 o                         
 -15   4   3          2.02         -2.11         2.11 o                         
 -14   4   3          3.06          0.75         2.13 o                         
 -13   4   3          9.45         13.55         2.30 o                         
 -12   4   3        265.91        270.93         5.94 o                         
 -11   4   3        118.45        128.22         3.92 o                         
 -10   4   3        388.63        393.49         7.13 o                         
  -9   4   3        205.20        211.74         3.23 o                         
  -8   4   3          0.01          0.01         0.43 o                         
  -7   4   3         68.09         77.71         1.52 o                         
  -6   4   3       1085.76       1125.92        11.14 o                         
  -5   4   3        193.66        225.50         2.57 o                         
  -4   4   3       1712.38       1829.77        15.34 o                         
  -3   4   3         20.56         38.61         0.71 o                         
  -2   4   3        623.00        621.71         5.72 o                         
  -1   4   3        155.90        161.44         1.68 o                         
   0   4   3         53.86         46.10         0.80 o                         
   1   4   3       2494.74       2631.18        23.65 o                         
   2   4   3         35.36         20.49         0.62 o                         
   3   4   3       2162.12       2425.32        21.90 o                         
   4   4   3       1272.64       1313.47        14.24 o                         
   5   4   3         10.32         14.49         0.86 o                         
   6   4   3          1.99          1.07         0.63 o                         
   7   4   3        127.58        121.57         2.94 o                         
   8   4   3        147.51        147.23         3.34 o                         
   9   4   3        527.71        527.67         8.61 o                         
  10   4   3        179.83        197.61         5.37 o                         
  11   4   3          2.44          1.32         1.79 o                         
  12   4   3         19.67         14.18         2.31 o                         
  13   4   3          6.39          7.02         2.17 o                         
  14   4   3          0.68          1.72         2.19 o                         
 -14   5   3          0.00         -1.65         1.65 o                         
 -13   5   3          4.99          4.28         1.45 o                         
 -12   5   3         12.32         12.27         1.50 o                         
 -11   5   3          2.10          1.13         1.15 o                         
 -10   5   3         35.08         31.83         2.12 o                         
  -9   5   3         13.40         10.33         1.17 o                         
  -8   5   3        479.57        481.06         6.63 o                         
  -7   5   3         23.49         25.57         0.99 o                         
  -6   5   3          0.02          0.20         0.49 o                         
  -5   5   3         10.84         16.68         0.60 o                         
  -4   5   3          3.34          2.13         0.36 o                         
  -3   5   3         87.35        103.50         1.40 o                         
  -2   5   3        407.46        417.73         4.33 o                         
  -1   5   3        757.01        848.20         8.44 o                         
   0   5   3        202.79        203.04         2.44 o                         
   1   5   3          0.00          0.28         0.31 o                         
   2   5   3        580.26        555.75         5.20 o                         
   3   5   3        113.33        117.27         1.48 o                         
   4   5   3         18.44         18.13         0.74 o                         
   5   5   3         24.82         23.08         1.27 o                         
   6   5   3          1.37          1.31         0.49 o                         
   7   5   3        144.28        121.90         3.17 o                         
   8   5   3          0.09          0.16         1.05 o                         
   9   5   3          8.43          5.35         1.73 o                         
  10   5   3         76.05         76.89         3.76 o                         
  11   5   3          3.29          1.86         1.72 o                         
  12   5   3         26.23         26.52         2.74 o                         
  13   5   3          3.00          4.29         2.19 o                         
 -14   6   3          0.48         -1.04         1.45 o                         
 -13   6   3          3.88          5.81         1.44 o                         
 -12   6   3         32.30         29.88         1.89 o                         
 -11   6   3         76.73         78.81         3.39 o                         
 -10   6   3          0.06          0.16         1.08 o                         
  -9   6   3         89.60         81.62         2.76 o                         
  -8   6   3          0.95          0.90         0.93 o                         
  -7   6   3         12.23          8.86         0.76 o                         
  -6   6   3        252.67        261.48         3.26 o                         
  -5   6   3          0.00         -0.28         0.42 o                         
  -4   6   3        168.39        173.33         2.17 o                         
  -3   6   3        129.87        110.02         1.88 o                         
  -2   6   3          2.36          0.21         0.58 o                         
  -1   6   3        408.96        427.27         4.63 o                         
   0   6   3          0.73          0.12         0.39 o                         
   1   6   3         27.70         30.49         0.79 o                         
   2   6   3         56.19         44.81         0.93 o                         
   3   6   3          0.00         -0.33         0.33 o                         
   4   6   3          4.88          3.52         0.62 o                         
   5   6   3         50.68         54.39         1.90 o                         
   6   6   3        303.46        282.48         5.42 o                         
   7   6   3         16.81         17.56         1.97 o                         
   8   6   3         31.78         26.71         2.22 o                         
   9   6   3          0.07          0.44         1.66 o                         
  10   6   3          2.13          1.12         1.78 o                         
  11   6   3         39.04         31.42         3.17 o                         
  12   6   3          1.38         -0.77         2.03 o                         
  13   6   3          1.97          0.76         2.22 o                         
 -13   7   3         16.74         19.44         2.02 o                         
 -12   7   3         24.41         23.29         2.03 o                         
 -11   7   3         11.09         11.84         1.49 o                         
 -10   7   3          0.21         -0.80         1.05 o                         
  -9   7   3          0.11         -1.15         1.15 o                         
  -8   7   3          0.90         -1.05         1.05 o                         
  -7   7   3        246.70        250.05         4.85 o                         
  -6   7   3         49.53         48.68         2.07 o                         
  -5   7   3         62.76         52.32         1.50 o                         
  -4   7   3          7.30          7.30         0.62 o                         
  -3   7   3          7.33          8.90         0.71 o                         
  -2   7   3         12.86         13.52         0.82 o                         
  -1   7   3        254.48        273.77         3.47 o                         
   0   7   3          9.84          7.82         0.64 o                         
   1   7   3        113.42        118.76         2.40 o                         
   2   7   3         66.79         63.48         1.23 o                         
   3   7   3        101.16        103.43         1.70 o                         
   4   7   3         59.63         63.21         1.67 o                         
   5   7   3        186.91        192.09         3.36 o                         
   6   7   3         30.59         25.42         1.62 o                         
   7   7   3         19.44         16.80         1.74 o                         
   8   7   3         31.36         32.27         2.21 o                         
   9   7   3          1.27          0.58         1.55 o                         
  10   7   3         21.48         28.07         2.81 o                         
  11   7   3          1.61          2.44         1.86 o                         
  12   7   3          0.82         -1.49         1.85 o                         
 -12   8   3         18.44         24.28         2.16 o                         
 -11   8   3          2.54          1.40         1.69 o                         
 -10   8   3         11.12          9.97         1.62 o                         
  -9   8   3          1.16         -0.44         1.21 o                         
  -8   8   3         18.17         19.13         1.54 o                         
  -7   8   3        177.01        193.36         3.76 o                         
  -6   8   3         25.82         27.13         1.56 o                         
  -5   8   3          1.03          1.80         0.90 o                         
  -4   8   3         18.71         19.34         0.97 o                         
  -3   8   3          7.16          4.51         0.87 o                         
  -2   8   3         46.01         48.94         1.31 o                         
  -1   8   3         13.74         16.67         0.89 o                         
   0   8   3          1.32          2.48         0.69 o                         
   1   8   3        126.47        123.40         2.18 o                         
   2   8   3          2.86          3.05         0.89 o                         
   3   8   3         15.39         14.26         1.14 o                         
   4   8   3          4.29          4.28         0.94 o                         
   5   8   3          0.00         -0.79         1.30 o                         
   6   8   3         79.38         88.77         2.67 o                         
   7   8   3         30.19         34.80         2.24 o                         
   8   8   3          2.93         -0.58         1.50 o                         
   9   8   3         27.16         22.09         2.82 o                         
  10   8   3         12.12          9.48         2.00 o                         
  11   8   3          3.15          0.83         1.89 o                         
 -11   9   3          0.08         -1.33         1.33 o                         
 -10   9   3          0.14         -1.00         1.35 o                         
  -9   9   3          9.21          9.31         1.95 o                         
  -8   9   3          5.51          6.71         1.37 o                         
  -7   9   3         10.66          9.69         1.37 o                         
  -6   9   3         94.39         94.13         2.66 o                         
  -5   9   3          8.47          5.53         1.12 o                         
  -4   9   3          1.58          0.27         0.86 o                         
  -3   9   3          2.33          1.65         0.77 o                         
  -2   9   3         79.62         87.36         1.88 o                         
  -1   9   3          0.64         -0.67         0.82 o                         
   0   9   3          3.89          2.53         1.10 o                         
   1   9   3         40.60         38.65         1.54 o                         
   2   9   3          0.17         -0.54         0.85 o                         
   3   9   3        150.04        142.65         4.39 o                         
   4   9   3          4.30          1.89         1.42 o                         
   5   9   3         78.65         72.17         3.78 o                         
   6   9   3          0.00         -0.65         1.72 o                         
   7   9   3          1.67          0.88         2.38 o                         
   8   9   3          0.05         -1.72         1.72 o                         
   9   9   3          0.06         -1.77         1.77 o                         
  10   9   3         21.15         25.53         2.96 o                         
  -9  10   3          5.13          5.64         2.29 o                         
  -8  10   3          5.11          9.26         2.00 o                         
  -7  10   3         15.67         15.63         2.46 o                         
  -6  10   3          0.00         -0.10         1.60 o                         
  -5  10   3         69.53         90.14         3.49 o                         
  -4  10   3         31.41         33.08         2.37 o                         
  -3  10   3        147.08        162.69         3.88 o                         
  -2  10   3         71.40         73.43         2.94 o                         
  -1  10   3          3.23          2.06         1.23 o                         
   0  10   3          9.24          7.55         1.41 o                         
   1  10   3          8.47          7.89         1.33 o                         
   2  10   3          8.67          9.73         1.35 o                         
   3  10   3         31.10         33.15         2.09 o                         
   4  10   3          0.01         -1.44         1.44 o                         
   5  10   3          4.38          2.90         1.61 o                         
   6  10   3          0.62         -1.72         1.72 o                         
   7  10   3          0.27          0.68         1.77 o                         
   8  10   3          4.89          3.41         2.11 o                         
  -7  11   3          3.84          4.21         1.94 o                         
  -6  11   3         19.79         18.95         2.24 o                         
  -5  11   3          0.88          0.98         1.71 o                         
  -4  11   3          7.16          9.53         1.97 o                         
  -3  11   3          1.14          0.33         1.55 o                         
  -2  11   3          6.03          3.68         1.50 o                         
  -1  11   3          7.21          3.43         1.48 o                         
   0  11   3         17.41         16.46         1.61 o                         
   1  11   3         14.16         20.52         1.87 o                         
   2  11   3          2.28          0.49         1.35 o                         
   3  11   3          3.54          0.98         1.42 o                         
   4  11   3          9.68          9.32         1.78 o                         
   5  11   3          0.04         -1.10         1.83 o                         
   6  11   3          9.58          8.44         2.94 o                         
  -4  12   3          0.25         -2.05         2.05 o                         
  -3  12   3          7.17          4.82         2.33 o                         
  -2  12   3          3.65          0.78         1.95 o                         
  -1  12   3          4.56          4.43         2.94 o                         
   0  12   3          0.66          0.51         1.78 o                         
   1  12   3          0.09          0.40         1.62 o                         
   2  12   3          5.18          3.68         1.68 o                         
   3  12   3          8.27          9.92         2.00 o                         
 -16   0   4          0.12         -0.10         3.05 o                         
 -14   0   4          0.86          4.36         2.05 o                         
 -12   0   4        247.87        230.06         6.44 o                         
 -10   0   4         47.59         42.24         2.63 o                         
  -8   0   4        361.22        316.90         5.36 o                         
  -6   0   4         65.10        101.96         2.54 o                         
  -4   0   4          8.86          8.49         0.46 o                         
  -2   0   4       1780.95       1573.12        16.62 o                         
   0   0   4       1906.59       1828.29        20.59 o                         
   2   0   4         37.20         29.29         0.95 o                         
   4   0   4        878.26       1052.41        22.39 o                         
   6   0   4          0.19          1.55         3.04 o                         
   8   0   4        132.23        114.47         3.85 o                         
  10   0   4         53.08         54.56         4.14 o                         
  12   0   4         28.15         19.90         2.45 o                         
  14   0   4         35.55         37.67         4.39 o                         
 -16   1   4          0.01          1.37         2.58 o                         
 -15   1   4          4.16         -1.86         1.86 o                         
 -14   1   4         12.07         16.98         2.54 o                         
 -13   1   4         17.76         23.13         1.75 o                         
 -12   1   4        146.44        154.20         4.87 o                         
 -11   1   4         57.71         52.84         2.05 o                         
 -10   1   4         70.47         61.65         2.04 o                         
  -9   1   4          3.54          1.58         0.72 o                         
  -8   1   4          2.33          1.66         0.63 o                         
  -7   1   4         67.73         68.28         1.35 o                         
  -6   1   4         15.03          4.83         0.48 o                         
  -5   1   4         15.25         17.62         0.59 o                         
  -4   1   4        357.62        397.29         3.07 o                         
  -3   1   4       1598.88       1658.40        11.39 o                         
  -2   1   4       7403.81       7183.54        53.95 o                         
  -1   1   4         45.40         40.99         0.58 o                         
   0   1   4        176.55        138.97         1.54 o                         
   1   1   4         32.50         27.15         0.61 o                         
   2   1   4       2568.45       2567.61        22.06 o                         
   3   1   4        715.60        704.83         6.42 o                         
   4   1   4         32.26         42.18         1.34 o                         
   5   1   4          3.57          5.90         0.75 o                         
   6   1   4         20.35         13.78         0.91 o                         
   7   1   4        147.18        149.01         2.96 o                         
   8   1   4         13.90          8.70         1.12 o                         
   9   1   4        210.88        200.33         3.89 o                         
  10   1   4          3.31          1.79         1.18 o                         
  11   1   4        131.47        137.06         3.46 o                         
  12   1   4          0.01         -1.41         1.41 o                         
  13   1   4          2.09         -0.35         1.62 o                         
  14   1   4          2.74         -1.57         2.17 o                         
 -15   2   4          8.54          9.15         2.12 o                         
 -14   2   4         38.81         32.19         2.51 o                         
 -13   2   4          5.73          5.68         1.76 o                         
 -12   2   4         44.24         46.56         2.05 o                         
 -11   2   4        341.64        330.80         5.28 o                         
 -10   2   4         84.34         87.45         2.55 o                         
  -9   2   4        308.22        289.22         4.47 o                         
  -8   2   4         24.15         30.44         1.12 o                         
  -7   2   4        271.09        268.75         3.41 o                         
  -6   2   4         20.80         26.85         0.85 o                         
  -5   2   4         54.51         60.19         1.01 o                         
  -4   2   4        892.89        878.87         6.99 o                         
  -3   2   4        288.75        250.72         1.88 o                         
  -2   2   4        580.38        510.99         4.14 o                         
  -1   2   4         65.85         76.57         0.97 o                         
   0   2   4         19.46         25.29         0.58 o                         
   1   2   4        757.03        743.51         7.29 o                         
   2   2   4       1068.49       1096.04        11.14 o                         
   3   2   4       2806.05       2888.84        28.73 o                         
   4   2   4       2761.73       2946.79        36.02 o                         
   5   2   4          0.08          1.04         0.55 o                         
   6   2   4          3.47          1.45         0.75 o                         
   7   2   4          1.35         -0.06         0.72 o                         
   8   2   4         56.63         55.93         2.03 o                         
   9   2   4        197.81        198.28         5.20 o                         
  10   2   4          1.27          1.21         1.13 o                         
  11   2   4          5.99          5.10         1.62 o                         
  12   2   4         14.76         13.27         1.88 o                         
  13   2   4         21.98         20.42         2.24 o                         
  14   2   4         26.24         27.26         2.57 o                         
 -15   3   4         26.14         30.93         2.91 o                         
 -14   3   4          2.58          0.70         1.96 o                         
 -13   3   4          7.86          7.52         1.58 o                         
 -12   3   4          7.05          8.06         1.54 o                         
 -11   3   4        113.64        111.73         2.77 o                         
 -10   3   4        160.82        172.62         3.59 o                         
  -9   3   4        110.35        102.23         2.24 o                         
  -8   3   4        290.09        293.29         4.05 o                         
  -7   3   4          5.31          5.32         0.54 o                         
  -6   3   4        328.35        376.02         4.13 o                         
  -5   3   4          0.10          0.05         0.33 o                         
  -4   3   4        440.82        440.09         3.87 o                         
  -3   3   4         71.80         33.46         0.65 o                         
  -2   3   4        573.54        539.32         4.46 o                         
  -1   3   4        390.06        340.99         3.87 o                         
   0   3   4         64.79         56.67         2.63 o                         
   1   3   4       1958.22       2134.83        25.75 o                         
   2   3   4        387.24        417.33         4.86 o                         
   3   3   4        660.75        748.78         8.97 o                         
   4   3   4         33.37         47.61         1.93 o                         
   5   3   4          8.31          9.77         0.78 o                         
   6   3   4         22.95         24.11         1.11 o                         
   7   3   4        617.03        656.57         8.35 o                         
   8   3   4        153.55        156.25         3.00 o                         
   9   3   4        254.21        255.25         4.69 o                         
  10   3   4         30.07         36.02         2.29 o                         
  11   3   4        196.14        181.91         4.70 o                         
  12   3   4         18.50         21.04         2.12 o                         
  13   3   4          2.60          2.88         1.82 o                         
  14   3   4         30.51         36.53         2.83 o                         
 -15   4   4         14.96          7.24         2.43 o                         
 -14   4   4          1.84         -1.87         1.87 o                         
 -13   4   4          0.00          0.40         2.76 o                         
 -12   4   4         95.26         94.10         3.54 o                         
 -11   4   4        163.88        159.19         4.24 o                         
 -10   4   4         10.43         11.01         1.11 o                         
  -9   4   4        105.72         98.25         2.65 o                         
  -8   4   4         84.94         90.16         1.82 o                         
  -7   4   4          0.37          1.26         0.45 o                         
  -6   4   4          6.67         11.00         0.65 o                         
  -5   4   4        128.95        154.76         2.00 o                         
  -4   4   4        554.44        581.78         5.46 o                         
  -3   4   4        497.71        526.84         4.75 o                         
  -2   4   4        625.84        591.52         5.07 o                         
  -1   4   4        152.13        158.16         2.15 o                         
   0   4   4        507.40        511.89         6.31 o                         
   1   4   4       1722.94       1789.96        17.06 o                         
   2   4   4         24.53         43.49         0.99 o                         
   3   4   4         11.25         18.07         1.04 o                         
   4   4   4         25.86         20.61         1.14 o                         
   5   4   4        287.92        308.72         4.63 o                         
   6   4   4        153.56        142.04         2.65 o                         
   7   4   4        488.04        462.38         7.49 o                         
   8   4   4        205.24        205.93         4.27 o                         
   9   4   4         65.87         62.86         2.77 o                         
  10   4   4         20.53         17.30         2.40 o                         
  11   4   4         29.41         26.70         2.51 o                         
  12   4   4          1.83         -1.85         1.85 o                         
  13   4   4         28.82         33.25         3.06 o                         
  14   4   4          1.60          0.63         2.12 o                         
 -14   5   4          6.75          5.35         2.12 o                         
 -13   5   4          1.23         -0.19         1.45 o                         
 -12   5   4          0.17         -0.83         1.34 o                         
 -11   5   4         13.89          9.62         1.44 o                         
 -10   5   4         76.12         65.89         2.44 o                         
  -9   5   4         22.77         23.09         1.22 o                         
  -8   5   4         10.14         10.16         0.99 o                         
  -7   5   4         99.82         96.69         1.87 o                         
  -6   5   4          5.71          4.38         0.49 o                         
  -5   5   4          8.98          9.59         0.52 o                         
  -4   5   4        243.88        293.88         2.80 o                         
  -3   5   4          1.99          1.58         0.39 o                         
  -2   5   4          4.49          6.49         0.48 o                         
  -1   5   4          2.92          3.14         0.41 o                         
   0   5   4        291.73        283.00         3.65 o                         
   1   5   4          0.26          0.61         0.44 o                         
   2   5   4          0.69          0.83         0.35 o                         
   3   5   4          7.14          5.05         0.49 o                         
   4   5   4        258.25        229.03         3.61 o                         
   5   5   4         15.99         15.81         0.75 o                         
   6   5   4        245.04        245.33         4.54 o                         
   7   5   4        260.38        251.22         4.78 o                         
   8   5   4         46.62         44.88         1.90 o                         
   9   5   4         17.72         15.88         2.13 o                         
  10   5   4         11.39         12.61         2.17 o                         
  11   5   4          2.19          0.85         1.91 o                         
  12   5   4          0.12         -1.93         2.03 o                         
  13   5   4          1.26         -1.59         2.56 o                         
 -14   6   4          3.36          2.72         1.68 o                         
 -13   6   4          1.81         -0.81         1.23 o                         
 -12   6   4         18.01         16.53         1.58 o                         
 -11   6   4        102.86        102.29         3.38 o                         
 -10   6   4          0.09         -0.13         1.01 o                         
  -9   6   4        185.87        193.07         3.65 o                         
  -8   6   4         21.48         24.11         1.30 o                         
  -7   6   4          0.10         -0.71         0.75 o                         
  -6   6   4        104.20        106.18         1.81 o                         
  -5   6   4         46.43         52.12         1.03 o                         
  -4   6   4         18.29         18.18         0.80 o                         
  -3   6   4          7.69         10.67         0.65 o                         
  -2   6   4         51.91         61.33         1.33 o                         
  -1   6   4         79.77         89.97         1.58 o                         
   0   6   4         24.04         21.43         0.82 o                         
   1   6   4         23.02         21.04         0.96 o                         
   2   6   4         70.07         69.65         1.17 o                         
   3   6   4          2.23          2.09         0.43 o                         
   4   6   4         23.40         21.35         1.54 o                         
   5   6   4          4.02          1.43         0.56 o                         
   6   6   4        375.32        361.94         5.65 o                         
   7   6   4         21.09         22.89         2.06 o                         
   8   6   4          7.04          7.71         1.79 o                         
   9   6   4         21.44         20.43         2.27 o                         
  10   6   4          0.99          1.22         1.92 o                         
  11   6   4         10.01         11.96         2.41 o                         
  12   6   4          8.00          7.16         2.48 o                         
 -13   7   4          1.75         -0.11         1.41 o                         
 -12   7   4          0.44         -1.33         1.33 o                         
 -11   7   4         13.54         16.79         1.54 o                         
 -10   7   4         15.93         17.06         1.46 o                         
  -9   7   4         27.76         27.29         1.65 o                         
  -8   7   4         76.68         82.24         2.16 o                         
  -7   7   4          8.08          7.48         0.93 o                         
  -6   7   4        382.34        384.32         5.62 o                         
  -5   7   4        546.64        575.07         7.01 o                         
  -4   7   4         98.30        110.73         1.97 o                         
  -3   7   4         50.85         48.37         1.25 o                         
  -2   7   4         31.08         29.15         1.29 o                         
  -1   7   4          3.98          3.85         0.62 o                         
   0   7   4          3.13          6.06         0.87 o                         
   1   7   4        119.61        120.22         1.93 o                         
   2   7   4         87.31         90.02         1.91 o                         
   3   7   4         16.42         19.50         0.88 o                         
   4   7   4         83.62         76.25         1.90 o                         
   5   7   4        157.83        154.40         4.50 o                         
   6   7   4         20.13         18.69         2.08 o                         
   7   7   4         16.12         12.90         1.74 o                         
   8   7   4          1.49          2.31         1.51 o                         
   9   7   4          0.00         -1.43         1.43 o                         
  10   7   4          3.50          4.03         1.85 o                         
  11   7   4          0.23         -2.06         2.33 o                         
  12   7   4          0.61          0.69         2.56 o                         
 -12   8   4          2.30          2.50         1.58 o                         
 -11   8   4          9.62          8.36         1.65 o                         
 -10   8   4         13.92         15.01         1.71 o                         
  -9   8   4          0.03         -0.70         1.27 o                         
  -8   8   4          0.02         -1.03         1.03 o                         
  -7   8   4         11.72         12.31         1.32 o                         
  -6   8   4         77.34         77.44         2.89 o                         
  -5   8   4         74.10         76.22         2.02 o                         
  -4   8   4        172.40        189.59         2.90 o                         
  -3   8   4         61.35         58.56         1.72 o                         
  -2   8   4          7.47          5.04         0.74 o                         
  -1   8   4          3.68          3.65         0.70 o                         
   0   8   4         49.43         48.23         1.44 o                         
   1   8   4         21.24         24.38         1.21 o                         
   2   8   4          3.29          2.32         0.83 o                         
   3   8   4         16.49         17.84         1.47 o                         
   4   8   4         15.21         15.03         1.25 o                         
   5   8   4          0.04         -0.12         1.60 o                         
   6   8   4          1.98          2.40         1.68 o                         
   7   8   4         13.70         14.32         2.25 o                         
   8   8   4         18.12         19.55         2.40 o                         
   9   8   4         13.11         12.77         2.34 o                         
  10   8   4         60.72         70.84         4.20 o                         
  11   8   4         10.59         15.43         2.68 o                         
 -11   9   4         11.87         15.59         2.16 o                         
 -10   9   4          0.23          2.42         1.65 o                         
  -9   9   4         15.53         18.90         2.25 o                         
  -8   9   4         15.21         17.70         1.69 o                         
  -7   9   4         16.44         16.16         1.53 o                         
  -6   9   4         46.20         45.24         2.09 o                         
  -5   9   4        137.87        155.32         3.68 o                         
  -4   9   4          2.63          4.64         1.17 o                         
  -3   9   4          6.71          5.82         1.17 o                         
  -2   9   4         13.55         16.74         1.27 o                         
  -1   9   4         77.94         81.74         2.65 o                         
   0   9   4         61.26         59.92         2.01 o                         
   1   9   4         32.90         30.38         1.49 o                         
   2   9   4         51.80         46.75         1.88 o                         
   3   9   4         59.38         53.64         2.80 o                         
   4   9   4          4.13          4.63         1.59 o                         
   5   9   4         22.00         18.43         1.95 o                         
   6   9   4         24.74         23.74         2.79 o                         
   7   9   4          2.76          2.84         1.88 o                         
   8   9   4          0.19         -2.44         2.44 o                         
   9   9   4          1.57         -0.08         2.09 o                         
  -9  10   4          5.91          7.98         2.00 o                         
  -8  10   4          9.88         11.08         2.00 o                         
  -7  10   4          7.42          4.17         1.99 o                         
  -6  10   4        114.01        128.30         4.09 o                         
  -5  10   4          4.68          4.68         1.68 o                         
  -4  10   4         74.17         67.90         3.07 o                         
  -3  10   4         18.71         20.31         1.80 o                         
  -2  10   4         35.94         29.49         1.99 o                         
  -1  10   4          3.63          0.68         1.25 o                         
   0  10   4         84.78         89.95         3.03 o                         
   1  10   4          7.22          5.48         1.31 o                         
   2  10   4         14.69         17.44         1.72 o                         
   3  10   4         16.03         12.06         1.69 o                         
   4  10   4          2.32          0.38         1.56 o                         
   5  10   4          3.07          6.80         1.83 o                         
   6  10   4          0.11         -0.99         1.91 o                         
   7  10   4          8.62          7.13         2.23 o                         
   8  10   4          0.45         -0.78         2.02 o                         
  -7  11   4         44.10         53.08         3.19 o                         
  -6  11   4          0.00          1.30         1.75 o                         
  -5  11   4         50.86         54.59         3.04 o                         
  -4  11   4          0.06          0.79         1.67 o                         
  -3  11   4         17.12         19.70         2.17 o                         
  -2  11   4          1.48          0.44         1.41 o                         
  -1  11   4         11.54         13.21         1.58 o                         
   0  11   4          1.28         -0.05         1.28 o                         
   1  11   4         24.80         24.68         2.04 o                         
   2  11   4          8.26          7.37         1.73 o                         
   3  11   4          2.81          3.78         1.56 o                         
   4  11   4          0.05         -1.24         1.50 o                         
   5  11   4          0.05         -1.99         1.99 o                         
   6  11   4          0.27         -1.70         2.01 o                         
  -4  12   4         12.77         17.83         2.92 o                         
  -3  12   4          3.40          3.56         1.94 o                         
  -2  12   4          0.06         -1.59         1.59 o                         
  -1  12   4          0.07          0.29         1.99 o                         
   0  12   4         27.22         36.34         2.36 o                         
   1  12   4          0.16         -1.45         1.45 o                         
   2  12   4          0.46         -1.50         1.50 o                         
   3  12   4          0.04         -1.45         1.45 o                         
 -15   0   5          3.89         -0.72         2.89 o                         
 -13   0   5         39.99         39.39         3.00 o                         
 -11   0   5         76.38         68.61         3.50 o                         
  -9   0   5        401.14        389.54         6.52 o                         
  -7   0   5         64.50         41.17         2.70 o                         
  -5   0   5         81.18         55.78         1.71 o                         
  -3   0   5       4939.76       4856.11        57.15 o                         
  -1   0   5        591.05        530.49         8.05 o                         
   1   0   5         25.62         19.03         0.74 o                         
   3   0   5        121.59        145.74         2.71 o                         
   5   0   5        332.44        333.73        10.30 o                         
   7   0   5        223.29        206.78         5.19 o                         
   9   0   5        169.61        176.76         5.18 o                         
  11   0   5        102.69        102.37         4.27 o                         
  13   0   5          0.29         -0.15         2.52 o                         
 -16   1   5          9.25         12.19         2.63 o                         
 -15   1   5          9.65          8.39         1.96 o                         
 -14   1   5          4.57          3.11         1.67 o                         
 -13   1   5         18.34         21.31         1.72 o                         
 -12   1   5         12.14         12.35         1.41 o                         
 -11   1   5          0.81          0.00         1.10 o                         
 -10   1   5        277.38        261.18         3.77 o                         
  -9   1   5          1.34          2.81         0.73 o                         
  -8   1   5         89.87         86.28         1.61 o                         
  -7   1   5         34.13         25.55         0.90 o                         
  -6   1   5          2.68          1.62         0.52 o                         
  -5   1   5        235.07        192.42         2.75 o                         
  -4   1   5        624.44        625.66         4.90 o                         
  -3   1   5         33.00         37.00         0.62 o                         
  -2   1   5         32.13         37.85         0.54 o                         
  -1   1   5       1790.73       1691.23        14.04 o                         
   0   1   5         76.40         87.22         1.13 o                         
   1   1   5        223.44        208.41         2.39 o                         
   2   1   5       1046.18       1111.86        14.14 o                         
   3   1   5          0.40          0.09         0.47 o                         
   4   1   5         43.93         67.26         1.53 o                         
   5   1   5         32.29         52.54         1.59 o                         
   6   1   5        492.80        465.83         7.28 o                         
   7   1   5         14.90         15.74         1.30 o                         
   8   1   5        231.33        226.05         4.53 o                         
   9   1   5        247.22        254.94         5.07 o                         
  10   1   5         62.00         67.61         2.73 o                         
  11   1   5         32.38         27.82         1.96 o                         
  12   1   5          4.18          3.28         1.79 o                         
  13   1   5          2.32          1.23         1.62 o                         
  14   1   5          2.50          1.94         2.33 o                         
 -15   2   5          0.68         -0.06         1.70 o                         
 -14   2   5         10.08         12.76         1.99 o                         
 -13   2   5         32.59         34.93         2.22 o                         
 -12   2   5        103.70        113.97         3.03 o                         
 -11   2   5        862.33        859.12        11.20 o                         
 -10   2   5        320.19        301.47         4.18 o                         
  -9   2   5        140.39        139.30         2.42 o                         
  -8   2   5         10.38         12.49         0.93 o                         
  -7   2   5        357.07        340.57         4.14 o                         
  -6   2   5        577.20        700.36         6.80 o                         
  -5   2   5       1438.70       1588.69        13.36 o                         
  -4   2   5        864.88       1054.17         8.09 o                         
  -3   2   5       2729.66       2996.41        22.25 o                         
  -2   2   5         16.77         23.57         0.50 o                         
  -1   2   5        177.97        191.09         2.00 o                         
   0   2   5       1649.76       1652.61        15.75 o                         
   1   2   5          5.60          3.17         0.42 o                         
   2   2   5        191.74        217.66         2.51 o                         
   3   2   5       1201.17       1341.52        19.05 o                         
   4   2   5       1279.39       1360.04        17.12 o                         
   5   2   5          9.41         13.18         0.91 o                         
   6   2   5         46.67         53.64         1.66 o                         
   7   2   5        118.89        117.62         2.92 o                         
   8   2   5        155.73        146.33         3.48 o                         
   9   2   5        172.74        180.18         4.08 o                         
  10   2   5         53.82         57.33         2.44 o                         
  11   2   5         52.79         55.05         3.10 o                         
  12   2   5          4.11          3.73         1.84 o                         
  13   2   5          7.35         10.69         2.28 o                         
  14   2   5          2.60          3.71         2.19 o                         
 -15   3   5          0.19         -3.05         3.05 o                         
 -14   3   5          7.74          3.31         2.01 o                         
 -13   3   5          0.57         -1.47         1.47 o                         
 -12   3   5          2.09          3.10         1.58 o                         
 -11   3   5         19.23         23.37         1.59 o                         
 -10   3   5         80.04         73.47         2.48 o                         
  -9   3   5          0.04          0.98         0.87 o                         
  -8   3   5         86.46         92.42         1.75 o                         
  -7   3   5         84.54         91.40         1.57 o                         
  -6   3   5          0.19          0.43         0.40 o                         
  -5   3   5         44.75         44.31         1.31 o                         
  -4   3   5        495.94        531.66         4.62 o                         
  -3   3   5          1.25          5.85         0.41 o                         
  -2   3   5         36.66         53.86         0.79 o                         
  -1   3   5        909.42        873.05         9.65 o                         
   0   3   5        800.73        719.37         9.32 o                         
   1   3   5         11.28          9.68         0.55 o                         
   2   3   5        640.00        657.16         6.95 o                         
   3   3   5          6.81          5.36         0.67 o                         
   4   3   5         53.94         61.54         1.59 o                         
   5   3   5        140.19        123.21         2.68 o                         
   6   3   5         25.40         21.63         1.30 o                         
   7   3   5        192.33        209.38         3.99 o                         
   8   3   5         68.14         77.42         2.61 o                         
   9   3   5          0.11         -0.02         1.11 o                         
  10   3   5         15.88         15.66         1.58 o                         
  11   3   5          2.98          6.55         1.33 o                         
  12   3   5          7.73          4.67         2.03 o                         
  13   3   5          8.47         17.06         2.60 o                         
  14   3   5          0.93         -0.07         2.49 o                         
 -15   4   5          0.10         -0.63         3.17 o                         
 -14   4   5         53.37         50.99         4.09 o                         
 -13   4   5          5.76          2.33         1.43 o                         
 -12   4   5         17.58         16.13         1.61 o                         
 -11   4   5        247.38        235.89         4.59 o                         
 -10   4   5         62.64         56.11         1.87 o                         
  -9   4   5          0.03          0.17         0.75 o                         
  -8   4   5         46.74         42.55         1.11 o                         
  -7   4   5        427.36        427.67         4.53 o                         
  -6   4   5        731.77        792.24         8.10 o                         
  -5   4   5        118.97        129.29         1.69 o                         
  -4   4   5        547.65        559.42         5.31 o                         
  -3   4   5        159.66        163.21         2.00 o                         
  -2   4   5          0.25         -0.33         0.33 o                         
  -1   4   5       1548.79       1716.59        21.41 o                         
   0   4   5       2824.25       2807.71        37.72 o                         
   1   4   5       5604.71       5626.22        50.11 o                         
   2   4   5       1849.82       1767.04        20.27 o                         
   3   4   5        337.61        347.81         5.94 o                         
   4   4   5        253.10        263.85         4.08 o                         
   5   4   5        203.01        220.90         4.00 o                         
   6   4   5        222.12        228.39         4.18 o                         
   7   4   5         88.85         78.80         3.82 o                         
   8   4   5        172.35        179.17         4.45 o                         
   9   4   5          4.63          3.25         2.02 o                         
  10   4   5          6.44          6.43         2.26 o                         
  11   4   5         54.45         55.48         4.00 o                         
  12   4   5         26.73         28.74         3.24 o                         
  13   4   5          5.22          4.85         2.69 o                         
 -14   5   5          4.93          6.82         2.10 o                         
 -13   5   5          7.97          9.02         1.57 o                         
 -12   5   5          0.11         -0.39         1.27 o                         
 -11   5   5          1.88          1.82         1.22 o                         
 -10   5   5         40.90         36.24         1.92 o                         
  -9   5   5         11.19         12.67         1.33 o                         
  -8   5   5         54.17         58.00         2.11 o                         
  -7   5   5          2.68          4.51         0.60 o                         
  -6   5   5         73.00         68.02         1.53 o                         
  -5   5   5         37.94         38.60         1.04 o                         
  -4   5   5        160.61        161.87         2.03 o                         
  -3   5   5         26.70         33.02         0.74 o                         
  -2   5   5        221.12        199.48         2.11 o                         
  -1   5   5        112.65        117.06         1.70 o                         
   0   5   5        709.84        694.25         8.00 o                         
   1   5   5        392.84        392.22         4.89 o                         
   2   5   5        299.61        288.44         3.29 o                         
   3   5   5         19.73         24.28         0.96 o                         
   4   5   5        135.80        119.03         2.66 o                         
   5   5   5          3.73          2.18         0.95 o                         
   6   5   5          5.97          6.15         0.88 o                         
   7   5   5         75.89         76.09         2.98 o                         
   8   5   5         11.34         12.81         1.60 o                         
   9   5   5         11.05         12.90         2.45 o                         
  10   5   5         14.36         14.74         2.64 o                         
  11   5   5          0.19          1.14         2.33 o                         
  12   5   5         33.73         42.32         4.01 o                         
  13   5   5          7.49         13.40         3.11 o                         
 -14   6   5          0.88         -0.40         1.57 o                         
 -13   6   5          0.64         -0.83         1.49 o                         
 -12   6   5          0.22          1.04         1.25 o                         
 -11   6   5          3.04          1.99         1.15 o                         
 -10   6   5          0.08         -1.02         1.02 o                         
  -9   6   5         70.12         72.97         2.68 o                         
  -8   6   5          3.17          3.74         0.88 o                         
  -7   6   5        123.20        123.89         2.14 o                         
  -6   6   5        146.37        144.09         2.07 o                         
  -5   6   5          0.07          0.74         0.49 o                         
  -4   6   5          2.26          3.30         0.43 o                         
  -3   6   5         21.68         25.84         0.63 o                         
  -2   6   5         45.12         44.25         0.81 o                         
  -1   6   5          6.45          8.53         0.82 o                         
   0   6   5         10.09          8.68         0.48 o                         
   1   6   5        294.79        272.40         3.75 o                         
   2   6   5        101.33         97.15         1.65 o                         
   3   6   5         36.61         30.03         1.02 o                         
   4   6   5         34.16         35.90         1.30 o                         
   5   6   5         66.26         71.52         2.21 o                         
   6   6   5          3.40          4.25         1.97 o                         
   7   6   5          1.53          0.18         1.89 o                         
   8   6   5         38.38         32.80         4.05 o                         
   9   6   5          0.01         -2.09         2.09 o                         
  10   6   5          6.69          8.50         3.62 o                         
  11   6   5          0.02         -1.32         2.29 o                         
  12   6   5         49.60         57.11         4.61 o                         
 -13   7   5          3.17          0.33         2.74 o                         
 -12   7   5          0.05         -1.38         1.38 o                         
 -11   7   5          3.96          2.44         1.37 o                         
 -10   7   5         47.38         46.85         2.00 o                         
  -9   7   5         29.02         26.62         1.54 o                         
  -8   7   5         15.87         14.39         1.17 o                         
  -7   7   5          1.10          0.39         0.90 o                         
  -6   7   5         58.67         58.20         1.69 o                         
  -5   7   5         12.88         11.20         0.83 o                         
  -4   7   5        357.81        367.18         4.12 o                         
  -3   7   5         99.72         87.92         1.45 o                         
  -2   7   5         72.12         72.88         1.29 o                         
  -1   7   5         25.55         21.48         1.14 o                         
   0   7   5        229.70        224.50         3.44 o                         
   1   7   5        134.49        127.27         2.25 o                         
   2   7   5        208.07        199.34         3.10 o                         
   3   7   5         53.82         44.81         1.61 o                         
   4   7   5        196.33        187.52         3.54 o                         
   5   7   5          1.69          2.62         0.88 o                         
   6   7   5          1.33          2.81         1.65 o                         
   7   7   5          5.91          4.46         1.75 o                         
   8   7   5          0.19         -0.89         1.95 o                         
   9   7   5          0.00          0.32         1.81 o                         
  10   7   5         18.48         13.89         2.95 o                         
  11   7   5          9.12          8.82         2.88 o                         
 -12   8   5          0.61         -1.33         1.33 o                         
 -11   8   5         15.62         14.95         1.83 o                         
 -10   8   5          1.83          1.55         1.33 o                         
  -9   8   5         35.57         46.49         2.49 o                         
  -8   8   5          4.75          6.86         1.26 o                         
  -7   8   5         21.74         21.63         1.50 o                         
  -6   8   5         47.26         42.84         2.31 o                         
  -5   8   5         21.16         18.42         1.19 o                         
  -4   8   5         55.89         53.01         1.50 o                         
  -3   8   5        369.10        381.53         4.29 o                         
  -2   8   5         50.35         48.38         1.62 o                         
  -1   8   5          5.94          4.26         0.90 o                         
   0   8   5         53.58         46.78         1.66 o                         
   1   8   5         38.42         38.73         1.47 o                         
   2   8   5         33.66         31.43         1.52 o                         
   3   8   5          3.21          2.65         0.92 o                         
   4   8   5          4.38          3.00         1.81 o                         
   5   8   5         70.74         63.39         3.26 o                         
   6   8   5          3.30          4.66         2.79 o                         
   7   8   5          1.06         -1.67         1.72 o                         
   8   8   5          0.97          0.97         1.83 o                         
   9   8   5          0.96         -0.86         1.97 o                         
  10   8   5          5.05          6.07         2.35 o                         
 -11   9   5          2.01          1.41         1.77 o                         
 -10   9   5          7.30          7.36         1.86 o                         
  -9   9   5          0.09         -1.33         1.33 o                         
  -8   9   5         44.76         45.25         2.39 o                         
  -7   9   5          1.41          0.25         1.32 o                         
  -6   9   5         49.38         47.44         2.39 o                         
  -5   9   5          6.57          6.36         1.25 o                         
  -4   9   5         44.04         45.49         2.34 o                         
  -3   9   5          0.42          2.26         0.91 o                         
  -2   9   5          0.07          0.39         0.94 o                         
  -1   9   5         10.32         10.22         1.63 o                         
   0   9   5         65.39         59.24         2.38 o                         
   1   9   5         50.16         47.95         1.84 o                         
   2   9   5          5.95          6.94         1.08 o                         
   3   9   5          9.30          5.18         1.61 o                         
   4   9   5         10.19         12.68         1.76 o                         
   5   9   5          1.04          0.41         1.63 o                         
   6   9   5         28.50         32.21         2.77 o                         
   7   9   5          5.49          0.72         1.87 o                         
   8   9   5          0.15         -1.73         1.96 o                         
   9   9   5          0.22         -0.21         2.09 o                         
  -9  10   5          0.41          0.32         1.85 o                         
  -8  10   5          3.27          4.46         1.87 o                         
  -7  10   5          6.85          1.56         1.72 o                         
  -6  10   5         10.80         12.94         2.00 o                         
  -5  10   5          3.97          7.33         1.74 o                         
  -4  10   5         33.54         37.45         2.47 o                         
  -3  10   5          9.27          7.76         1.51 o                         
  -2  10   5          1.05         -0.43         1.51 o                         
  -1  10   5          4.19          5.30         1.42 o                         
   0  10   5          1.15          0.34         1.21 o                         
   1  10   5         32.44         26.39         2.11 o                         
   2  10   5          0.16         -0.06         1.31 o                         
   3  10   5          2.14          2.37         1.49 o                         
   4  10   5          1.55         -1.38         1.38 o                         
   5  10   5         11.67          9.28         2.11 o                         
   6  10   5         15.89         11.99         2.33 o                         
   7  10   5         35.33         41.77         3.33 o                         
  -7  11   5          5.39          6.78         2.36 o                         
  -6  11   5          8.22         14.70         2.20 o                         
  -5  11   5          0.12         -1.45         1.71 o                         
  -4  11   5          0.17         -1.54         1.54 o                         
  -3  11   5          0.15         -1.51         1.51 o                         
  -2  11   5          1.91         -0.04         1.44 o                         
  -1  11   5          3.74          2.27         1.55 o                         
   0  11   5         43.73         47.36         2.29 o                         
   1  11   5          2.23          0.51         2.17 o                         
   2  11   5          2.80          1.47         1.51 o                         
   3  11   5          1.87         -0.21         1.58 o                         
   4  11   5         11.90         11.94         2.13 o                         
   5  11   5          3.82          3.19         2.19 o                         
  -3  12   5          0.35         -1.71         1.71 o                         
  -2  12   5          2.47         -1.26         1.73 o                         
  -1  12   5          2.45          5.10         1.75 o                         
   0  12   5          4.04          5.30         1.64 o                         
   1  12   5         21.82         29.19         2.24 o                         
 -16   0   6          1.49          5.34         6.48 o                         
 -14   0   6         58.04         70.82         4.07 o                         
 -12   0   6          0.01         -0.76         1.59 o                         
 -10   0   6         16.76         13.51         1.46 o                         
  -8   0   6        281.20        300.54         5.05 o                         
  -6   0   6        138.81        137.15         2.55 o                         
  -4   0   6       3645.37       3918.30        51.98 o                         
  -2   0   6        292.52        281.86         3.85 o                         
   0   0   6        571.90        476.68         6.20 o                         
   2   0   6         94.41        104.62         1.90 o                         
   4   0   6       1270.34       1216.67        21.88 o                         
   6   0   6        463.33        508.57        10.23 o                         
   8   0   6          4.01          2.60         1.57 o                         
  10   0   6          1.26          0.97         1.68 o                         
  12   0   6         48.99         59.66         3.65 o                         
  14   0   6         18.46         22.90         3.80 o                         
 -16   1   6          8.79          8.22         2.43 o                         
 -15   1   6         62.23         65.98         3.31 o                         
 -14   1   6          9.42         10.55         2.56 o                         
 -13   1   6          2.05          2.51         1.27 o                         
 -12   1   6          0.13         -1.00         1.07 o                         
 -11   1   6          9.68         11.40         1.12 o                         
 -10   1   6         83.02         90.27         2.02 o                         
  -9   1   6        133.50        131.32         2.39 o                         
  -8   1   6        234.59        258.40         3.24 o                         
  -7   1   6        109.45         90.37         1.63 o                         
  -6   1   6        171.07        203.59         2.45 o                         
  -5   1   6        173.92        203.62         2.32 o                         
  -4   1   6       2479.04       2384.87        21.50 o                         
  -3   1   6          5.70          2.29         0.27 o                         
  -2   1   6        286.27        283.66         2.76 o                         
  -1   1   6         46.83         55.29         0.82 o                         
   0   1   6          0.81         -0.23         0.29 o                         
   1   1   6        585.94        572.81         7.29 o                         
   2   1   6         54.35         60.67         1.15 o                         
   3   1   6         37.84         46.30         1.37 o                         
   4   1   6         39.01         48.73         1.60 o                         
   5   1   6        310.41        322.19         4.52 o                         
   6   1   6        138.67        126.12         2.66 o                         
   7   1   6         23.17         27.28         1.73 o                         
   8   1   6        340.53        322.64         5.34 o                         
   9   1   6        106.89        108.34         3.74 o                         
  10   1   6         14.38         16.57         1.54 o                         
  11   1   6        121.03        130.71         3.42 o                         
  12   1   6          1.74          4.82         1.70 o                         
  13   1   6          6.05          3.31         2.21 o                         
  14   1   6          0.36          4.57         2.09 o                         
 -15   2   6         24.31         25.61         2.49 o                         
 -14   2   6          1.48          1.50         1.66 o                         
 -13   2   6         34.83         30.77         2.08 o                         
 -12   2   6         92.42         88.32         2.67 o                         
 -11   2   6          1.72          2.62         0.92 o                         
 -10   2   6       1138.57       1092.68        11.94 o                         
  -9   2   6        380.85        361.01         4.95 o                         
  -8   2   6        199.99        193.75         2.66 o                         
  -7   2   6        249.86        269.75         3.23 o                         
  -6   2   6          0.55          0.16         0.43 o                         
  -5   2   6        286.49        333.12         3.44 o                         
  -4   2   6        875.30        938.97         7.77 o                         
  -3   2   6        830.22        876.72         6.99 o                         
  -2   2   6        488.55        546.61         5.01 o                         
  -1   2   6          6.73          3.18         0.51 o                         
   0   2   6        992.57       1094.59        11.13 o                         
   1   2   6        440.03        488.50         6.48 o                         
   2   2   6        918.19        991.20        14.54 o                         
   3   2   6        584.10        636.66        10.79 o                         
   4   2   6         72.94         86.89         1.79 o                         
   5   2   6        381.31        391.60         5.71 o                         
   6   2   6        201.23        174.79         3.24 o                         
   7   2   6         19.72         18.94         1.34 o                         
   8   2   6         58.39         56.86         2.30 o                         
   9   2   6        241.37        236.22         5.62 o                         
  10   2   6         71.31         79.91         5.36 o                         
  11   2   6        176.74        180.84         4.67 o                         
  12   2   6          1.28          0.39         1.52 o                         
  13   2   6          6.65          5.10         1.87 o                         
 -15   3   6          3.50         -1.44         2.13 o                         
 -14   3   6          0.18          1.64         1.71 o                         
 -13   3   6         21.37         18.41         2.07 o                         
 -12   3   6         40.47         43.99         2.54 o                         
 -11   3   6         17.89         14.44         1.21 o                         
 -10   3   6        100.62        108.88         2.40 o                         
  -9   3   6          2.21          0.95         0.77 o                         
  -8   3   6         31.69         36.26         1.52 o                         
  -7   3   6         37.81         38.01         1.24 o                         
  -6   3   6         70.17         74.73         1.51 o                         
  -5   3   6         60.00         55.00         1.03 o                         
  -4   3   6       1052.14       1085.67         9.27 o                         
  -3   3   6         92.44        111.02         1.39 o                         
  -2   3   6          4.48          8.64         0.37 o                         
  -1   3   6        343.62        321.20         3.46 o                         
   0   3   6         62.32         55.37         1.16 o                         
   1   3   6        130.85        145.83         3.72 o                         
   2   3   6       2708.53       2724.68        30.85 o                         
   3   3   6        736.31        725.20         8.81 o                         
   4   3   6          9.63          4.72         0.77 o                         
   5   3   6          0.03         -0.25         0.80 o                         
   6   3   6          0.25          1.41         0.90 o                         
   7   3   6        499.38        466.04         8.59 o                         
   8   3   6        214.64        202.03         4.33 o                         
   9   3   6        131.57        119.44         4.72 o                         
  10   3   6          1.38          1.80         1.15 o                         
  11   3   6        111.87        129.67         4.53 o                         
  12   3   6          8.50          8.67         2.13 o                         
  13   3   6          8.71         10.55         2.86 o                         
 -15   4   6         19.78         27.19         2.71 o                         
 -14   4   6          5.59          4.79         1.91 o                         
 -13   4   6          4.04          2.20         1.64 o                         
 -12   4   6         10.31          9.79         1.44 o                         
 -11   4   6          2.55          2.46         1.20 o                         
 -10   4   6        253.98        239.87         3.78 o                         
  -9   4   6         12.78         13.01         1.00 o                         
  -8   4   6         36.36         33.57         1.14 o                         
  -7   4   6         68.04         67.34         1.61 o                         
  -6   4   6          1.88          1.21         0.57 o                         
  -5   4   6        525.47        562.82         5.94 o                         
  -4   4   6         16.34         21.40         0.75 o                         
  -3   4   6        802.20        866.52         8.25 o                         
  -2   4   6        383.83        392.64         4.29 o                         
  -1   4   6          1.44          0.78         0.63 o                         
   0   4   6        915.05        866.74        11.31 o                         
   1   4   6        646.03        654.85        10.34 o                         
   2   4   6        494.95        508.45         6.89 o                         
   3   4   6        779.22        719.23        10.33 o                         
   4   4   6        217.42        249.10         4.81 o                         
   5   4   6         27.48         25.19         1.38 o                         
   6   4   6        360.68        364.01         6.15 o                         
   7   4   6          8.57          5.73         1.36 o                         
   8   4   6        230.31        233.82         5.33 o                         
   9   4   6         59.61         57.23         2.69 o                         
  10   4   6          1.25         -0.12         1.97 o                         
  11   4   6          0.61          3.56         2.26 o                         
  12   4   6          0.79          0.83         3.13 o                         
  13   4   6          1.78         -3.11         3.11 o                         
 -14   5   6          5.80          3.74         1.88 o                         
 -13   5   6          3.62          3.37         1.73 o                         
 -12   5   6         33.79         32.58         2.06 o                         
 -11   5   6         16.94         19.76         1.92 o                         
 -10   5   6         19.84         23.91         1.69 o                         
  -9   5   6         38.94         37.83         1.50 o                         
  -8   5   6          6.30          7.71         0.82 o                         
  -7   5   6         93.40         93.32         1.87 o                         
  -6   5   6         23.18         19.96         0.95 o                         
  -5   5   6          9.98         11.92         0.73 o                         
  -4   5   6         31.31         32.65         0.87 o                         
  -3   5   6        463.89        428.67         4.08 o                         
  -2   5   6        440.09        428.08         4.52 o                         
  -1   5   6        216.84        238.74         3.30 o                         
   0   5   6        555.20        544.06         6.97 o                         
   1   5   6        568.53        591.85         7.51 o                         
   2   5   6         42.65         46.19         0.97 o                         
   3   5   6        133.35        127.83         2.38 o                         
   4   5   6         25.89         28.37         1.39 o                         
   5   5   6        149.54        121.39         3.76 o                         
   6   5   6          6.83          2.65         1.21 o                         
   7   5   6        225.07        226.53         5.16 o                         
   8   5   6         70.12         69.38         2.77 o                         
   9   5   6          0.13          1.12         2.73 o                         
  10   5   6          1.19         -0.58         2.21 o                         
  11   5   6         35.45         32.29         5.55 o                         
  12   5   6         13.41         10.13         2.87 o                         
 -14   6   6          5.07         -0.67         1.56 o                         
 -13   6   6         13.74         15.50         1.88 o                         
 -12   6   6          0.07         -1.28         1.28 o                         
 -11   6   6         77.37         77.87         2.51 o                         
 -10   6   6         19.51         21.48         1.49 o                         
  -9   6   6         17.01         17.38         1.33 o                         
  -8   6   6          8.57          8.54         0.98 o                         
  -7   6   6          3.51          4.45         0.70 o                         
  -6   6   6         15.50         18.36         0.96 o                         
  -5   6   6          8.62         10.29         0.64 o                         
  -4   6   6          6.98          6.75         0.58 o                         
  -3   6   6          1.33          0.84         0.30 o                         
  -2   6   6         95.79         88.67         1.36 o                         
  -1   6   6         20.05         16.66         0.76 o                         
   0   6   6         25.96         28.48         1.17 o                         
   1   6   6        230.04        233.64         3.40 o                         
   2   6   6        205.50        206.62         3.15 o                         
   3   6   6        155.35        175.93         2.67 o                         
   4   6   6         25.88         23.33         1.33 o                         
   5   6   6         29.62         45.76         1.81 o                         
   6   6   6          5.48          4.23         1.11 o                         
   7   6   6         15.26         14.92         2.78 o                         
   8   6   6         26.58         25.33         2.93 o                         
   9   6   6          4.59         -1.98         2.15 o                         
  10   6   6          6.43          5.17         2.56 o                         
  11   6   6          6.72          7.48         3.47 o                         
  12   6   6          0.28          3.38         2.76 o                         
 -13   7   6          2.93         -0.03         1.72 o                         
 -12   7   6          6.34          3.82         1.75 o                         
 -11   7   6          8.23          7.02         1.40 o                         
 -10   7   6         73.92         68.09         2.60 o                         
  -9   7   6         13.31         16.50         1.32 o                         
  -8   7   6        169.15        180.16         3.21 o                         
  -7   7   6          1.91         -0.51         0.86 o                         
  -6   7   6         31.38         31.37         1.10 o                         
  -5   7   6         50.13         49.14         1.39 o                         
  -4   7   6         87.39         91.66         1.77 o                         
  -3   7   6          9.63          8.72         1.42 o                         
  -2   7   6         34.56         40.80         1.48 o                         
  -1   7   6         89.33         87.62         2.10 o                         
   0   7   6        288.66        304.29         4.39 o                         
   1   7   6          7.77          6.66         0.87 o                         
   2   7   6        393.66        374.04         5.50 o                         
   3   7   6          1.25          0.75         0.92 o                         
   4   7   6        108.06        107.30         2.81 o                         
   5   7   6          0.30         -0.74         1.00 o                         
   6   7   6         38.79         34.61         2.60 o                         
   7   7   6          0.01         -0.60         2.37 o                         
   8   7   6          2.22         -1.80         1.80 o                         
   9   7   6          0.05          0.91         2.59 o                         
  10   7   6          0.43         -0.23         2.37 o                         
  11   7   6          0.30          2.78         2.83 o                         
 -12   8   6          2.95          1.50         2.40 o                         
 -11   8   6         28.14         28.83         2.42 o                         
 -10   8   6          0.31          1.88         1.44 o                         
  -9   8   6         21.61         19.02         1.58 o                         
  -8   8   6          0.66          0.95         1.13 o                         
  -7   8   6        101.82        105.28         3.01 o                         
  -6   8   6          3.25          4.88         1.34 o                         
  -5   8   6        209.85        223.57         4.06 o                         
  -4   8   6         47.45         44.81         1.58 o                         
  -3   8   6        155.65        160.17         2.69 o                         
  -2   8   6        449.20        458.64         5.79 o                         
  -1   8   6        102.35        106.04         2.47 o                         
   0   8   6         74.22         68.42         1.91 o                         
   1   8   6         30.29         25.79         1.32 o                         
   2   8   6         15.90         14.92         1.27 o                         
   3   8   6         46.09         43.25         1.76 o                         
   4   8   6         35.15         30.91         2.46 o                         
   5   8   6          2.08         -0.45         1.60 o                         
   6   8   6          6.27          2.62         2.44 o                         
   7   8   6          0.79         -1.69         1.69 o                         
   8   8   6          4.81          4.19         2.17 o                         
   9   8   6          0.71         -0.43         2.08 o                         
  10   8   6          4.75          3.61         2.27 o                         
 -10   9   6          0.01         -1.57         1.57 o                         
  -9   9   6         13.45         12.43         3.11 o                         
  -8   9   6          4.99          6.90         1.57 o                         
  -7   9   6         35.85         33.20         2.80 o                         
  -6   9   6         15.52         14.61         1.63 o                         
  -5   9   6        210.62        226.14         4.62 o                         
  -4   9   6         12.85         11.61         1.48 o                         
  -3   9   6          1.53          0.97         0.91 o                         
  -2   9   6         10.44         11.61         1.16 o                         
  -1   9   6          0.69         -0.06         0.92 o                         
   0   9   6         28.79         25.63         1.36 o                         
   1   9   6        116.36        118.96         2.53 o                         
   2   9   6          0.19         -1.02         1.14 o                         
   3   9   6          0.12          0.38         1.41 o                         
   4   9   6          3.76          5.63         1.91 o                         
   5   9   6          3.62         -0.42         1.70 o                         
   6   9   6          0.30         -1.28         1.79 o                         
   7   9   6          0.13         -0.54         2.13 o                         
   8   9   6         24.26         23.89         2.87 o                         
   9   9   6          0.70         -2.19         2.19 o                         
  -9  10   6          5.91          5.61         2.77 o                         
  -8  10   6          2.04          3.96         1.73 o                         
  -7  10   6          6.24          8.62         2.40 o                         
  -6  10   6          1.45          1.11         1.61 o                         
  -5  10   6         38.98         41.31         2.60 o                         
  -4  10   6         15.70         16.85         1.92 o                         
  -3  10   6         32.18         29.09         2.72 o                         
  -2  10   6          2.88          3.92         1.29 o                         
  -1  10   6         11.45         10.11         1.58 o                         
   0  10   6          0.59         -0.56         1.20 o                         
   1  10   6          7.28          4.26         1.37 o                         
   2  10   6          0.01         -1.35         1.35 o                         
   3  10   6          1.07          2.32         1.46 o                         
   4  10   6          0.41         -1.84         1.84 o                         
   5  10   6          7.89         10.50         2.29 o                         
   6  10   6          3.32          6.39         2.22 o                         
   7  10   6          0.00         -0.10         2.09 o                         
  -7  11   6          0.48          1.26         2.06 o                         
  -6  11   6          1.64          0.73         1.66 o                         
  -5  11   6          4.02          7.29         1.87 o                         
  -4  11   6          0.23         -1.61         1.61 o                         
  -3  11   6          0.46         -0.97         1.63 o                         
  -2  11   6          1.33          2.84         1.51 o                         
  -1  11   6          0.01         -0.67         1.19 o                         
   0  11   6          0.54         -1.25         1.28 o                         
   1  11   6          0.38         -0.10         1.60 o                         
   2  11   6          3.69          2.91         1.61 o                         
   3  11   6          1.07          0.71         1.59 o                         
   4  11   6          0.19          1.33         1.85 o                         
   5  11   6          2.25          2.09         2.10 o                         
  -1  12   6          0.00          1.69         1.97 o                         
 -15   0   7         23.61         23.70         3.73 o                         
 -13   0   7          0.23         -1.32         1.75 o                         
 -11   0   7        952.02        932.19        15.22 o                         
  -9   0   7        604.91        600.14         9.11 o                         
  -7   0   7        116.92        108.82         2.20 o                         
  -5   0   7        270.73        289.93         4.66 o                         
  -3   0   7       8334.89       8574.16       126.80 o                         
  -1   0   7         48.72         40.35         1.75 o                         
   1   0   7       1162.83       1226.12        16.71 o                         
   3   0   7        693.77        688.66        13.50 o                         
   5   0   7          0.95          0.29         1.01 o                         
   7   0   7          0.05         -0.54         1.27 o                         
   9   0   7         20.35         18.92         2.21 o                         
  11   0   7         70.05         73.46         4.19 o                         
  13   0   7         59.92         86.23         5.97 o                         
 -15   1   7         11.16         11.61         2.17 o                         
 -14   1   7          1.66          1.80         1.36 o                         
 -13   1   7          1.30          1.45         1.19 o                         
 -12   1   7         17.15         20.25         1.35 o                         
 -11   1   7          3.31          4.57         0.95 o                         
 -10   1   7        243.91        228.68         3.91 o                         
  -9   1   7         64.20         67.50         1.73 o                         
  -8   1   7        414.77        412.94         4.32 o                         
  -7   1   7         14.16          8.61         0.56 o                         
  -6   1   7         34.58         33.22         0.92 o                         
  -5   1   7        613.01        551.90         6.07 o                         
  -4   1   7         16.53         24.82         0.64 o                         
  -3   1   7          6.61          3.38         0.31 o                         
  -2   1   7        149.55        152.15         1.90 o                         
  -1   1   7        270.96        280.94         3.42 o                         
   0   1   7         99.89         96.42         1.58 o                         
   1   1   7        401.07        431.53         4.74 o                         
   2   1   7        195.79        218.02         2.70 o                         
   3   1   7        125.09        143.04         2.17 o                         
   4   1   7         25.26         20.87         1.10 o                         
   5   1   7         61.26         49.16         1.64 o                         
   6   1   7         64.16         64.03         1.81 o                         
   7   1   7        210.72        204.52         3.88 o                         
   8   1   7        126.21        131.37         3.15 o                         
   9   1   7         30.00         31.45         1.99 o                         
  10   1   7         37.41         36.55         1.98 o                         
  11   1   7          3.72          4.63         1.45 o                         
  12   1   7         12.22          7.98         1.80 o                         
  13   1   7          6.86          9.08         2.21 o                         
 -15   2   7         19.35         25.24         2.41 o                         
 -14   2   7        115.42        128.58         3.91 o                         
 -13   2   7          5.14          2.86         1.25 o                         
 -12   2   7         21.88         14.36         1.23 o                         
 -11   2   7          2.09          0.98         0.91 o                         
 -10   2   7          2.64          1.77         0.80 o                         
  -9   2   7          7.16          7.17         0.77 o                         
  -8   2   7        637.94        612.20         6.56 o                         
  -7   2   7        142.72        123.54         1.91 o                         
  -6   2   7         50.28         40.93         1.06 o                         
  -5   2   7         64.73         76.24         1.13 o                         
  -4   2   7        330.09        327.92         3.26 o                         
  -3   2   7        994.59       1006.97         8.96 o                         
  -2   2   7        475.99        551.34         6.21 o                         
  -1   2   7         24.51         31.80         0.77 o                         
   0   2   7         42.80         54.56         1.02 o                         
   1   2   7          2.32          2.44         0.52 o                         
   2   2   7          4.58          3.89         0.58 o                         
   3   2   7         59.42         67.53         1.68 o                         
   4   2   7          6.00          2.14         0.81 o                         
   5   2   7         34.76         34.04         1.44 o                         
   6   2   7        589.48        579.03         8.18 o                         
   7   2   7        640.55        692.16         9.69 o                         
   8   2   7        435.87        425.86         6.68 o                         
   9   2   7         12.09         12.18         1.40 o                         
  10   2   7          5.13          5.89         1.30 o                         
  11   2   7          1.15          2.17         1.25 o                         
  12   2   7         72.02         69.84         2.78 o                         
  13   2   7         20.95         23.85         2.40 o                         
 -15   3   7         11.42         12.92         2.31 o                         
 -14   3   7          3.04          3.87         1.78 o                         
 -13   3   7          1.20         -0.12         1.68 o                         
 -12   3   7         10.37         11.74         1.46 o                         
 -11   3   7         48.88         46.17         1.62 o                         
 -10   3   7         18.57         18.14         1.18 o                         
  -9   3   7          3.19          4.42         0.98 o                         
  -8   3   7         14.43         16.04         0.98 o                         
  -7   3   7          8.74          8.66         0.79 o                         
  -6   3   7         45.82         45.32         1.14 o                         
  -5   3   7        215.22        216.73         2.50 o                         
  -4   3   7         81.07         96.76         1.40 o                         
  -3   3   7        105.78        122.17         1.45 o                         
  -2   3   7        230.06        203.91         2.29 o                         
  -1   3   7        768.34        704.76         7.95 o                         
   0   3   7         93.27         97.73         1.65 o                         
   1   3   7        150.14        146.71         3.92 o                         
   2   3   7         18.65         18.88         1.28 o                         
   3   3   7          7.38          6.82         0.84 o                         
   4   3   7        184.75        190.47         3.67 o                         
   5   3   7        373.59        387.24         6.38 o                         
   6   3   7          0.00         -0.91         0.91 o                         
   7   3   7          5.64          5.15         1.22 o                         
   8   3   7        139.55        124.15         4.95 o                         
   9   3   7          3.29          0.74         1.21 o                         
  10   3   7         48.03         45.57         2.17 o                         
  11   3   7         33.14         36.24         2.75 o                         
  12   3   7          2.06          0.37         2.21 o                         
  13   3   7         10.82         14.03         2.48 o                         
 -15   4   7         40.67         58.04         4.59 o                         
 -14   4   7          1.24          0.98         1.83 o                         
 -13   4   7          6.43          2.00         1.70 o                         
 -12   4   7         16.52         16.02         1.96 o                         
 -11   4   7         11.09          7.24         1.26 o                         
 -10   4   7          9.36         10.83         1.05 o                         
  -9   4   7         99.65         96.10         2.19 o                         
  -8   4   7         41.47         41.61         1.43 o                         
  -7   4   7          7.41          8.41         0.77 o                         
  -6   4   7         78.98         71.05         1.53 o                         
  -5   4   7         88.28         91.06         1.61 o                         
  -4   4   7          7.53          8.35         0.68 o                         
  -3   4   7        150.68        173.85         2.07 o                         
  -2   4   7        577.04        540.74         5.74 o                         
  -1   4   7          5.10          2.89         0.75 o                         
   0   4   7         25.48         21.79         1.26 o                         
   1   4   7         18.69         24.98         1.06 o                         
   2   4   7         27.13         34.73         1.73 o                         
   3   4   7        230.72        223.07         3.63 o                         
   4   4   7        548.60        567.50         7.86 o                         
   5   4   7        149.97        155.39         3.38 o                         
   6   4   7          1.29         -1.26         1.26 o                         
   7   4   7         53.77         46.69         2.23 o                         
   8   4   7          0.81         -0.36         1.18 o                         
   9   4   7          1.70          0.82         1.19 o                         
  10   4   7          6.31          9.27         2.98 o                         
  11   4   7         26.94         33.42         3.58 o                         
  12   4   7          0.69          0.46         1.80 o                         
 -14   5   7          2.14          2.21         1.86 o                         
 -13   5   7          5.09          3.52         1.80 o                         
 -12   5   7          0.08          1.62         1.58 o                         
 -11   5   7         68.99         67.81         2.49 o                         
 -10   5   7         29.81         31.07         1.69 o                         
  -9   5   7         20.73         14.56         1.09 o                         
  -8   5   7          3.93          3.13         0.77 o                         
  -7   5   7         78.76         75.42         1.71 o                         
  -6   5   7         25.52         22.31         1.03 o                         
  -5   5   7          2.13          3.09         0.58 o                         
  -4   5   7         19.66         18.48         0.69 o                         
  -3   5   7        380.82        370.79         3.45 o                         
  -2   5   7        287.53        265.88         3.24 o                         
  -1   5   7         82.07         87.56         1.99 o                         
   0   5   7         24.67         25.59         1.15 o                         
   1   5   7          0.21          0.14         0.75 o                         
   2   5   7        118.67        121.64         2.03 o                         
   3   5   7         92.98         78.09         1.80 o                         
   4   5   7        203.85        203.77         3.52 o                         
   5   5   7         79.96         86.22         2.83 o                         
   6   5   7          1.60         -0.44         0.99 o                         
   7   5   7          0.30         -1.83         1.83 o                         
   8   5   7         14.79         11.69         1.70 o                         
   9   5   7          3.43          0.30         2.75 o                         
  10   5   7          2.11          1.03         2.24 o                         
  11   5   7         32.54         36.89         3.70 o                         
  12   5   7         14.08         20.22         3.17 o                         
 -13   6   7          0.34         -1.17         1.75 o                         
 -12   6   7          8.00          6.92         1.80 o                         
 -11   6   7         52.80         51.38         2.77 o                         
 -10   6   7         45.89         47.86         2.35 o                         
  -9   6   7          3.66          1.19         1.12 o                         
  -8   6   7         29.18         29.80         1.44 o                         
  -7   6   7         24.37         24.98         1.08 o                         
  -6   6   7         12.53         12.49         0.81 o                         
  -5   6   7        177.21        194.91         2.52 o                         
  -4   6   7         15.99         16.45         0.75 o                         
  -3   6   7         32.07         36.97         1.37 o                         
  -2   6   7         63.11         56.97         1.30 o                         
  -1   6   7          6.08          7.59         0.61 o                         
   0   6   7        237.75        222.29         3.16 o                         
   1   6   7         58.49         52.01         1.54 o                         
   2   6   7        310.94        286.31         5.30 o                         
   3   6   7        471.79        448.57         6.64 o                         
   4   6   7         59.73         51.28         1.91 o                         
   5   6   7         64.20         60.85         2.14 o                         
   6   6   7          0.89         -0.38         1.14 o                         
   7   6   7          1.48          0.25         2.02 o                         
   8   6   7          1.07         -1.99         1.99 o                         
   9   6   7          6.48          3.56         2.47 o                         
  10   6   7         16.17         18.45         3.03 o                         
  11   6   7          2.00         -2.44         2.44 o                         
 -13   7   7          9.89          8.10         2.02 o                         
 -12   7   7          0.62          0.45         1.62 o                         
 -11   7   7          9.01          8.21         1.77 o                         
 -10   7   7          9.57         10.46         1.46 o                         
  -9   7   7         20.65         19.54         1.49 o                         
  -8   7   7         25.96         30.50         1.71 o                         
  -7   7   7        125.96        122.61         2.51 o                         
  -6   7   7         42.53         44.20         1.31 o                         
  -5   7   7          1.70          1.53         0.60 o                         
  -4   7   7        341.36        344.19         4.19 o                         
  -3   7   7          8.51          6.12         0.88 o                         
  -2   7   7         12.01         12.63         0.99 o                         
  -1   7   7        116.16        114.30         2.47 o                         
   0   7   7         15.02         13.70         1.02 o                         
   1   7   7         89.37         84.13         2.18 o                         
   2   7   7        205.21        193.50         3.84 o                         
   3   7   7         41.82         30.92         1.63 o                         
   4   7   7          4.00          4.02         1.04 o                         
   5   7   7          0.69         -0.08         1.12 o                         
   6   7   7         32.46         29.31         2.56 o                         
   7   7   7         43.22         35.05         2.76 o                         
   8   7   7          3.11          1.89         2.32 o                         
   9   7   7          7.09          4.41         2.57 o                         
  10   7   7          7.46          5.23         2.78 o                         
 -12   8   7          0.73          0.06         2.17 o                         
 -11   8   7          6.67          5.36         2.24 o                         
 -10   8   7         26.69         29.32         2.33 o                         
  -9   8   7         42.65         51.14         3.39 o                         
  -8   8   7          8.33          6.46         1.49 o                         
  -7   8   7        126.79        142.90         3.32 o                         
  -6   8   7          9.32          8.96         1.31 o                         
  -5   8   7          5.21          5.26         1.20 o                         
  -4   8   7         75.55         81.80         2.06 o                         
  -3   8   7          0.65          0.16         0.79 o                         
  -2   8   7          2.22          2.15         0.81 o                         
  -1   8   7          8.32          5.29         1.06 o                         
   0   8   7         36.61         31.94         1.43 o                         
   1   8   7        280.94        251.62         4.11 o                         
   2   8   7        114.36        104.32         2.63 o                         
   3   8   7          4.44          7.18         1.20 o                         
   4   8   7          0.57         -0.06         1.65 o                         
   5   8   7          4.57          6.04         1.87 o                         
   6   8   7          2.56         -0.37         1.78 o                         
   7   8   7          1.27          1.91         1.85 o                         
   8   8   7          0.04         -2.25         2.63 o                         
   9   8   7          3.27          6.01         2.46 o                         
 -10   9   7          0.79         -0.74         3.09 o                         
  -9   9   7          1.65          0.70         1.45 o                         
  -8   9   7         12.46          7.96         1.69 o                         
  -7   9   7         30.63         29.69         2.04 o                         
  -6   9   7         16.30         17.02         2.54 o                         
  -5   9   7          4.73          5.87         1.40 o                         
  -4   9   7         97.39        102.75         2.65 o                         
  -3   9   7          5.18          6.24         1.11 o                         
  -2   9   7          0.48          0.12         0.84 o                         
  -1   9   7          1.46         -0.28         0.94 o                         
   0   9   7          0.82          1.13         0.92 o                         
   1   9   7          0.10         -0.63         0.86 o                         
   2   9   7         80.21         80.59         2.71 o                         
   3   9   7          0.00          0.02         1.70 o                         
   4   9   7          1.74          1.92         1.79 o                         
   5   9   7          1.21          1.16         1.89 o                         
   6   9   7          0.53          0.23         1.79 o                         
   7   9   7          3.50          4.83         2.29 o                         
   8   9   7          1.07         -0.53         2.10 o                         
  -9  10   7         29.70         37.68         2.97 o                         
  -8  10   7          2.62          3.43         1.78 o                         
  -7  10   7          0.00         -1.14         1.55 o                         
  -6  10   7          0.41         -1.54         1.54 o                         
  -5  10   7          5.65          3.87         1.67 o                         
  -4  10   7         30.64         39.72         2.32 o                         
  -3  10   7         32.75         36.26         2.70 o                         
  -2  10   7          1.35          3.84         2.03 o                         
  -1  10   7          0.08          1.00         1.13 o                         
   0  10   7          0.16          0.46         1.28 o                         
   1  10   7          3.37          0.94         1.52 o                         
   2  10   7         13.26         19.07         1.96 o                         
   3  10   7          3.47          3.89         1.76 o                         
   4  10   7          0.38         -0.26         2.03 o                         
   5  10   7         31.10         29.26         2.92 o                         
   6  10   7          5.76          8.58         2.52 o                         
  -6  11   7          7.88          8.41         2.31 o                         
  -5  11   7          0.59         -0.47         1.66 o                         
  -4  11   7          0.75         -0.03         1.71 o                         
  -3  11   7          1.47         -1.24         1.50 o                         
  -2  11   7         12.62         16.51         1.88 o                         
  -1  11   7          3.72          3.90         1.37 o                         
   0  11   7          0.26         -0.55         1.51 o                         
   1  11   7          0.79         -1.53         1.53 o                         
   2  11   7          3.62          5.88         1.79 o                         
   3  11   7          0.18         -1.13         1.71 o                         
   4  11   7          6.06          7.29         2.05 o                         
 -14   0   8         19.12         19.24         2.71 o                         
 -12   0   8         99.87        104.83         3.34 o                         
 -10   0   8       2459.80       2378.14        36.78 o                         
  -8   0   8       1020.68        972.14        15.79 o                         
  -6   0   8       1805.08       2024.47        27.57 o                         
  -4   0   8       1250.63       1431.90        21.94 o                         
  -2   0   8        333.69        455.79         8.85 o                         
   0   0   8         73.99        101.81         2.44 o                         
   2   0   8        426.46        480.15         7.89 o                         
   4   0   8       1731.01       1831.36        28.09 o                         
   6   0   8          0.00         -0.89         1.27 o                         
   8   0   8         13.23         17.44         2.13 o                         
  10   0   8        331.29        343.85         8.50 o                         
  12   0   8         37.97         40.52         5.82 o                         
 -15   1   8          1.89          1.51         2.36 o                         
 -14   1   8          3.48          6.07         1.44 o                         
 -13   1   8          0.34          0.74         1.06 o                         
 -12   1   8          0.42         -0.73         0.90 o                         
 -11   1   8          4.79          4.48         0.97 o                         
 -10   1   8        151.25        151.76         2.46 o                         
  -9   1   8         23.54         26.08         0.76 o                         
  -8   1   8         14.88         19.16         0.85 o                         
  -7   1   8         28.89         37.78         1.29 o                         
  -6   1   8         96.50        106.78         1.96 o                         
  -5   1   8        127.88        140.44         2.06 o                         
  -4   1   8        214.06        194.37         2.32 o                         
  -3   1   8         17.55         15.74         0.50 o                         
  -2   1   8        434.97        449.84         4.92 o                         
  -1   1   8          3.50          6.13         0.65 o                         
   0   1   8         73.11         56.45         1.11 o                         
   1   1   8        145.80        149.24         2.29 o                         
   2   1   8        338.84        323.11         4.03 o                         
   3   1   8          3.85          3.95         0.63 o                         
   4   1   8         82.41         76.58         2.50 o                         
   5   1   8         29.64         32.00         1.43 o                         
   6   1   8         36.87         31.47         1.55 o                         
   7   1   8         20.60         16.68         1.37 o                         
   8   1   8         11.76         16.64         1.32 o                         
   9   1   8          7.40          6.30         1.20 o                         
  10   1   8          6.45          3.93         1.22 o                         
  11   1   8         65.03         69.82         2.88 o                         
  12   1   8         19.62         31.19         2.08 o                         
  13   1   8         19.25         26.24         2.46 o                         
 -15   2   8          0.00          2.27         1.86 o                         
 -14   2   8         95.54        109.03         4.87 o                         
 -13   2   8          3.30          1.78         1.18 o                         
 -12   2   8         23.70         22.16         1.39 o                         
 -11   2   8          4.37          2.83         1.12 o                         
 -10   2   8        135.57        132.12         2.56 o                         
  -9   2   8          1.55          0.62         0.59 o                         
  -8   2   8         30.85         25.47         0.83 o                         
  -7   2   8         58.07         55.30         1.48 o                         
  -6   2   8        105.63        104.79         2.15 o                         
  -5   2   8          0.47          1.66         0.46 o                         
  -4   2   8        973.01       1026.34         9.57 o                         
  -3   2   8         26.80         38.44         0.75 o                         
  -2   2   8          0.00          0.16         0.33 o                         
  -1   2   8        170.71        181.11         2.00 o                         
   0   2   8         38.03         33.98         0.83 o                         
   1   2   8         68.82         70.73         1.47 o                         
   2   2   8          0.00          0.10         0.49 o                         
   3   2   8        197.21        189.02         3.58 o                         
   4   2   8         17.52         20.34         1.28 o                         
   5   2   8        400.52        391.51         5.90 o                         
   6   2   8         20.53         17.08         1.46 o                         
   7   2   8         98.50         85.71         2.46 o                         
   8   2   8         17.63         21.37         1.55 o                         
   9   2   8          4.30          3.86         1.20 o                         
  10   2   8         13.91         13.40         1.53 o                         
  11   2   8         14.71         13.81         1.63 o                         
  12   2   8          0.57         -0.09         1.76 o                         
 -15   3   8         16.67         22.35         2.48 o                         
 -14   3   8          9.42         15.30         2.20 o                         
 -13   3   8          2.45          2.02         1.74 o                         
 -12   3   8         15.38         14.05         1.35 o                         
 -11   3   8          1.24         -0.23         1.07 o                         
 -10   3   8         51.26         54.59         1.71 o                         
  -9   3   8         69.21         59.85         1.70 o                         
  -8   3   8        251.53        260.19         3.79 o                         
  -7   3   8          9.93         12.38         0.74 o                         
  -6   3   8         45.46         41.47         1.08 o                         
  -5   3   8         23.01         30.54         0.92 o                         
  -4   3   8         15.12         17.52         0.62 o                         
  -3   3   8          0.72          1.48         0.36 o                         
  -2   3   8        445.00        443.09         4.66 o                         
  -1   3   8        181.57        195.06         3.27 o                         
   0   3   8         48.64         45.52         1.15 o                         
   1   3   8          1.68          1.20         0.53 o                         
   2   3   8         19.60         21.67         1.16 o                         
   3   3   8         57.38         52.61         1.74 o                         
   4   3   8          7.56          4.24         0.93 o                         
   5   3   8         40.44         38.73         2.13 o                         
   6   3   8         26.55         27.28         1.65 o                         
   7   3   8          1.22          0.22         1.10 o                         
   8   3   8          0.12         -1.04         1.04 o                         
   9   3   8          0.17         -0.47         1.19 o                         
  10   3   8          3.53          2.80         1.33 o                         
  11   3   8          0.64         -0.73         1.72 o                         
  12   3   8          0.25         -0.26         1.83 o                         
 -14   4   8         23.06         26.79         2.55 o                         
 -13   4   8          1.19          0.20         1.56 o                         
 -12   4   8         53.73         47.79         2.47 o                         
 -11   4   8         30.03         25.83         1.92 o                         
 -10   4   8         85.82         80.48         2.13 o                         
  -9   4   8         19.64         24.97         1.24 o                         
  -8   4   8          0.39          0.42         0.69 o                         
  -7   4   8         19.34         17.54         1.05 o                         
  -6   4   8         12.19         15.69         0.89 o                         
  -5   4   8          9.76          6.31         0.65 o                         
  -4   4   8         27.71         28.26         0.84 o                         
  -3   4   8         27.23         28.69         0.83 o                         
  -2   4   8         39.57         45.67         1.69 o                         
  -1   4   8         49.04         39.90         1.62 o                         
   0   4   8          3.39          5.20         1.71 o                         
   1   4   8          0.00          0.68         0.63 o                         
   2   4   8         36.49         36.37         2.09 o                         
   3   4   8         21.90         22.73         1.16 o                         
   4   4   8          2.56          4.42         0.97 o                         
   5   4   8         61.37         63.09         2.92 o                         
   6   4   8         24.30         23.22         1.59 o                         
   7   4   8          0.39         -0.84         0.99 o                         
   8   4   8          4.14          2.36         1.15 o                         
   9   4   8          0.72          1.62         1.18 o                         
  10   4   8          4.50          0.53         1.66 o                         
  11   4   8          0.12         -2.36         2.56 o                         
  12   4   8          0.76         -0.27         1.88 o                         
 -14   5   8          0.94         -1.70         1.70 o                         
 -13   5   8          3.14         -0.43         1.74 o                         
 -12   5   8          8.69          6.89         1.81 o                         
 -11   5   8         35.67         39.93         2.28 o                         
 -10   5   8          1.80          0.90         1.06 o                         
  -9   5   8          2.45          1.21         0.90 o                         
  -8   5   8         48.56         49.46         1.50 o                         
  -7   5   8          0.25         -0.34         0.69 o                         
  -6   5   8         45.42         43.28         1.36 o                         
  -5   5   8        106.36        102.75         1.77 o                         
  -4   5   8        226.21        231.53         2.83 o                         
  -3   5   8         15.33         13.47         0.96 o                         
  -2   5   8         13.54         11.83         0.76 o                         
  -1   5   8        514.32        487.63         6.57 o                         
   0   5   8        221.61        195.98         3.61 o                         
   1   5   8         13.20         14.43         1.70 o                         
   2   5   8          5.56          3.97         0.57 o                         
   3   5   8        102.27         92.62         2.20 o                         
   4   5   8        592.82        532.98         9.09 o                         
   5   5   8          6.75          7.72         1.20 o                         
   6   5   8         47.65         54.84         3.34 o                         
   7   5   8         12.82         11.78         1.42 o                         
   8   5   8          2.60          4.97         1.62 o                         
   9   5   8         14.92         13.63         2.02 o                         
  10   5   8         45.01         50.35         3.20 o                         
  11   5   8          2.13          2.74         2.03 o                         
 -13   6   8          6.48          8.31         2.74 o                         
 -12   6   8          2.72          2.16         2.17 o                         
 -11   6   8         24.02         29.27         3.30 o                         
 -10   6   8        121.63        121.43         3.49 o                         
  -9   6   8          0.40         -0.05         1.11 o                         
  -8   6   8         80.07         67.30         1.99 o                         
  -7   6   8        181.10        172.48         2.82 o                         
  -6   6   8          5.31          3.42         0.68 o                         
  -5   6   8        160.46        153.87         2.31 o                         
  -4   6   8          7.26          9.94         0.63 o                         
  -3   6   8        469.02        479.43         5.18 o                         
  -2   6   8        398.77        388.98         4.40 o                         
  -1   6   8       1199.33       1145.88        11.56 o                         
   0   6   8         55.06         55.47         2.44 o                         
   1   6   8        444.47        416.05         7.07 o                         
   2   6   8        173.09        168.09         3.90 o                         
   3   6   8         45.65         44.84         2.18 o                         
   4   6   8          0.04          1.31         0.92 o                         
   5   6   8         87.63         68.95         2.39 o                         
   6   6   8          3.06          4.64         1.21 o                         
   7   6   8         58.34         44.07         3.44 o                         
   8   6   8          7.40         10.57         2.48 o                         
   9   6   8         22.67         20.62         3.12 o                         
  10   6   8          2.20          3.93         2.64 o                         
  11   6   8          4.65          7.16         2.89 o                         
 -12   7   8          1.16         -1.46         2.05 o                         
 -11   7   8          1.73         -1.88         1.88 o                         
 -10   7   8         17.97         17.31         2.03 o                         
  -9   7   8          0.06          2.10         1.03 o                         
  -8   7   8         10.81         12.72         1.27 o                         
  -7   7   8          0.13         -0.43         1.03 o                         
  -6   7   8         42.60         41.84         1.63 o                         
  -5   7   8          6.93          6.59         1.00 o                         
  -4   7   8         46.10         46.19         1.66 o                         
  -3   7   8          0.00         -0.57         0.79 o                         
  -2   7   8         91.88         90.28         1.75 o                         
  -1   7   8          7.77          6.08         0.92 o                         
   0   7   8        459.29        445.40         5.54 o                         
   1   7   8         67.74         58.38         2.13 o                         
   2   7   8         62.16         64.59         2.31 o                         
   3   7   8         45.83         50.92         2.15 o                         
   4   7   8          0.18          0.32         0.96 o                         
   5   7   8         11.61         11.32         1.76 o                         
   6   7   8          0.00          0.96         1.84 o                         
   7   7   8         17.47         15.64         2.36 o                         
   8   7   8         82.80         88.30         4.93 o                         
   9   7   8          1.23         -2.40         2.40 o                         
  10   7   8          7.63          7.45         3.02 o                         
 -11   8   8          4.05          2.03         2.21 o                         
 -10   8   8          2.67          2.69         2.08 o                         
  -9   8   8          3.88          4.14         1.42 o                         
  -8   8   8         67.79         72.75         3.26 o                         
  -7   8   8          1.22         -0.99         1.13 o                         
  -6   8   8         33.71         33.36         1.82 o                         
  -5   8   8         37.78         41.73         1.94 o                         
  -4   8   8          0.02          1.02         0.84 o                         
  -3   8   8          0.04          0.45         0.81 o                         
  -2   8   8          6.39          6.41         0.92 o                         
  -1   8   8          1.61          2.15         0.95 o                         
   0   8   8         28.34         26.72         1.40 o                         
   1   8   8        111.65        102.88         2.55 o                         
   2   8   8        129.63        127.72         3.64 o                         
   3   8   8         17.54         15.72         1.65 o                         
   4   8   8          0.32         -1.68         1.68 o                         
   5   8   8          9.27          5.01         1.93 o                         
   6   8   8          6.89          6.50         2.07 o                         
   7   8   8         17.93         28.04         2.82 o                         
   8   8   8          0.90          3.70         2.17 o                         
   9   8   8          1.88          0.46         2.40 o                         
 -10   9   8          0.04         -1.95         1.95 o                         
  -9   9   8          0.28         -0.95         1.61 o                         
  -8   9   8          0.00         -1.31         1.31 o                         
  -7   9   8          2.46          1.94         1.45 o                         
  -6   9   8          1.38          1.54         1.16 o                         
  -5   9   8          2.71          1.48         1.20 o                         
  -4   9   8          1.44          2.61         1.12 o                         
  -3   9   8         21.15         23.54         1.31 o                         
  -2   9   8         26.19         32.46         1.45 o                         
  -1   9   8          0.37          0.95         0.98 o                         
   0   9   8         41.02         39.84         1.68 o                         
   1   9   8         17.64         15.07         1.28 o                         
   2   9   8          5.35          4.03         1.48 o                         
   3   9   8         40.10         45.96         3.15 o                         
   4   9   8          4.65          6.88         2.10 o                         
   5   9   8          0.32          2.49         2.01 o                         
   6   9   8          0.63         -0.16         2.00 o                         
   7   9   8          1.49         -1.54         2.12 o                         
  -8  10   8          1.46          3.73         1.79 o                         
  -7  10   8          0.96         -0.97         1.97 o                         
  -6  10   8          3.72          3.85         1.73 o                         
  -5  10   8         32.45         31.64         2.38 o                         
  -4  10   8         17.86         15.36         1.81 o                         
  -3  10   8          1.79          3.72         1.36 o                         
  -2  10   8         16.30         18.20         1.58 o                         
  -1  10   8         14.31         15.93         1.29 o                         
   0  10   8         12.02         11.96         1.41 o                         
   1  10   8          9.82          8.91         1.73 o                         
   2  10   8          9.25          8.32         1.84 o                         
   3  10   8          8.78          7.10         1.97 o                         
   4  10   8          0.00         -1.93         2.01 o                         
   5  10   8          4.89          1.62         3.21 o                         
  -5  11   8          3.93          1.38         1.79 o                         
  -4  11   8          2.76          2.16         1.71 o                         
  -3  11   8          2.98          1.24         1.49 o                         
  -2  11   8          0.37         -0.26         1.29 o                         
  -1  11   8          7.54         11.04         1.82 o                         
   0  11   8         13.68         17.82         2.46 o                         
   1  11   8          0.13          0.32         1.50 o                         
   2  11   8          1.41          1.17         1.83 o                         
   3  11   8          7.45          1.88         2.83 o                         
 -15   0   9         90.26        112.20         7.75 o                         
 -13   0   9         18.64         20.22         2.00 o                         
 -11   0   9          0.16         -0.28         1.30 o                         
  -9   0   9        942.64        919.55        15.23 o                         
  -7   0   9       1048.76       1074.50        17.21 o                         
  -5   0   9         69.87         67.08         2.29 o                         
  -3   0   9       3629.02       3618.72        62.59 o                         
  -1   0   9        715.13        658.87        16.64 o                         
   1   0   9        434.32        416.28         6.84 o                         
   3   0   9        112.06        134.30         3.04 o                         
   5   0   9        135.38        132.72         3.47 o                         
   7   0   9       1734.79       1756.41        27.63 o                         
   9   0   9        238.38        254.78         6.87 o                         
  11   0   9        128.76        142.39         5.34 o                         
 -15   1   9          6.84          9.16         1.96 o                         
 -14   1   9         80.94         95.75         3.84 o                         
 -13   1   9          0.01          1.05         1.03 o                         
 -12   1   9          2.10          3.36         0.99 o                         
 -11   1   9         68.44         69.75         2.06 o                         
 -10   1   9          2.82          6.22         1.09 o                         
  -9   1   9         10.00          8.52         1.12 o                         
  -8   1   9        418.06        402.66         5.30 o                         
  -7   1   9         21.90         17.79         1.16 o                         
  -6   1   9          6.89         10.97         0.93 o                         
  -5   1   9        366.58        361.25         4.25 o                         
  -4   1   9         50.27         55.36         1.24 o                         
  -3   1   9          1.99          3.41         0.46 o                         
  -2   1   9        334.90        322.61         3.69 o                         
  -1   1   9        226.28        223.63         3.16 o                         
   0   1   9        388.20        420.52         5.27 o                         
   1   1   9         67.13         77.40         1.81 o                         
   2   1   9        614.28        623.19         7.65 o                         
   3   1   9        223.31        225.66         3.18 o                         
   4   1   9          8.58         10.66         0.98 o                         
   5   1   9         64.77         68.88         1.95 o                         
   6   1   9         45.34         45.88         1.89 o                         
   7   1   9         26.35         28.46         1.68 o                         
   8   1   9        417.44        425.02         6.76 o                         
   9   1   9         40.89         41.17         2.09 o                         
  10   1   9         17.93         22.76         1.83 o                         
  11   1   9         18.99         21.50         1.86 o                         
  12   1   9         43.46         44.85         2.45 o                         
 -15   2   9          0.11          0.19         1.88 o                         
 -14   2   9          0.48          0.40         1.75 o                         
 -13   2   9          6.14          4.43         1.20 o                         
 -12   2   9          0.32         -0.85         1.04 o                         
 -11   2   9          0.09          0.68         1.12 o                         
 -10   2   9        141.17        127.82         2.78 o                         
  -9   2   9         90.08         81.62         2.30 o                         
  -8   2   9        273.63        255.70         4.11 o                         
  -7   2   9         21.09         24.30         1.24 o                         
  -6   2   9         20.64         19.98         0.83 o                         
  -5   2   9          0.48          1.09         0.47 o                         
  -4   2   9         37.28         45.30         0.97 o                         
  -3   2   9         69.16         66.94         1.06 o                         
  -2   2   9        383.60        356.71         3.84 o                         
  -1   2   9         16.70         12.25         0.49 o                         
   0   2   9         14.15          8.13         0.52 o                         
   1   2   9        625.59        644.23         7.41 o                         
   2   2   9          2.82          3.06         0.64 o                         
   3   2   9         34.76         32.68         1.42 o                         
   4   2   9         13.92         17.05         1.30 o                         
   5   2   9        187.74        189.66         3.95 o                         
   6   2   9          3.44          1.14         1.04 o                         
   7   2   9        101.80         95.04         2.67 o                         
   8   2   9         11.72         12.29         1.91 o                         
   9   2   9          0.12         -0.55         1.15 o                         
  10   2   9          1.40         -0.90         1.19 o                         
  11   2   9         12.71         14.42         1.69 o                         
  12   2   9          3.36          4.79         1.81 o                         
 -15   3   9          0.00          0.33         1.85 o                         
 -14   3   9         13.07         11.05         2.02 o                         
 -13   3   9          0.03         -1.18         1.38 o                         
 -12   3   9          0.28          1.71         1.23 o                         
 -11   3   9         12.81         12.83         1.43 o                         
 -10   3   9          5.96          5.64         1.21 o                         
  -9   3   9         98.51         93.19         2.54 o                         
  -8   3   9        119.04        122.44         2.25 o                         
  -7   3   9          7.00          9.20         0.66 o                         
  -6   3   9         62.05         50.57         1.41 o                         
  -5   3   9         11.99          9.87         0.76 o                         
  -4   3   9        110.42        115.91         1.62 o                         
  -3   3   9          3.61          3.75         0.45 o                         
  -2   3   9         14.08          7.56         0.57 o                         
  -1   3   9         72.52         66.05         1.37 o                         
   0   3   9         17.67         12.95         0.67 o                         
   1   3   9         32.26         40.24         1.26 o                         
   2   3   9          0.01          0.23         0.59 o                         
   3   3   9          0.80          0.55         0.85 o                         
   4   3   9         12.83         14.30         1.27 o                         
   5   3   9          6.64          6.99         1.20 o                         
   6   3   9        201.20        177.38         3.95 o                         
   7   3   9         77.63         75.11         2.62 o                         
   8   3   9          7.20          5.67         1.30 o                         
   9   3   9          2.98          4.56         1.39 o                         
  10   3   9          1.59         -0.52         1.51 o                         
  11   3   9          1.27          2.90         2.29 o                         
  12   3   9          2.74          6.02         2.67 o                         
 -14   4   9          8.49         11.50         2.16 o                         
 -13   4   9          3.37          3.34         1.81 o                         
 -12   4   9          0.03         -1.32         1.32 o                         
 -11   4   9         68.50         61.54         2.45 o                         
 -10   4   9          5.78          6.20         1.20 o                         
  -9   4   9          8.85          9.29         1.21 o                         
  -8   4   9         16.77         14.55         1.00 o                         
  -7   4   9         25.11         24.92         1.12 o                         
  -6   4   9        110.74        108.15         2.05 o                         
  -5   4   9         79.94         86.84         1.50 o                         
  -4   4   9         25.35         20.67         0.79 o                         
  -3   4   9          1.94          1.31         0.41 o                         
  -2   4   9          0.34          0.62         0.34 o                         
  -1   4   9          0.05         -0.23         0.75 o                         
   0   4   9         14.69         12.84         0.69 o                         
   1   4   9         38.54         35.12         1.17 o                         
   2   4   9         17.06         19.60         1.01 o                         
   3   4   9          1.11          2.08         0.75 o                         
   4   4   9          1.34          1.55         1.35 o                         
   5   4   9          7.62          7.90         1.40 o                         
   6   4   9          7.86          6.95         1.27 o                         
   7   4   9          3.10          1.75         1.14 o                         
   8   4   9          2.59          1.09         1.19 o                         
   9   4   9          7.78          6.59         1.45 o                         
  10   4   9          0.65          2.79         1.77 o                         
  11   4   9          2.07          1.18         1.98 o                         
 -14   5   9          0.37         -1.79         1.79 o                         
 -13   5   9         17.68         19.22         2.80 o                         
 -12   5   9          0.10         -0.04         1.62 o                         
 -11   5   9          8.16          5.62         1.54 o                         
 -10   5   9          5.13          3.83         1.39 o                         
  -9   5   9          2.63          1.68         1.03 o                         
  -8   5   9         24.49         24.69         1.17 o                         
  -7   5   9         61.93         56.92         1.59 o                         
  -6   5   9         97.28         97.64         1.98 o                         
  -5   5   9        182.81        197.55         2.88 o                         
  -4   5   9        419.80        404.61         4.31 o                         
  -3   5   9          2.57         -0.67         0.67 o                         
  -2   5   9        391.74        385.25         4.79 o                         
  -1   5   9        186.37        195.99         3.44 o                         
   0   5   9        243.01        246.10         4.02 o                         
   1   5   9         58.01         51.25         2.19 o                         
   2   5   9        207.95        200.95         3.27 o                         
   3   5   9          0.07          1.24         1.17 o                         
   4   5   9        230.85        212.23         4.34 o                         
   5   5   9        127.15        129.37         3.97 o                         
   6   5   9         54.55         50.71         2.26 o                         
   7   5   9          3.20          0.79         1.16 o                         
   8   5   9         16.02         11.52         1.90 o                         
   9   5   9          0.98          3.93         1.79 o                         
  10   5   9         39.38         40.82         3.74 o                         
  11   5   9         25.52         18.29         3.18 o                         
 -13   6   9          1.08          1.43         2.17 o                         
 -12   6   9         14.43         15.07         2.04 o                         
 -11   6   9         18.67         14.51         1.80 o                         
 -10   6   9         32.41         33.38         2.54 o                         
  -9   6   9          4.14          1.73         1.13 o                         
  -8   6   9          4.47          9.44         0.96 o                         
  -7   6   9        127.48        129.34         2.41 o                         
  -6   6   9        110.33        110.50         2.01 o                         
  -5   6   9        149.85        140.35         2.22 o                         
  -4   6   9        133.98        139.08         2.89 o                         
  -3   6   9         39.98         30.16         1.13 o                         
  -2   6   9        130.89        121.85         2.47 o                         
  -1   6   9          2.44          1.65         0.77 o                         
   0   6   9        527.78        497.90         6.94 o                         
   1   6   9        304.24        277.67         5.40 o                         
   2   6   9        301.36        277.18         5.44 o                         
   3   6   9         89.46        103.87         3.13 o                         
   4   6   9        220.67        212.25         5.16 o                         
   5   6   9         17.79         17.76         1.95 o                         
   6   6   9        145.08        139.99         4.72 o                         
   7   6   9          2.93          1.20         3.08 o                         
   8   6   9         24.28         23.33         3.15 o                         
   9   6   9          0.01         -2.20         2.20 o                         
  10   6   9          5.00          8.69         2.93 o                         
 -12   7   9          3.49          2.19         2.94 o                         
 -11   7   9         14.98         16.38         3.20 o                         
 -10   7   9          3.34          3.53         1.81 o                         
  -9   7   9         55.63         56.26         2.57 o                         
  -8   7   9         13.50         17.08         1.48 o                         
  -7   7   9          2.13          4.77         1.13 o                         
  -6   7   9          0.70          0.71         0.92 o                         
  -5   7   9         58.88         63.16         1.96 o                         
  -4   7   9         53.52         54.30         1.88 o                         
  -3   7   9         35.36         36.74         1.42 o                         
  -2   7   9         15.51         16.76         1.12 o                         
  -1   7   9         86.14         90.10         1.84 o                         
   0   7   9        115.54        119.94         3.34 o                         
   1   7   9        240.71        238.14         4.24 o                         
   2   7   9         20.18         24.80         1.66 o                         
   3   7   9         16.06         10.77         1.31 o                         
   4   7   9          7.56          6.11         1.28 o                         
   5   7   9         49.55         47.24         3.82 o                         
   6   7   9          0.00          1.79         1.88 o                         
   7   7   9          6.06          4.79         2.19 o                         
   8   7   9          6.28          3.00         2.70 o                         
   9   7   9          6.38          4.43         2.88 o                         
 -11   8   9         15.16          7.59         2.44 o                         
 -10   8   9          2.32          3.86         2.21 o                         
  -9   8   9          0.77         -0.20         1.45 o                         
  -8   8   9          0.11         -1.07         1.16 o                         
  -7   8   9          0.23         -1.10         1.10 o                         
  -6   8   9         10.80         11.03         1.35 o                         
  -5   8   9          3.97          1.90         1.12 o                         
  -4   8   9          0.50          0.55         0.94 o                         
  -3   8   9          0.24         -0.02         0.83 o                         
  -2   8   9          0.16          0.76         0.86 o                         
  -1   8   9         65.59         68.57         1.98 o                         
   0   8   9         16.90         16.90         1.45 o                         
   1   8   9         17.27         22.02         1.61 o                         
   2   8   9          2.94          6.53         1.23 o                         
   3   8   9          6.87          3.38         1.39 o                         
   4   8   9          8.49          8.76         2.06 o                         
   5   8   9          0.26         -1.51         1.72 o                         
   6   8   9          0.00         -1.91         1.91 o                         
   7   8   9          0.13         -0.37         2.15 o                         
   8   8   9          0.72         -2.75         2.75 o                         
  -9   9   9          6.30          3.36         1.85 o                         
  -8   9   9          1.12         -1.65         1.65 o                         
  -7   9   9         21.21         19.83         1.76 o                         
  -6   9   9          2.29          0.68         1.64 o                         
  -5   9   9          3.10          1.02         1.15 o                         
  -4   9   9          4.21          3.62         1.21 o                         
  -3   9   9         23.47         22.07         1.31 o                         
  -2   9   9          4.64          3.72         0.97 o                         
  -1   9   9          0.08         -0.39         0.84 o                         
   0   9   9         10.76          8.98         1.17 o                         
   1   9   9          0.34          0.05         1.02 o                         
   2   9   9         12.91         18.00         2.16 o                         
   3   9   9          0.13          0.16         1.81 o                         
   4   9   9          1.88          4.08         2.05 o                         
   5   9   9          1.19         -0.15         2.11 o                         
   6   9   9          0.36          0.17         2.08 o                         
  -7  10   9          1.50         -1.37         1.37 o                         
  -6  10   9          1.14         -0.45         1.64 o                         
  -5  10   9          7.58          7.67         1.48 o                         
  -4  10   9          7.52         10.27         1.45 o                         
  -3  10   9          7.03          4.86         1.42 o                         
  -2  10   9          1.45          1.33         1.11 o                         
  -1  10   9          0.29          0.61         0.98 o                         
   0  10   9          5.34          3.74         1.50 o                         
   1  10   9          5.10          3.58         1.94 o                         
   2  10   9          6.40          9.52         2.03 o                         
   3  10   9          6.79          8.76         1.97 o                         
   4  10   9          0.02         -1.49         1.89 o                         
  -4  11   9         10.97         12.70         2.13 o                         
  -3  11   9          5.69          8.95         1.79 o                         
  -2  11   9          3.10          5.25         1.44 o                         
  -1  11   9          0.02         -0.53         1.26 o                         
   0  11   9          0.79          0.40         1.69 o                         
   1  11   9          2.20          5.63         1.98 o                         
 -14   0  10        142.78        185.12         4.93 o                         
 -12   0  10          9.17         17.74         1.85 o                         
 -10   0  10         48.17         46.75         3.93 o                         
  -8   0  10        279.89        250.53         5.32 o                         
  -6   0  10       2551.39       2506.76        42.58 o                         
  -4   0  10        525.84        531.70         6.95 o                         
  -2   0  10        120.13        113.45         3.35 o                         
   0   0  10        130.11        145.92         3.91 o                         
   2   0  10         10.45         11.84         1.56 o                         
   4   0  10        101.34         93.48         3.18 o                         
   6   0  10        173.57        176.32         7.17 o                         
   8   0  10        204.78        222.65         5.51 o                         
  10   0  10         14.21         17.17         2.02 o                         
  12   0  10         10.81         14.36         2.52 o                         
 -15   1  10         21.49         32.25         2.88 o                         
 -14   1  10          0.14          0.46         1.17 o                         
 -13   1  10         15.47         12.85         1.81 o                         
 -12   1  10          1.15          1.63         1.06 o                         
 -11   1  10          4.24          4.19         1.03 o                         
 -10   1  10          2.26          1.28         1.01 o                         
  -9   1  10         57.65         59.66         2.06 o                         
  -8   1  10         10.98         10.33         1.13 o                         
  -7   1  10        147.13        141.18         2.76 o                         
  -6   1  10          1.47          2.96         0.63 o                         
  -5   1  10        269.94        238.99         3.05 o                         
  -4   1  10        537.24        532.48         5.87 o                         
  -3   1  10        199.09        192.92         2.25 o                         
  -2   1  10          5.25          8.71         0.78 o                         
  -1   1  10          6.95          4.20         0.77 o                         
   0   1  10         58.92         50.12         1.40 o                         
   1   1  10         27.48         30.16         1.07 o                         
   2   1  10          8.88          6.01         0.69 o                         
   3   1  10         34.67         34.51         1.38 o                         
   4   1  10         17.90         15.79         1.05 o                         
   5   1  10        125.02        130.09         2.70 o                         
   6   1  10         26.04         27.59         1.52 o                         
   7   1  10        100.01         99.86         2.59 o                         
   8   1  10         16.62         19.63         1.65 o                         
   9   1  10         10.59         11.05         1.48 o                         
  10   1  10          6.23          4.64         1.44 o                         
  11   1  10         11.85         18.61         1.85 o                         
 -15   2  10         15.28         21.52         2.45 o                         
 -14   2  10          0.27          0.60         2.01 o                         
 -13   2  10          9.18          9.49         1.38 o                         
 -12   2  10          2.34          2.24         1.24 o                         
 -11   2  10         84.55         75.16         2.33 o                         
 -10   2  10        333.70        337.22         5.35 o                         
  -9   2  10        308.10        298.02         4.77 o                         
  -8   2  10         44.02         40.03         1.67 o                         
  -7   2  10         93.91         99.99         2.30 o                         
  -6   2  10        164.92        162.93         2.38 o                         
  -5   2  10          7.49          6.69         0.68 o                         
  -4   2  10        124.05        124.94         1.76 o                         
  -3   2  10        384.42        377.64         3.95 o                         
  -2   2  10         34.53         38.38         1.05 o                         
  -1   2  10         54.27         56.97         1.29 o                         
   0   2  10         54.21         50.32         1.11 o                         
   1   2  10          4.66          5.67         0.66 o                         
   2   2  10         47.95         43.84         1.95 o                         
   3   2  10          0.04         -0.80         0.80 o                         
   4   2  10        216.62        213.96         3.91 o                         
   5   2  10         14.51         16.08         1.44 o                         
   6   2  10          3.61          3.95         1.26 o                         
   7   2  10         11.62          9.29         1.31 o                         
   8   2  10         51.61         54.38         2.29 o                         
   9   2  10         10.58         11.99         1.48 o                         
  10   2  10          2.50          4.02         1.35 o                         
  11   2  10         16.94         20.18         1.89 o                         
 -14   3  10          1.96          1.96         1.66 o                         
 -13   3  10          0.02         -1.07         1.44 o                         
 -12   3  10          0.76          1.33         1.26 o                         
 -11   3  10         32.80         38.78         1.99 o                         
 -10   3  10        171.31        167.23         3.52 o                         
  -9   3  10         19.90         19.98         1.41 o                         
  -8   3  10         22.14         19.87         1.33 o                         
  -7   3  10        102.27        101.02         2.15 o                         
  -6   3  10         33.12         28.21         1.16 o                         
  -5   3  10         35.45         33.64         1.29 o                         
  -4   3  10        187.35        198.88         2.41 o                         
  -3   3  10         32.34         36.59         0.92 o                         
  -2   3  10        182.82        166.39         2.39 o                         
  -1   3  10          2.15          3.35         0.54 o                         
   0   3  10        125.74        118.26         1.90 o                         
   1   3  10        103.18         96.85         2.09 o                         
   2   3  10          4.10          2.79         0.86 o                         
   3   3  10         15.35         14.95         1.20 o                         
   4   3  10         10.56          9.73         1.19 o                         
   5   3  10         85.72         87.03         2.70 o                         
   6   3  10          0.19          0.58         1.14 o                         
   7   3  10          1.04          1.12         1.18 o                         
   8   3  10          1.27          0.08         1.23 o                         
   9   3  10          0.14          0.42         1.34 o                         
  10   3  10         11.45         10.11         1.72 o                         
  11   3  10          0.75          0.10         1.92 o                         
 -14   4  10          9.09          9.04         2.14 o                         
 -13   4  10          6.73          4.63         1.67 o                         
 -12   4  10          0.68         -0.28         1.41 o                         
 -11   4  10         11.22         14.31         1.53 o                         
 -10   4  10          0.11         -0.51         1.11 o                         
  -9   4  10          0.84          0.46         1.04 o                         
  -8   4  10        119.73        112.21         2.74 o                         
  -7   4  10         41.37         30.31         1.17 o                         
  -6   4  10        170.68        152.10         3.23 o                         
  -5   4  10          5.37          7.24         0.68 o                         
  -4   4  10         99.85        102.78         1.74 o                         
  -3   4  10         20.19         20.13         0.79 o                         
  -2   4  10        170.28        173.31         2.32 o                         
  -1   4  10        201.82        191.62         2.94 o                         
   0   4  10        303.13        285.50         3.67 o                         
   1   4  10         45.42         40.42         1.25 o                         
   2   4  10         31.17         23.89         1.27 o                         
   3   4  10         56.40         46.48         1.90 o                         
   4   4  10          6.44          3.13         1.11 o                         
   5   4  10         46.73         42.50         2.08 o                         
   6   4  10         56.40         56.85         2.39 o                         
   7   4  10          1.47         -0.01         1.21 o                         
   8   4  10          1.85          4.69         2.03 o                         
   9   4  10          0.01         -1.48         1.69 o                         
  10   4  10          4.28          3.14         1.81 o                         
  11   4  10          3.41          4.50         2.27 o                         
 -13   5  10          6.20         13.27         2.35 o                         
 -12   5  10          0.14         -0.18         1.74 o                         
 -11   5  10         18.91         23.35         1.95 o                         
 -10   5  10         30.61         25.34         1.95 o                         
  -9   5  10         55.27         54.95         2.10 o                         
  -8   5  10         38.31         38.57         1.59 o                         
  -7   5  10         13.29         17.19         1.04 o                         
  -6   5  10          0.00         -0.78         0.78 o                         
  -5   5  10          2.99          2.50         0.81 o                         
  -4   5  10          0.11          0.10         0.77 o                         
  -3   5  10         28.51         25.26         1.22 o                         
  -2   5  10          5.48          3.59         0.84 o                         
  -1   5  10         46.65         46.42         1.98 o                         
   0   5  10         38.05         37.13         1.66 o                         
   1   5  10         57.02         65.39         2.90 o                         
   2   5  10         79.67         75.62         4.35 o                         
   3   5  10          0.01          0.13         1.33 o                         
   4   5  10          6.83          6.82         1.27 o                         
   5   5  10        126.20        123.96         3.50 o                         
   6   5  10         30.03         27.09         2.21 o                         
   7   5  10          2.24          2.56         1.52 o                         
   8   5  10          8.06          6.08         2.99 o                         
   9   5  10          7.31          8.48         2.82 o                         
  10   5  10         16.16         16.54         3.15 o                         
 -13   6  10         19.62         29.84         3.09 o                         
 -12   6  10         24.62         25.20         2.59 o                         
 -11   6  10          4.17          1.85         1.51 o                         
 -10   6  10          2.59          0.29         1.41 o                         
  -9   6  10         14.35         15.18         2.10 o                         
  -8   6  10         16.85         21.08         1.33 o                         
  -7   6  10          0.01         -0.45         0.77 o                         
  -6   6  10         29.76         24.56         1.55 o                         
  -5   6  10         97.81         89.73         2.09 o                         
  -4   6  10          3.43          2.29         0.80 o                         
  -3   6  10          5.06          3.60         0.78 o                         
  -2   6  10          0.22         -0.61         0.91 o                         
  -1   6  10         15.82         21.53         1.24 o                         
   0   6  10          7.64          8.90         1.21 o                         
   1   6  10        185.86        186.88         3.62 o                         
   2   6  10        260.81        247.88         5.09 o                         
   3   6  10          0.07         -0.40         1.26 o                         
   4   6  10          3.28          3.03         1.45 o                         
   5   6  10          0.41         -1.38         1.38 o                         
   6   6  10         33.48         37.07         2.54 o                         
   7   6  10          5.08          0.16         2.39 o                         
   8   6  10          0.00         -0.55         2.35 o                         
   9   6  10          0.46          0.84         2.56 o                         
 -12   7  10          3.05          4.24         2.75 o                         
 -11   7  10          1.51         -1.70         1.70 o                         
 -10   7  10          0.07         -1.07         1.59 o                         
  -9   7  10         10.40         11.41         1.65 o                         
  -8   7  10          0.08          1.11         1.35 o                         
  -7   7  10          0.20         -0.97         0.97 o                         
  -6   7  10          2.78          2.81         1.00 o                         
  -5   7  10          0.03         -0.99         0.99 o                         
  -4   7  10         31.58         26.00         1.59 o                         
  -3   7  10         27.73         30.06         1.41 o                         
  -2   7  10          4.66          6.15         1.02 o                         
  -1   7  10         96.42         90.12         2.23 o                         
   0   7  10         16.13         15.41         1.43 o                         
   1   7  10         93.77         84.07         2.80 o                         
   2   7  10          0.35          0.52         1.46 o                         
   3   7  10         12.04          8.30         1.92 o                         
   4   7  10         87.39         75.11         3.00 o                         
   5   7  10          1.50         -0.19         1.87 o                         
   6   7  10         34.15         40.65         3.74 o                         
   7   7  10          0.25         -1.39         2.04 o                         
   8   7  10          0.52          0.74         3.04 o                         
 -10   8  10         44.57         48.67         3.81 o                         
  -9   8  10          2.90          2.02         1.52 o                         
  -8   8  10          3.31          2.23         1.49 o                         
  -7   8  10         17.98         17.35         1.58 o                         
  -6   8  10          1.72         -0.13         1.08 o                         
  -5   8  10          2.87          1.61         0.99 o                         
  -4   8  10         31.71         34.07         1.65 o                         
  -3   8  10          4.12          1.45         0.89 o                         
  -2   8  10          3.40          3.36         0.93 o                         
  -1   8  10         78.19         65.88         2.40 o                         
   0   8  10         48.65         35.54         1.67 o                         
   1   8  10         22.77         22.71         1.88 o                         
   2   8  10         20.96         16.59         1.55 o                         
   3   8  10         17.17         15.92         1.83 o                         
   4   8  10         10.86          8.70         2.14 o                         
   5   8  10         12.39         12.42         2.27 o                         
   6   8  10         15.70         28.97         3.67 o                         
   7   8  10          8.60         10.70         2.49 o                         
  -9   9  10          1.52          0.96         2.03 o                         
  -8   9  10          3.05          2.20         1.58 o                         
  -7   9  10          0.30          0.74         1.45 o                         
  -6   9  10          5.17          4.61         1.32 o                         
  -5   9  10         13.35         15.01         1.49 o                         
  -4   9  10         17.50         18.72         1.59 o                         
  -3   9  10          2.80          5.42         1.03 o                         
  -2   9  10          0.97          1.15         0.93 o                         
  -1   9  10         11.54         14.31         1.22 o                         
   0   9  10         11.82          9.03         1.22 o                         
   1   9  10         81.64         87.08         2.66 o                         
   2   9  10         30.04         28.03         2.49 o                         
   3   9  10          0.72          1.50         1.84 o                         
   4   9  10          9.14         10.39         2.36 o                         
   5   9  10          0.27          1.13         2.17 o                         
   6   9  10          1.60          1.95         2.32 o                         
  -6  10  10         21.42         24.81         2.28 o                         
  -5  10  10          1.09          1.99         1.30 o                         
  -4  10  10          0.00         -0.06         1.21 o                         
  -3  10  10          6.60         10.95         1.51 o                         
  -2  10  10          1.33          0.54         1.08 o                         
  -1  10  10          4.49          4.80         1.21 o                         
   0  10  10          2.17          3.37         1.47 o                         
   1  10  10         33.60         32.58         2.68 o                         
   2  10  10          8.25          3.81         1.98 o                         
   3  10  10          1.09          4.97         2.12 o                         
 -13   0  11         58.68         55.36         2.86 o                         
 -11   0  11          3.01          4.25         2.18 o                         
  -9   0  11        296.10        298.10         7.21 o                         
  -7   0  11         54.56         45.48         2.80 o                         
  -5   0  11          0.75          1.06         0.69 o                         
  -3   0  11         75.66         77.99         3.36 o                         
  -1   0  11          0.02          1.24         1.09 o                         
   1   0  11        549.78        549.84        13.46 o                         
   3   0  11          0.09         -0.75         0.98 o                         
   5   0  11         51.19         50.11         2.76 o                         
   7   0  11         23.70         29.54         2.48 o                         
   9   0  11          1.50          2.31         1.85 o                         
  11   0  11         20.72         25.77         2.87 o                         
 -14   1  11         63.17         77.75         3.45 o                         
 -13   1  11          9.78          9.24         2.08 o                         
 -12   1  11          8.40          8.83         1.28 o                         
 -11   1  11         21.26         23.25         1.80 o                         
 -10   1  11          2.14          2.09         1.08 o                         
  -9   1  11          8.26          4.78         1.11 o                         
  -8   1  11        234.25        262.22         4.32 o                         
  -7   1  11         27.34         28.60         1.41 o                         
  -6   1  11          5.35          5.11         0.65 o                         
  -5   1  11        187.59        186.46         3.13 o                         
  -4   1  11        111.97        117.56         1.89 o                         
  -3   1  11         10.85          8.95         0.78 o                         
  -2   1  11        274.45        274.87         4.00 o                         
  -1   1  11        158.67        172.14         3.17 o                         
   0   1  11        167.07        176.84         2.83 o                         
   1   1  11         31.98         28.72         1.34 o                         
   2   1  11          4.07          3.33         0.68 o                         
   3   1  11         64.75         64.98         1.88 o                         
   4   1  11         12.36         11.89         1.22 o                         
   5   1  11        267.70        277.57         4.70 o                         
   6   1  11         65.51         67.36         2.19 o                         
   7   1  11         12.99         14.62         1.37 o                         
   8   1  11         28.17         30.89         1.75 o                         
   9   1  11          2.50          1.07         1.18 o                         
  10   1  11          0.44         -0.98         1.54 o                         
  11   1  11          5.62          7.93         1.57 o                         
 -14   2  11          6.44          7.34         2.13 o                         
 -13   2  11          8.97         10.58         1.41 o                         
 -12   2  11          0.49         -1.16         1.16 o                         
 -11   2  11         47.70         44.79         2.04 o                         
 -10   2  11         24.93         25.71         1.62 o                         
  -9   2  11        161.73        156.08         4.89 o                         
  -8   2  11        231.20        233.79         3.96 o                         
  -7   2  11        212.83        224.26         3.76 o                         
  -6   2  11         18.91         22.66         1.16 o                         
  -5   2  11        107.47        100.88         2.12 o                         
  -4   2  11         57.37         58.90         1.65 o                         
  -3   2  11        135.54        141.20         2.21 o                         
  -2   2  11        117.10        125.82         2.16 o                         
  -1   2  11        178.66        163.46         2.72 o                         
   0   2  11          6.79          8.45         0.67 o                         
   1   2  11         47.23         39.01         1.29 o                         
   2   2  11         75.03         72.33         1.86 o                         
   3   2  11         70.68         62.85         2.05 o                         
   4   2  11        118.40        124.07         2.91 o                         
   5   2  11         12.37         10.69         1.28 o                         
   6   2  11          9.65          7.95         1.28 o                         
   7   2  11         51.77         51.67         2.26 o                         
   8   2  11          4.68          8.14         1.51 o                         
   9   2  11         12.05         16.69         1.85 o                         
  10   2  11         11.62         11.51         1.81 o                         
  11   2  11         26.36         27.67         2.31 o                         
 -14   3  11          3.08          3.29         1.70 o                         
 -13   3  11          3.05          3.98         1.60 o                         
 -12   3  11          0.00          0.22         1.20 o                         
 -11   3  11         19.74         24.07         1.82 o                         
 -10   3  11         49.85         49.87         2.10 o                         
  -9   3  11          2.43          4.74         1.13 o                         
  -8   3  11         14.13         13.08         1.24 o                         
  -7   3  11         16.49         16.26         1.01 o                         
  -6   3  11          0.33         -0.47         0.65 o                         
  -5   3  11          1.59          0.86         0.66 o                         
  -4   3  11        208.06        198.00         2.87 o                         
  -3   3  11         47.36         45.86         1.15 o                         
  -2   3  11         94.96        100.19         1.81 o                         
  -1   3  11         71.50         75.71         1.37 o                         
   0   3  11        153.28        169.66         2.38 o                         
   1   3  11          8.73          6.41         0.71 o                         
   2   3  11         44.31         43.53         1.72 o                         
   3   3  11         62.33         67.11         2.56 o                         
   4   3  11         57.35         58.20         3.78 o                         
   5   3  11          7.69          9.11         1.25 o                         
   6   3  11         12.84         10.78         1.44 o                         
   7   3  11          4.13          3.34         1.35 o                         
   8   3  11          9.54          6.10         1.48 o                         
   9   3  11         40.32         46.03         2.54 o                         
  10   3  11          4.37          4.63         2.33 o                         
 -13   4  11         18.08         24.70         2.23 o                         
 -12   4  11          2.01         -0.64         1.44 o                         
 -11   4  11         18.61         13.40         1.48 o                         
 -10   4  11         38.90         47.63         2.12 o                         
  -9   4  11         16.93         14.71         1.46 o                         
  -8   4  11         92.17         72.72         2.43 o                         
  -7   4  11         22.18         13.95         1.13 o                         
  -6   4  11        196.03        170.17         2.87 o                         
  -5   4  11        156.23        149.19         2.60 o                         
  -4   4  11          2.51          1.07         0.82 o                         
  -3   4  11        306.62        306.44         3.96 o                         
  -2   4  11        182.83        181.36         2.44 o                         
  -1   4  11        346.95        348.25         4.28 o                         
   0   4  11        421.17        399.97         5.28 o                         
   1   4  11        170.60        158.59         2.77 o                         
   2   4  11         73.25         66.38         2.05 o                         
   3   4  11          1.32          0.67         0.96 o                         
   4   4  11         31.85         28.18         1.79 o                         
   5   4  11          2.03          2.23         1.21 o                         
   6   4  11         89.96         84.53         2.85 o                         
   7   4  11          0.22          1.57         1.25 o                         
   8   4  11         12.06          8.61         1.63 o                         
   9   4  11          0.13         -2.21         2.21 o                         
  10   4  11          4.01          5.91         2.63 o                         
 -13   5  11          6.09          1.42         1.64 o                         
 -12   5  11          1.45          0.41         2.11 o                         
 -11   5  11          5.20          5.44         1.54 o                         
 -10   5  11          2.94         -0.11         1.44 o                         
  -9   5  11          3.23          4.72         1.20 o                         
  -8   5  11          4.55          3.54         1.01 o                         
  -7   5  11          5.35          6.32         1.05 o                         
  -6   5  11          8.56          9.08         1.08 o                         
  -5   5  11          0.04          0.62         0.87 o                         
  -4   5  11        159.46        171.58         2.97 o                         
  -3   5  11         13.30         13.23         1.01 o                         
  -2   5  11          6.73          5.77         0.81 o                         
  -1   5  11         67.70         75.81         1.95 o                         
   0   5  11         44.63         42.05         1.82 o                         
   1   5  11         39.49         44.48         2.38 o                         
   2   5  11          3.62          9.29         1.44 o                         
   3   5  11          0.17          0.24         1.41 o                         
   4   5  11          0.16         -0.14         1.79 o                         
   5   5  11          1.80         -0.48         1.50 o                         
   6   5  11         30.91         24.80         2.22 o                         
   7   5  11          9.37         11.66         1.98 o                         
   8   5  11          8.37          2.88         2.40 o                         
   9   5  11          0.01         -2.28         2.28 o                         
 -12   6  11          1.21         -0.27         1.84 o                         
 -11   6  11          5.72          4.23         1.85 o                         
 -10   6  11         40.46         38.28         2.30 o                         
  -9   6  11         40.19         40.84         2.22 o                         
  -8   6  11          2.17          3.91         1.04 o                         
  -7   6  11          0.26          0.59         0.89 o                         
  -6   6  11         34.33         33.74         1.40 o                         
  -5   6  11          0.19         -0.44         0.83 o                         
  -4   6  11          1.52         -0.25         0.80 o                         
  -3   6  11          0.01         -0.78         0.78 o                         
  -2   6  11         26.21         23.06         1.20 o                         
  -1   6  11         10.37         10.71         0.99 o                         
   0   6  11         38.53         41.10         1.89 o                         
   1   6  11          0.11          0.36         1.09 o                         
   2   6  11         21.99         25.28         1.73 o                         
   3   6  11          1.73          1.81         1.36 o                         
   4   6  11          2.29          4.24         1.79 o                         
   5   6  11          7.54          5.24         1.66 o                         
   6   6  11          4.94          5.67         2.38 o                         
   7   6  11         35.95         46.24         3.79 o                         
   8   6  11          0.08         -1.76         2.43 o                         
 -11   7  11         16.95         16.62         2.28 o                         
 -10   7  11          0.45         -1.60         1.60 o                         
  -9   7  11         11.22         15.42         1.99 o                         
  -8   7  11          1.24          0.42         1.33 o                         
  -7   7  11          1.27          0.96         1.29 o                         
  -6   7  11          1.86          1.53         0.96 o                         
  -5   7  11          2.25          1.57         0.95 o                         
  -4   7  11          0.32         -0.35         0.91 o                         
  -3   7  11        127.83        124.81         2.76 o                         
  -2   7  11          9.95         10.25         1.05 o                         
  -1   7  11         12.86         13.05         1.15 o                         
   0   7  11          1.21          1.20         1.40 o                         
   1   7  11         12.58         15.88         1.51 o                         
   2   7  11          0.05          2.09         1.41 o                         
   3   7  11         34.06         33.57         2.27 o                         
   4   7  11         61.17         53.44         3.14 o                         
   5   7  11         19.91         15.42         2.42 o                         
   6   7  11          1.20          0.44         1.96 o                         
   7   7  11         12.17         18.80         2.81 o                         
 -10   8  11          3.35          3.99         2.53 o                         
  -9   8  11         20.95         22.28         2.38 o                         
  -8   8  11         16.56         19.52         2.00 o                         
  -7   8  11          1.21          2.05         1.45 o                         
  -6   8  11          0.10         -0.51         1.28 o                         
  -5   8  11          0.07         -0.96         0.96 o                         
  -4   8  11          2.83          1.22         1.22 o                         
  -3   8  11          0.22         -1.00         1.00 o                         
  -2   8  11          1.62          2.04         0.98 o                         
  -1   8  11         80.28         74.75         2.34 o                         
   0   8  11         49.89         49.05         1.92 o                         
   1   8  11          5.54          6.80         1.28 o                         
   2   8  11         44.95         44.37         2.11 o                         
   3   8  11          3.82          2.80         1.94 o                         
   4   8  11         11.22          6.76         2.56 o                         
   5   8  11         20.30         20.45         2.69 o                         
   6   8  11         25.04         20.24         2.79 o                         
  -8   9  11          0.24         -1.69         1.69 o                         
  -7   9  11          4.05          2.94         1.69 o                         
  -6   9  11          0.27         -1.27         1.27 o                         
  -5   9  11          0.71         -0.37         1.21 o                         
  -4   9  11          0.82         -0.27         1.19 o                         
  -3   9  11          4.71          5.25         1.16 o                         
  -2   9  11          1.28         -0.28         0.97 o                         
  -1   9  11          0.19          0.53         1.03 o                         
   0   9  11         36.71         34.83         1.79 o                         
   1   9  11         32.44         28.75         1.72 o                         
   2   9  11         55.42         54.32         3.11 o                         
   3   9  11          3.08          1.20         1.84 o                         
   4   9  11          5.25          7.45         2.31 o                         
  -5  10  11         18.49         23.26         2.33 o                         
  -4  10  11          4.72          2.54         1.39 o                         
  -3  10  11          0.54          0.47         1.21 o                         
  -2  10  11         10.45         10.23         1.36 o                         
  -1  10  11          8.91         11.29         1.37 o                         
   0  10  11          8.22          9.28         1.60 o                         
   1  10  11          3.29          1.20         1.59 o                         
   2  10  11         66.19         78.72         3.42 o                         
 -14   0  12          4.22          6.19         2.76 o                         
 -12   0  12         19.13         20.82         2.19 o                         
 -10   0  12          4.92          2.05         1.86 o                         
  -8   0  12        365.00        372.89        11.42 o                         
  -6   0  12        207.01        207.67         5.64 o                         
  -4   0  12          6.75          6.25         0.78 o                         
  -2   0  12        141.31        146.76         4.22 o                         
   0   0  12        122.79        110.57         3.60 o                         
   2   0  12         27.87         28.75         1.85 o                         
   4   0  12        189.25        191.92         5.04 o                         
   6   0  12         98.70         90.62         3.73 o                         
   8   0  12         20.89         20.93         2.34 o                         
  10   0  12          1.63          0.97         1.98 o                         
 -14   1  12          0.20          1.90         1.34 o                         
 -13   1  12         41.59         43.04         2.14 o                         
 -12   1  12         21.21         19.14         1.55 o                         
 -11   1  12         15.36         14.05         1.52 o                         
 -10   1  12          0.01         -0.69         1.15 o                         
  -9   1  12         15.97         18.57         1.41 o                         
  -8   1  12         62.47         58.87         2.00 o                         
  -7   1  12        317.71        305.17         4.72 o                         
  -6   1  12         14.08         19.55         1.52 o                         
  -5   1  12         42.21         38.85         1.26 o                         
  -4   1  12         16.08         15.97         1.17 o                         
  -3   1  12        220.08        230.76         3.44 o                         
  -2   1  12          7.32          6.59         0.97 o                         
  -1   1  12         15.37         13.81         1.17 o                         
   0   1  12          1.21          0.04         0.87 o                         
   1   1  12        214.25        214.39         3.96 o                         
   2   1  12          1.35         -0.25         0.90 o                         
   3   1  12          5.88          6.95         1.16 o                         
   4   1  12          1.08         -1.16         1.16 o                         
   5   1  12         18.28         15.93         1.35 o                         
   6   1  12         19.85         23.76         1.60 o                         
   7   1  12         34.03         33.05         1.86 o                         
   8   1  12          6.39          4.65         1.29 o                         
   9   1  12          2.92          3.26         1.34 o                         
  10   1  12         11.75         11.02         2.09 o                         
 -14   2  12         22.22         27.75         2.63 o                         
 -13   2  12         10.96         17.65         1.85 o                         
 -12   2  12         11.33         18.37         1.57 o                         
 -11   2  12          4.13          2.07         1.20 o                         
 -10   2  12         50.82         52.47         2.12 o                         
  -9   2  12          5.87          6.38         1.14 o                         
  -8   2  12         26.00         22.21         1.39 o                         
  -7   2  12        570.31        552.58         7.49 o                         
  -6   2  12        308.28        303.63         4.65 o                         
  -5   2  12          0.00         -0.70         0.70 o                         
  -4   2  12        155.83        159.42         2.91 o                         
  -3   2  12         31.61         30.48         0.96 o                         
  -2   2  12        215.06        189.30         2.90 o                         
  -1   2  12        152.41        158.21         3.72 o                         
   0   2  12         63.54         60.25         2.08 o                         
   1   2  12         14.39         13.80         1.06 o                         
   2   2  12         24.56         22.42         1.45 o                         
   3   2  12         65.00         63.20         2.25 o                         
   4   2  12          0.28         -1.02         1.02 o                         
   5   2  12         38.10         41.33         1.97 o                         
   6   2  12        130.51        137.21         4.84 o                         
   7   2  12        134.09        127.65         3.35 o                         
   8   2  12        136.38        152.51         3.84 o                         
   9   2  12         45.34         48.33         2.45 o                         
  10   2  12          0.51          3.31         1.43 o                         
 -13   3  12          5.52          6.91         1.86 o                         
 -12   3  12         13.69         15.43         1.61 o                         
 -11   3  12          0.00         -1.08         1.08 o                         
 -10   3  12          3.51          3.35         1.18 o                         
  -9   3  12          0.06         -0.76         0.99 o                         
  -8   3  12          2.03         -0.08         0.96 o                         
  -7   3  12         13.88         16.08         1.29 o                         
  -6   3  12          4.56          4.99         0.76 o                         
  -5   3  12          6.01          2.95         0.66 o                         
  -4   3  12         19.27         17.47         0.85 o                         
  -3   3  12         68.93         66.86         1.62 o                         
  -2   3  12         87.39         77.73         1.91 o                         
  -1   3  12          8.26          6.87         1.20 o                         
   0   3  12          3.52          4.03         0.81 o                         
   1   3  12        105.85        109.81         2.40 o                         
   2   3  12         18.11         14.62         1.32 o                         
   3   3  12          4.98          3.32         1.08 o                         
   4   3  12        134.81        143.27         3.27 o                         
   5   3  12         17.28         14.86         1.47 o                         
   6   3  12          0.02         -1.17         1.17 o                         
   7   3  12         35.38         34.72         2.04 o                         
   8   3  12          2.45          5.30         1.40 o                         
   9   3  12         46.28         48.03         2.44 o                         
  10   3  12          8.26         10.99         2.40 o                         
 -13   4  12         15.92         20.99         2.47 o                         
 -12   4  12         13.33         18.49         2.09 o                         
 -11   4  12         26.65         19.18         1.69 o                         
 -10   4  12         33.73         33.92         1.89 o                         
  -9   4  12          2.29          0.52         1.26 o                         
  -8   4  12         94.59         96.98         2.77 o                         
  -7   4  12         18.71         16.13         1.27 o                         
  -6   4  12        141.41        129.34         2.72 o                         
  -5   4  12        278.43        259.03         3.78 o                         
  -4   4  12        112.81        101.53         2.01 o                         
  -3   4  12        146.94        133.89         2.12 o                         
  -2   4  12         31.01         28.01         1.03 o                         
  -1   4  12          6.44          5.65         1.12 o                         
   0   4  12         49.86         45.60         1.61 o                         
   1   4  12        621.16        609.58         7.97 o                         
   2   4  12        199.81        180.78         3.87 o                         
   3   4  12        120.42        111.63         2.87 o                         
   4   4  12          0.62         -0.14         1.16 o                         
   5   4  12          0.48         -1.14         1.24 o                         
   6   4  12          2.56          1.65         1.38 o                         
   7   4  12         20.40         22.39         2.27 o                         
   8   4  12          2.48          3.30         1.80 o                         
   9   4  12         35.75         26.29         3.34 o                         
 -12   5  12          1.41          4.51         1.93 o                         
 -11   5  12          6.49          4.78         1.72 o                         
 -10   5  12         15.61         13.60         1.70 o                         
  -9   5  12         58.08         59.12         2.45 o                         
  -8   5  12         31.52         34.04         1.76 o                         
  -7   5  12         53.92         49.24         2.07 o                         
  -6   5  12         12.65         15.82         1.58 o                         
  -5   5  12          0.75         -0.04         0.85 o                         
  -4   5  12          7.25          6.04         0.93 o                         
  -3   5  12          4.51          3.28         0.78 o                         
  -2   5  12         16.07         18.35         1.08 o                         
  -1   5  12          9.64         12.56         1.11 o                         
   0   5  12          0.80          0.91         1.03 o                         
   1   5  12          0.68          0.51         1.12 o                         
   2   5  12          5.72          8.99         1.54 o                         
   3   5  12          8.53          5.38         1.46 o                         
   4   5  12          0.34         -1.30         1.30 o                         
   5   5  12          0.92         -1.54         1.54 o                         
   6   5  12         12.81         16.92         2.14 o                         
   7   5  12         16.35         16.25         2.67 o                         
   8   5  12          4.60          6.17         3.10 o                         
 -12   6  12          0.07         -2.19         2.19 o                         
 -11   6  12          0.08          2.45         2.13 o                         
 -10   6  12          2.77          1.04         1.94 o                         
  -9   6  12          0.81          2.91         1.63 o                         
  -8   6  12          0.11          0.39         1.10 o                         
  -7   6  12          1.91         -0.39         0.97 o                         
  -6   6  12         28.15         32.91         1.53 o                         
  -5   6  12         12.37         13.17         1.18 o                         
  -4   6  12         41.24         47.15         1.72 o                         
  -3   6  12         14.53         12.96         1.01 o                         
  -2   6  12         22.76         22.69         1.21 o                         
  -1   6  12          0.21          0.30         0.80 o                         
   0   6  12         36.28         33.96         1.80 o                         
   1   6  12          0.03          0.40         1.08 o                         
   2   6  12          0.17         -0.14         1.24 o                         
   3   6  12          1.34          1.66         1.33 o                         
   4   6  12          0.39          1.79         1.72 o                         
   5   6  12          6.04          2.27         1.69 o                         
   6   6  12         12.33         13.69         2.85 o                         
   7   6  12          0.30         -1.50         3.26 o                         
   8   6  12          0.04         -0.55         2.47 o                         
 -10   7  12          0.68         -0.27         2.08 o                         
  -9   7  12          2.08          0.53         1.98 o                         
  -8   7  12          0.56          0.20         1.95 o                         
  -7   7  12         20.23         23.89         2.06 o                         
  -6   7  12          1.59          1.55         1.25 o                         
  -5   7  12          6.30          8.50         1.24 o                         
  -4   7  12          0.12         -0.29         1.02 o                         
  -3   7  12         30.00         32.75         1.54 o                         
  -2   7  12         39.20         36.97         1.69 o                         
  -1   7  12         16.53         17.76         1.31 o                         
   0   7  12          3.16          3.18         1.42 o                         
   1   7  12          1.94          0.61         1.19 o                         
   2   7  12         13.91         15.45         1.60 o                         
   3   7  12          7.47          8.61         1.74 o                         
   4   7  12         54.37         52.36         2.79 o                         
   5   7  12          7.85          5.11         2.60 o                         
   6   7  12         15.05         15.18         2.59 o                         
   7   7  12          2.66          1.13         2.31 o                         
  -9   8  12          5.65          8.64         2.41 o                         
  -8   8  12          0.00         -0.31         2.35 o                         
  -7   8  12          0.95         -0.37         1.91 o                         
  -6   8  12          1.22         -1.40         1.40 o                         
  -5   8  12          0.03         -1.21         1.21 o                         
  -4   8  12          7.33          6.31         1.42 o                         
  -3   8  12          0.09         -0.08         1.09 o                         
  -2   8  12         10.51          8.47         1.26 o                         
  -1   8  12         11.75          9.73         1.21 o                         
   0   8  12         48.63         52.26         2.04 o                         
   1   8  12          3.36          4.33         1.25 o                         
   2   8  12          5.10          7.60         1.49 o                         
   3   8  12          1.90          2.64         1.65 o                         
   4   8  12          1.25          1.96         2.82 o                         
   5   8  12          0.27          0.59         2.11 o                         
  -7   9  12          0.31         -1.64         1.98 o                         
  -6   9  12          0.35          1.58         1.70 o                         
  -5   9  12          0.80          0.89         2.19 o                         
  -4   9  12          9.89         12.06         1.94 o                         
  -3   9  12          0.38          2.33         1.25 o                         
  -2   9  12          1.36          3.74         1.19 o                         
  -1   9  12         15.74         15.54         1.47 o                         
   0   9  12          0.63          1.46         1.16 o                         
   1   9  12          0.29          4.14         1.43 o                         
   2   9  12          1.66         -0.58         1.81 o                         
   3   9  12          7.01          8.94         1.94 o                         
  -2  10  12          2.47          1.75         1.29 o                         
 -13   0  13          0.08         -2.18         2.18 o                         
 -11   0  13          0.05         -1.28         1.90 o                         
  -9   0  13         30.45         25.91         2.69 o                         
  -7   0  13         35.97         30.05         2.59 o                         
  -5   0  13          2.90          3.07         1.57 o                         
  -3   0  13         33.18         29.95         2.34 o                         
  -1   0  13         10.64          7.49         1.57 o                         
   1   0  13         51.81         51.74         2.89 o                         
   3   0  13         16.78         16.78         2.51 o                         
   5   0  13         10.75         10.70         2.78 o                         
   7   0  13          0.24         -2.24         2.24 o                         
   9   0  13          0.74          1.13         4.76 o                         
 -13   1  13          0.11         -1.19         1.36 o                         
 -12   1  13         21.57         23.68         1.99 o                         
 -11   1  13          0.00         -0.21         1.42 o                         
 -10   1  13          0.14         -1.18         1.34 o                         
  -9   1  13         14.71         14.30         1.64 o                         
  -8   1  13         44.26         46.35         2.21 o                         
  -7   1  13        137.72        141.37         3.45 o                         
  -6   1  13        197.26        190.38         3.98 o                         
  -5   1  13        190.13        190.25         3.86 o                         
  -4   1  13         41.23         35.82         1.42 o                         
  -3   1  13         24.01         26.52         1.49 o                         
  -2   1  13         65.56         67.77         2.17 o                         
  -1   1  13          0.89          0.62         0.94 o                         
   0   1  13         26.11         25.38         1.52 o                         
   1   1  13          0.36          0.81         1.08 o                         
   2   1  13          2.78          2.35         1.26 o                         
   3   1  13         92.64         94.58         3.42 o                         
   4   1  13         45.09         47.11         2.16 o                         
   5   1  13         13.45         14.45         1.50 o                         
   6   1  13          2.05          1.45         1.32 o                         
   7   1  13          1.45          0.35         1.30 o                         
   8   1  13          0.95          0.01         1.68 o                         
   9   1  13         11.11         10.06         1.98 o                         
 -13   2  13         45.35         50.73         2.81 o                         
 -12   2  13          6.76          8.22         1.56 o                         
 -11   2  13         15.00         20.18         2.71 o                         
 -10   2  13          5.12          6.66         1.52 o                         
  -9   2  13          9.20          6.32         1.46 o                         
  -8   2  13          6.66          3.77         1.31 o                         
  -7   2  13         74.26         67.15         2.50 o                         
  -6   2  13        276.56        256.39         7.42 o                         
  -5   2  13          8.81          7.58         1.31 o                         
  -4   2  13          8.55          7.65         1.01 o                         
  -3   2  13         17.04         19.52         1.21 o                         
  -2   2  13         52.35         53.43         2.26 o                         
  -1   2  13        138.99        144.76         3.12 o                         
   0   2  13        617.93        619.16         8.84 o                         
   1   2  13          7.86         10.65         1.13 o                         
   2   2  13         69.19         79.42         2.47 o                         
   3   2  13         25.21         24.07         1.61 o                         
   4   2  13        100.13         98.16         2.92 o                         
   5   2  13          2.56          2.62         1.30 o                         
   6   2  13         16.99         17.84         1.74 o                         
   7   2  13         25.54         23.83         1.96 o                         
   8   2  13          0.34         -0.26         1.77 o                         
   9   2  13          3.37          3.34         1.74 o                         
 -13   3  13          8.36         15.91         2.39 o                         
 -12   3  13          6.84          3.60         1.68 o                         
 -11   3  13         51.02         51.63         2.62 o                         
 -10   3  13          0.95         -0.34         1.29 o                         
  -9   3  13          8.60          5.66         1.40 o                         
  -8   3  13          8.35          6.70         1.38 o                         
  -7   3  13         41.74         45.59         2.09 o                         
  -6   3  13          1.93          1.43         1.16 o                         
  -5   3  13         41.76         36.31         1.57 o                         
  -4   3  13         92.99        100.69         2.14 o                         
  -3   3  13          0.03         -0.46         0.72 o                         
  -2   3  13         10.43          8.17         1.00 o                         
  -1   3  13         64.08         58.21         1.98 o                         
   0   3  13         51.80         51.59         1.66 o                         
   1   3  13         20.24         19.12         1.19 o                         
   2   3  13          0.14          1.75         0.96 o                         
   3   3  13         12.03         15.12         1.47 o                         
   4   3  13         15.13         12.60         1.42 o                         
   5   3  13          1.69          1.44         1.17 o                         
   6   3  13          0.01          1.26         1.22 o                         
   7   3  13          6.31          4.08         1.46 o                         
   8   3  13          7.69          8.68         1.91 o                         
   9   3  13          1.60          3.27         1.91 o                         
 -12   4  13          0.84         -0.18         1.77 o                         
 -11   4  13         15.76         12.81         1.87 o                         
 -10   4  13         21.72         19.70         1.87 o                         
  -9   4  13         36.53         34.84         2.42 o                         
  -8   4  13         46.05         43.82         2.12 o                         
  -7   4  13        138.25        145.06         3.45 o                         
  -6   4  13         17.35         18.43         2.30 o                         
  -5   4  13         16.53         20.34         1.51 o                         
  -4   4  13         69.96         59.02         2.03 o                         
  -3   4  13          0.02         -0.77         0.77 o                         
  -2   4  13         59.41         58.48         1.87 o                         
  -1   4  13         33.50         30.11         1.63 o                         
   0   4  13          5.89          5.24         1.19 o                         
   1   4  13          8.82          7.03         1.39 o                         
   2   4  13         39.10         39.60         2.25 o                         
   3   4  13        132.37        121.09         3.54 o                         
   4   4  13          0.09         -1.30         1.30 o                         
   5   4  13          4.74          5.57         1.54 o                         
   6   4  13         12.48         14.93         1.81 o                         
   7   4  13         16.78         19.06         2.72 o                         
   8   4  13          2.80          3.61         1.79 o                         
 -12   5  13          6.73         10.02         3.85 o                         
 -11   5  13         25.67         32.00         2.61 o                         
 -10   5  13         27.38         21.44         2.30 o                         
  -9   5  13         13.60         11.71         1.66 o                         
  -8   5  13         36.93         44.19         2.51 o                         
  -7   5  13         21.56         20.71         2.36 o                         
  -6   5  13          0.08         -1.21         1.60 o                         
  -5   5  13          0.16         -0.90         1.00 o                         
  -4   5  13          4.09          3.99         1.11 o                         
  -3   5  13         28.95         28.16         1.43 o                         
  -2   5  13         15.45         15.39         1.19 o                         
  -1   5  13          0.32          0.25         1.10 o                         
   0   5  13         16.90         18.21         1.55 o                         
   1   5  13         15.60         18.79         1.54 o                         
   2   5  13          2.30          1.72         1.44 o                         
   3   5  13         10.06          5.80         1.50 o                         
   4   5  13          0.79          0.52         1.40 o                         
   5   5  13          1.00         -0.93         1.46 o                         
   6   5  13          0.57          2.21         2.34 o                         
   7   5  13          0.00         -1.88         1.88 o                         
 -11   6  13          1.59         -0.24         2.23 o                         
 -10   6  13          8.75         10.56         2.40 o                         
  -9   6  13         13.17         14.69         2.63 o                         
  -8   6  13          0.27          2.28         1.61 o                         
  -7   6  13          0.72          0.22         1.40 o                         
  -6   6  13          0.53         -0.81         1.18 o                         
  -5   6  13          7.77          6.91         1.39 o                         
  -4   6  13          1.55         -0.16         1.04 o                         
  -3   6  13          0.04         -0.21         0.87 o                         
  -2   6  13         10.92         10.67         1.14 o                         
  -1   6  13         18.75         16.99         1.27 o                         
   0   6  13         22.18         24.41         1.69 o                         
   1   6  13         11.82         15.18         1.51 o                         
   2   6  13          0.63         -1.32         1.32 o                         
   3   6  13          7.57          7.03         1.52 o                         
   4   6  13         19.41         17.48         1.99 o                         
   5   6  13          0.57          0.09         2.11 o                         
   6   6  13         12.01         17.24         3.37 o                         
   7   6  13          3.25          4.91         2.87 o                         
 -10   7  13          0.02          1.00         2.18 o                         
  -9   7  13         17.78         23.14         2.86 o                         
  -8   7  13         22.41         30.42         2.92 o                         
  -7   7  13          4.64          7.50         2.17 o                         
  -6   7  13          6.90          5.67         1.69 o                         
  -5   7  13         18.13         17.02         1.70 o                         
  -4   7  13          9.01          8.47         1.50 o                         
  -3   7  13          4.79          6.72         1.49 o                         
  -2   7  13          6.88          5.09         1.55 o                         
  -1   7  13         11.86         13.67         1.48 o                         
   0   7  13         20.23         20.36         1.71 o                         
   1   7  13         12.88         11.28         1.51 o                         
   2   7  13         10.63         13.81         1.64 o                         
   3   7  13          7.12          5.09         1.87 o                         
   4   7  13          0.02         -1.32         1.66 o                         
   5   7  13         18.99         19.43         2.39 o                         
  -8   8  13          5.48          4.01         2.29 o                         
  -7   8  13          2.09          2.17         2.03 o                         
  -6   8  13          3.36          6.10         2.10 o                         
  -5   8  13          8.32         11.36         1.72 o                         
  -4   8  13          9.64         12.09         1.75 o                         
  -3   8  13          4.38          7.26         1.30 o                         
  -2   8  13          5.53          2.72         1.20 o                         
  -1   8  13          1.46          1.04         1.15 o                         
   0   8  13          1.13          0.44         1.11 o                         
   1   8  13         25.32         27.67         1.85 o                         
   2   8  13          0.93          0.64         1.35 o                         
   3   8  13          0.43         -0.95         1.61 o                         
   4   8  13          0.35          1.40         1.88 o                         
  -5   9  13          0.58          0.10         1.58 o                         
  -4   9  13          0.41         -1.36         1.36 o                         
  -3   9  13         42.32         41.07         2.83 o                         
  -2   9  13          0.72          0.49         1.21 o                         
  -1   9  13          1.38          0.47         1.20 o                         
   0   9  13          4.28          3.05         1.22 o                         
   1   9  13          0.62          0.59         1.43 o                         
 -12   0  14          5.44          4.51         2.49 o                         
 -10   0  14         28.05         26.53         2.85 o                         
  -8   0  14         15.40         16.41         2.39 o                         
  -6   0  14        197.56        196.94         5.89 o                         
  -4   0  14        100.72        112.62         4.21 o                         
  -2   0  14        208.58        226.17         6.00 o                         
   0   0  14          9.41          9.35         1.80 o                         
   2   0  14         99.46        111.84        10.71 o                         
   4   0  14         24.84         27.42         3.27 o                         
   6   0  14          9.64          7.93         2.62 o                         
   8   0  14          6.43          5.27         2.60 o                         
 -13   1  14          5.46          6.44         1.64 o                         
 -12   1  14          0.13         -1.51         1.51 o                         
 -11   1  14         24.36         23.15         2.05 o                         
 -10   1  14          0.11          0.16         1.39 o                         
  -9   1  14         14.11         10.21         1.63 o                         
  -8   1  14          6.77          5.12         1.49 o                         
  -7   1  14         50.57         53.45         2.76 o                         
  -6   1  14         13.42         12.87         1.51 o                         
  -5   1  14          5.53          5.80         1.34 o                         
  -4   1  14          2.25         -0.11         1.13 o                         
  -3   1  14        152.27        157.59         3.28 o                         
  -2   1  14        102.78        100.90         2.69 o                         
  -1   1  14          0.36          1.17         1.15 o                         
   0   1  14         17.15         17.28         1.44 o                         
   1   1  14         12.96         16.14         1.45 o                         
   2   1  14          1.36          0.22         1.49 o                         
   3   1  14         47.49         50.97         2.75 o                         
   4   1  14          2.74          3.09         1.54 o                         
   5   1  14          5.97          4.79         1.71 o                         
   6   1  14          1.82          1.65         1.59 o                         
   7   1  14         14.33         16.04         2.11 o                         
   8   1  14          0.05          0.50         1.64 o                         
 -13   2  14         11.62         19.34         1.98 o                         
 -12   2  14          0.17          3.53         1.63 o                         
 -11   2  14          0.00         -0.88         1.79 o                         
 -10   2  14          0.55          1.73         1.37 o                         
  -9   2  14         29.07         32.95         2.05 o                         
  -8   2  14         26.58         22.63         1.84 o                         
  -7   2  14          0.59         -1.15         1.15 o                         
  -6   2  14         87.00         87.05         3.86 o                         
  -5   2  14        199.47        189.86         4.35 o                         
  -4   2  14        155.73        143.23         3.36 o                         
  -3   2  14        112.93        109.03         2.46 o                         
  -2   2  14          1.32          1.36         1.21 o                         
  -1   2  14          1.92          1.26         1.06 o                         
   0   2  14        209.38        210.44         4.02 o                         
   1   2  14        166.45        159.55         4.61 o                         
   2   2  14         83.69         75.76         2.66 o                         
   3   2  14         77.83         86.02         3.36 o                         
   4   2  14         28.18         24.92         2.14 o                         
   5   2  14         22.43         20.51         2.40 o                         
   6   2  14          3.27          3.59         1.59 o                         
   7   2  14         39.82         42.62         2.86 o                         
   8   2  14          8.43         10.23         1.98 o                         
 -12   3  14         26.98         30.38         2.40 o                         
 -11   3  14          0.24         -0.11         1.46 o                         
 -10   3  14         11.27         14.97         1.76 o                         
  -9   3  14          2.33          2.59         1.56 o                         
  -8   3  14          6.03          5.94         1.40 o                         
  -7   3  14         60.96         61.24         3.01 o                         
  -6   3  14         73.49         78.30         2.68 o                         
  -5   3  14         23.34         20.85         1.59 o                         
  -4   3  14          9.15         10.49         1.15 o                         
  -3   3  14        102.04        106.28         2.43 o                         
  -2   3  14          0.05         -0.80         0.94 o                         
  -1   3  14         26.18         27.62         1.83 o                         
   0   3  14         22.60         17.48         1.42 o                         
   1   3  14        129.56        132.12         4.57 o                         
   2   3  14          2.46          2.16         1.50 o                         
   3   3  14         27.50         31.69         2.89 o                         
   4   3  14          8.93          8.40         2.14 o                         
   5   3  14         15.36         11.56         2.95 o                         
   6   3  14          3.71         -0.68         2.59 o                         
   7   3  14          7.43          9.22         2.07 o                         
   8   3  14          2.22          3.36         3.26 o                         
 -12   4  14          0.60          0.05         1.96 o                         
 -11   4  14         22.04         22.83         2.32 o                         
 -10   4  14         11.48         13.10         2.06 o                         
  -9   4  14          6.62          5.73         1.74 o                         
  -8   4  14         58.77         57.33         2.83 o                         
  -7   4  14         58.19         63.24         2.87 o                         
  -6   4  14         54.03         41.04         2.38 o                         
  -5   4  14         21.98         24.56         1.99 o                         
  -4   4  14         43.27         45.05         1.91 o                         
  -3   4  14         29.98         26.56         1.59 o                         
  -2   4  14         11.95         11.28         1.32 o                         
  -1   4  14          1.92          1.62         1.33 o                         
   0   4  14         31.39         30.74         2.41 o                         
   1   4  14          6.89          7.00         2.75 o                         
   2   4  14          0.33          1.59         1.93 o                         
   3   4  14          3.17          2.73         2.35 o                         
   4   4  14          2.15          3.14         1.85 o                         
   5   4  14          0.06         -1.95         1.95 o                         
   6   4  14          5.15          4.12         1.99 o                         
   7   4  14         42.28         41.95         3.18 o                         
 -11   5  14          3.35          1.51         1.91 o                         
 -10   5  14          2.45          2.20         1.86 o                         
  -9   5  14          0.24         -1.19         1.43 o                         
  -8   5  14          0.03          1.03         1.50 o                         
  -7   5  14          0.26         -0.02         1.69 o                         
  -6   5  14          6.62          6.73         1.53 o                         
  -5   5  14          0.22         -1.59         1.59 o                         
  -4   5  14          3.03          1.80         1.13 o                         
  -3   5  14          1.51          2.09         1.11 o                         
  -2   5  14         28.87         30.12         1.73 o                         
  -1   5  14         12.18         15.24         1.79 o                         
   0   5  14          0.34         -1.10         1.34 o                         
   1   5  14         32.14         31.60         2.23 o                         
   2   5  14         13.09         11.48         2.10 o                         
   3   5  14         50.81         53.29         3.19 o                         
   4   5  14          5.63          2.15         1.91 o                         
   5   5  14         14.70         18.06         2.41 o                         
   6   5  14          4.03          4.13         2.00 o                         
 -10   6  14          4.93          8.27         2.43 o                         
  -9   6  14          4.08          9.43         2.41 o                         
  -8   6  14          5.16          6.11         1.85 o                         
  -7   6  14          0.10         -0.65         1.76 o                         
  -6   6  14          0.75         -1.69         1.69 o                         
  -5   6  14          4.28          2.81         1.74 o                         
  -4   6  14          0.01         -1.01         1.01 o                         
  -3   6  14          0.04          0.59         1.09 o                         
  -2   6  14         10.28         12.12         1.38 o                         
  -1   6  14          2.20          1.91         1.14 o                         
   0   6  14         44.97         50.21         2.71 o                         
   1   6  14         17.47         20.70         2.45 o                         
   2   6  14          9.78         10.89         1.73 o                         
   3   6  14         24.33         28.81         2.36 o                         
   4   6  14          7.41          5.15         1.85 o                         
   5   6  14          1.70         -1.76         1.76 o                         
  -9   7  14          8.85          6.58         2.43 o                         
  -8   7  14          0.15         -0.81         2.01 o                         
  -7   7  14         11.27          8.15         2.27 o                         
  -6   7  14          7.07          6.31         2.15 o                         
  -5   7  14          5.71          9.09         1.80 o                         
  -4   7  14          5.30          3.53         1.62 o                         
  -3   7  14          0.87         -0.46         1.34 o                         
  -2   7  14          0.22          0.72         1.37 o                         
  -1   7  14          1.35          0.67         1.42 o                         
   0   7  14          1.65          3.01         1.57 o                         
   1   7  14          0.56         -0.30         1.51 o                         
   2   7  14          0.49         -1.04         1.56 o                         
   3   7  14          5.10         10.18         1.83 o                         
   4   7  14          6.30          6.96         2.35 o                         
  -7   8  14          4.40          7.00         2.30 o                         
  -6   8  14         20.84         23.48         3.32 o                         
  -5   8  14          0.04         -1.04         1.87 o                         
  -4   8  14          1.24          1.59         1.48 o                         
  -3   8  14          4.90          6.49         1.49 o                         
  -2   8  14          3.71          2.39         1.54 o                         
  -1   8  14          0.01          2.13         1.39 o                         
   0   8  14          6.19          7.83         1.45 o                         
   1   8  14          1.48          1.81         1.64 o                         
   2   8  14          5.60          3.66         1.85 o                         
 -11   0  15         17.91         19.43         2.89 o                         
  -9   0  15         78.55         73.24         5.36 o                         
  -7   0  15        227.27        232.80         6.76 o                         
  -5   0  15          0.97         -1.96         1.96 o                         
  -3   0  15        121.13        123.21         4.62 o                         
  -1   0  15         70.72         79.53         3.65 o                         
   1   0  15        183.86        218.88         6.13 o                         
   3   0  15        237.45        255.31         8.58 o                         
   5   0  15         16.59         18.76         2.92 o                         
   7   0  15         17.23         17.08         6.08 o                         
 -12   1  15          1.18          6.34         1.68 o                         
 -11   1  15          2.60         -0.32         1.56 o                         
 -10   1  15          8.38          7.14         1.68 o                         
  -9   1  15          9.53         10.83         1.71 o                         
  -8   1  15         14.75          9.54         1.61 o                         
  -7   1  15         96.65        106.02         3.33 o                         
  -6   1  15         22.31         22.47         1.79 o                         
  -5   1  15         19.65         18.26         1.95 o                         
  -4   1  15          5.57          5.86         1.34 o                         
  -3   1  15          1.79          3.06         1.21 o                         
  -2   1  15         28.94         29.01         1.76 o                         
  -1   1  15          7.54          3.80         1.32 o                         
   0   1  15          0.10          2.54         1.21 o                         
   1   1  15         57.08         63.24         2.46 o                         
   2   1  15          3.67          5.02         1.80 o                         
   3   1  15         36.83         46.62         3.85 o                         
   4   1  15          0.33         -1.47         1.47 o                         
   5   1  15          0.10         -0.82         1.60 o                         
   6   1  15          0.31          0.55         1.64 o                         
   7   1  15          0.03         -1.64         1.64 o                         
 -12   2  15         17.57         21.87         2.18 o                         
 -11   2  15          0.34         -0.96         1.71 o                         
 -10   2  15          1.82          2.47         1.48 o                         
  -9   2  15          4.41          2.98         1.47 o                         
  -8   2  15         26.65         28.16         2.02 o                         
  -7   2  15          1.22         -1.22         1.22 o                         
  -6   2  15          1.08          0.00         1.25 o                         
  -5   2  15         37.21         28.78         1.89 o                         
  -4   2  15         46.71         39.85         2.16 o                         
  -3   2  15        217.35        218.30         4.42 o                         
  -2   2  15          0.03         -0.97         1.23 o                         
  -1   2  15          1.83         -0.18         1.11 o                         
   0   2  15          0.07         -1.08         1.08 o                         
   1   2  15         60.53         59.80         2.37 o                         
   2   2  15        254.04        266.01         5.87 o                         
   3   2  15        123.62        129.27         4.14 o                         
   4   2  15          0.05         -1.16         1.50 o                         
   5   2  15          1.98          0.72         1.56 o                         
   6   2  15          0.46          1.98         2.08 o                         
   7   2  15         16.36         18.81         2.84 o                         
 -12   3  15          0.27          2.85         1.76 o                         
 -11   3  15         13.68         19.98         2.32 o                         
 -10   3  15          0.16         -1.58         1.58 o                         
  -9   3  15         18.59         18.27         2.14 o                         
  -8   3  15          7.48          5.43         1.70 o                         
  -7   3  15          5.62          4.00         1.68 o                         
  -6   3  15         63.06         63.65         2.95 o                         
  -5   3  15         69.15         72.56         4.74 o                         
  -4   3  15         49.07         45.17         2.56 o                         
  -3   3  15         23.43         22.59         2.47 o                         
  -2   3  15          6.98          7.87         1.55 o                         
  -1   3  15          0.27         -1.50         1.50 o                         
   0   3  15          0.05         -0.38         1.68 o                         
   1   3  15          7.07          5.90         1.90 o                         
   2   3  15         29.42         33.03         2.64 o                         
   3   3  15          0.08          3.99         2.06 o                         
   4   3  15          0.07          2.15         2.00 o                         
   5   3  15          0.04         -1.79         1.93 o                         
   6   3  15          3.62          3.24         2.11 o                         
   7   3  15          0.34          1.56         2.37 o                         
 -11   4  15          3.65          8.32         2.08 o                         
 -10   4  15          6.23          5.93         1.90 o                         
  -9   4  15          0.48          0.59         1.59 o                         
  -8   4  15         10.31         12.02         1.90 o                         
  -7   4  15         14.66         10.05         1.77 o                         
  -6   4  15         71.38         79.68         3.31 o                         
  -5   4  15         58.03         58.06         2.86 o                         
  -4   4  15          5.34          5.97         1.63 o                         
  -3   4  15         13.36         18.59         1.52 o                         
  -2   4  15         30.74         30.25         1.80 o                         
  -1   4  15          0.74         -1.31         1.31 o                         
   0   4  15          1.51          0.30         1.45 o                         
   1   4  15         13.15         10.24         2.07 o                         
   2   4  15          0.08         -1.73         1.73 o                         
   3   4  15          0.03          2.00         2.59 o                         
   4   4  15          0.16         -1.88         1.88 o                         
   5   4  15          4.84          3.26         2.07 o                         
   6   4  15          1.97          0.34         1.99 o                         
 -10   5  15          0.02         -1.76         1.76 o                         
  -9   5  15          0.29          1.78         2.02 o                         
  -8   5  15          0.47          0.01         1.53 o                         
  -7   5  15         27.49         24.34         2.23 o                         
  -6   5  15          0.19         -0.54         1.43 o                         
  -5   5  15         12.27         15.90         2.94 o                         
  -4   5  15         15.89         14.86         2.07 o                         
  -3   5  15          1.47          1.58         1.16 o                         
  -2   5  15          0.19          1.60         1.17 o                         
  -1   5  15          0.03         -1.69         1.69 o                         
   0   5  15          0.02         -0.34         1.39 o                         
   1   5  15          0.01         -1.43         1.43 o                         
   2   5  15          0.08         -0.59         1.75 o                         
   3   5  15          8.38          6.66         2.28 o                         
   4   5  15          4.94          2.68         2.23 o                         
   5   5  15          3.37          5.51         2.07 o                         
  -9   6  15          2.92          1.78         2.17 o                         
  -8   6  15          7.38          4.53         2.00 o                         
  -7   6  15         14.07         10.28         2.63 o                         
  -6   6  15         11.45         12.84         2.27 o                         
  -5   6  15          2.33          0.87         1.87 o                         
  -4   6  15         14.32         14.66         2.27 o                         
  -3   6  15         11.44          9.40         1.57 o                         
  -2   6  15         10.41         13.21         1.70 o                         
  -1   6  15          3.98          2.88         1.33 o                         
   0   6  15          1.23         -0.08         1.53 o                         
   1   6  15          3.42          2.02         1.68 o                         
   2   6  15          2.12          1.84         1.75 o                         
   3   6  15          0.40         -0.70         1.60 o                         
   4   6  15          1.14         -1.62         1.62 o                         
  -7   7  15          9.72         11.70         2.53 o                         
  -6   7  15         17.98         21.81         2.33 o                         
  -5   7  15          0.00         -1.79         1.79 o                         
  -4   7  15         12.68         16.97         2.42 o                         
  -3   7  15         34.53         42.15         2.44 o                         
  -2   7  15          4.96          6.23         1.63 o                         
  -1   7  15          0.80         -1.45         1.48 o                         
   0   7  15          0.74         -1.57         1.57 o                         
   1   7  15         16.69         14.82         2.04 o                         
   2   7  15          0.45         -0.14         2.74 o                         
  -4   8  15          2.31         -0.38         2.87 o                         
  -3   8  15          0.12         -0.02         1.38 o                         
  -2   8  15          2.05          0.23         1.32 o                         
  -1   8  15          7.27          4.44         1.58 o                         
 -10   0  16          1.50          4.14         2.29 o                         
  -8   0  16         24.21         20.34         4.67 o                         
  -6   0  16         78.30         65.04         5.05 o                         
  -4   0  16        151.98        174.64         5.79 o                         
  -2   0  16          9.25         13.80         2.26 o                         
   0   0  16        182.36        184.91         5.73 o                         
   2   0  16         95.48        116.90         4.74 o                         
   4   0  16          6.58          7.82         5.68 o                         
   6   0  16          0.49         -0.60         2.33 o                         
 -11   1  16          4.19          2.57         1.64 o                         
 -10   1  16         21.60         20.86         2.03 o                         
  -9   1  16          0.94          2.38         1.56 o                         
  -8   1  16         32.64         30.63         2.15 o                         
  -7   1  16         14.69         15.54         1.77 o                         
  -6   1  16         17.01         10.71         1.57 o                         
  -5   1  16          3.85          3.65         1.54 o                         
  -4   1  16          0.64          0.31         1.37 o                         
  -3   1  16         21.76         26.93         1.78 o                         
  -2   1  16          0.59          1.09         1.49 o                         
  -1   1  16         63.07         64.51         3.80 o                         
   0   1  16         15.35         16.63         1.67 o                         
   1   1  16          0.31         -1.28         1.44 o                         
   2   1  16         82.98         79.14         2.87 o                         
   3   1  16         47.35         56.32         3.14 o                         
   4   1  16          4.90          5.82         1.82 o                         
   5   1  16          4.95          4.10         1.73 o                         
   6   1  16          0.13         -0.39         1.74 o                         
 -11   2  16          0.81          0.88         1.59 o                         
 -10   2  16          0.06         -0.92         1.45 o                         
  -9   2  16          3.34          4.79         1.66 o                         
  -8   2  16          1.55          0.60         1.47 o                         
  -7   2  16          2.43          3.06         1.40 o                         
  -6   2  16         24.87         27.55         1.98 o                         
  -5   2  16          0.01         -1.16         1.16 o                         
  -4   2  16          0.14         -0.94         1.21 o                         
  -3   2  16          9.43          7.70         1.29 o                         
  -2   2  16          0.18         -1.16         1.32 o                         
  -1   2  16          7.24          6.17         1.42 o                         
   0   2  16         10.62          7.57         1.81 o                         
   1   2  16          5.51          6.36         2.37 o                         
   2   2  16         17.66         21.64         2.33 o                         
   3   2  16         14.00         13.09         2.84 o                         
   4   2  16         35.19         35.57         3.30 o                         
   5   2  16          3.54          0.00         1.98 o                         
   6   2  16          1.06          4.08         2.12 o                         
 -11   3  16          0.22          0.83         1.81 o                         
 -10   3  16         36.61         41.92         2.85 o                         
  -9   3  16          0.81         -0.85         1.66 o                         
  -8   3  16         15.46         16.27         2.12 o                         
  -7   3  16         11.27         13.60         2.23 o                         
  -6   3  16          0.13         -0.94         1.44 o                         
  -5   3  16         25.64         25.53         2.22 o                         
  -4   3  16        110.13        126.08         4.09 o                         
  -3   3  16          4.91          4.94         1.50 o                         
  -2   3  16         14.37         13.26         1.66 o                         
  -1   3  16          5.81          5.97         1.59 o                         
   0   3  16          0.02         -1.08         1.68 o                         
   1   3  16          4.40          3.24         1.86 o                         
   2   3  16         29.44         33.06         3.09 o                         
   3   3  16         35.62         31.81         3.09 o                         
   4   3  16          4.08          1.50         2.03 o                         
   5   3  16          0.91         -0.12         2.13 o                         
 -10   4  16          1.59         -1.76         1.76 o                         
  -9   4  16          0.05         -1.72         1.72 o                         
  -8   4  16          0.21         -1.59         1.59 o                         
  -7   4  16          5.72          7.60         1.87 o                         
  -6   4  16          3.32          3.42         1.69 o                         
  -5   4  16          0.95          0.93         1.59 o                         
  -4   4  16          6.04          5.64         1.61 o                         
  -3   4  16         10.58          9.04         1.66 o                         
  -2   4  16          9.15          8.48         1.55 o                         
  -1   4  16          0.09          2.13         1.55 o                         
   0   4  16          1.62          2.92         1.59 o                         
   1   4  16          6.76          6.29         2.11 o                         
   2   4  16          0.71         -0.94         1.79 o                         
   3   4  16          8.04          6.80         3.26 o                         
   4   4  16          1.44          1.32         2.62 o                         
   5   4  16          2.21          0.61         2.26 o                         
  -9   5  16          3.23          5.85         2.12 o                         
  -8   5  16          3.79          3.48         1.74 o                         
  -7   5  16         16.44         14.96         2.08 o                         
  -6   5  16         32.31         34.93         3.12 o                         
  -5   5  16          7.24          5.62         1.67 o                         
  -4   5  16          9.15          5.93         1.65 o                         
  -3   5  16         11.11         11.19         1.67 o                         
  -2   5  16          0.39          0.87         2.19 o                         
  -1   5  16         26.38         27.86         2.02 o                         
   0   5  16         18.89         19.10         2.11 o                         
   1   5  16         11.95         12.26         1.95 o                         
   2   5  16          7.24          5.98         1.86 o                         
   3   5  16          2.37          4.30         2.23 o                         
   4   5  16          5.10          1.60         2.28 o                         
  -7   6  16         17.91         22.55         3.24 o                         
  -6   6  16          0.90         -1.95         1.95 o                         
  -5   6  16         18.53         20.31         2.53 o                         
  -4   6  16          1.40         -2.25         2.25 o                         
  -3   6  16         17.59         21.42         2.27 o                         
  -2   6  16          2.26          6.22         1.93 o                         
  -1   6  16          3.24          2.74         1.61 o                         
   0   6  16         16.64         23.61         2.33 o                         
   1   6  16          0.18         -0.94         1.70 o                         
   2   6  16          0.02         -1.64         1.64 o                         
  -5   7  16          4.12          3.76         2.10 o                         
  -4   7  16          0.59         -1.53         1.91 o                         
  -3   7  16          6.85          1.14         1.76 o                         
  -2   7  16         40.16         32.92         2.59 o                         
  -1   7  16          3.77          6.20         1.62 o                         
   0   7  16          2.31          5.58         1.62 o                         
  -9   0  17         77.01         80.02         4.57 o                         
  -7   0  17          2.38          4.85         2.20 o                         
  -5   0  17        113.71        111.22         4.91 o                         
  -3   0  17        347.67        365.03         9.19 o                         
  -1   0  17          5.71          5.05         2.19 o                         
   1   0  17        228.78        241.63         7.00 o                         
   3   0  17        187.00        219.78         8.89 o                         
   5   0  17         11.31         10.99         3.08 o                         
 -10   1  17          1.98          0.16         1.79 o                         
  -9   1  17          0.51          2.64         1.57 o                         
  -8   1  17          0.08          2.52         1.53 o                         
  -7   1  17          2.17          2.03         1.52 o                         
  -6   1  17          1.50          1.10         1.41 o                         
  -5   1  17          8.40          8.22         1.60 o                         
  -4   1  17          4.55          2.74         1.49 o                         
  -3   1  17         45.87         49.14         2.43 o                         
  -2   1  17          4.04          4.87         1.61 o                         
  -1   1  17          0.88          0.07         1.34 o                         
   0   1  17          1.71         -0.11         1.32 o                         
   1   1  17          9.42         10.92         1.65 o                         
   2   1  17          0.01          0.76         1.50 o                         
   3   1  17          2.81          4.42         1.76 o                         
   4   1  17          3.58          8.93         2.43 o                         
   5   1  17          0.22         -2.08         2.08 o                         
 -10   2  17         20.37         25.54         3.24 o                         
  -9   2  17          7.61          4.55         1.97 o                         
  -8   2  17          3.37          1.14         2.05 o                         
  -7   2  17          5.89          9.89         2.00 o                         
  -6   2  17          1.51          1.69         1.70 o                         
  -5   2  17         27.16         25.17         2.26 o                         
  -4   2  17          3.79          5.16         1.67 o                         
  -3   2  17          6.37         11.09         1.66 o                         
  -2   2  17         16.21         16.47         1.82 o                         
  -1   2  17          3.04          2.88         1.87 o                         
   0   2  17          0.27          0.92         1.84 o                         
   1   2  17          0.08          0.77         1.83 o                         
   2   2  17          6.72          5.89         2.04 o                         
   3   2  17         18.22         14.00         2.33 o                         
   4   2  17          0.20         -2.12         2.14 o                         
  -9   3  17          8.30         12.24         2.55 o                         
  -8   3  17          1.44          2.45         1.81 o                         
  -7   3  17          0.79         -0.35         1.72 o                         
  -6   3  17         35.78         43.61         2.85 o                         
  -5   3  17          7.12         10.99         1.86 o                         
  -4   3  17          1.78         -0.64         1.59 o                         
  -3   3  17         15.99         14.84         1.79 o                         
  -2   3  17         17.63         16.56         1.86 o                         
  -1   3  17          7.02          4.73         2.01 o                         
   0   3  17          0.47         -1.50         1.83 o                         
   1   3  17          9.49         10.51         2.21 o                         
   2   3  17          4.33          3.34         2.00 o                         
   3   3  17          4.64          5.74         2.44 o                         
   4   3  17          0.00         -2.18         2.18 o                         
  -9   4  17          3.85          5.30         1.92 o                         
  -8   4  17          1.67         -1.16         1.68 o                         
  -7   4  17          1.59         -1.49         1.70 o                         
  -6   4  17          2.66         -1.29         1.67 o                         
  -5   4  17          3.69          7.76         2.02 o                         
  -4   4  17          7.73          4.88         1.70 o                         
  -3   4  17          1.95          1.26         1.49 o                         
  -2   4  17          8.17          6.75         1.63 o                         
  -1   4  17          0.41          0.48         2.56 o                         
   0   4  17          1.57         -0.27         1.65 o                         
   1   4  17          0.17         -0.93         1.91 o                         
   2   4  17          0.56         -0.97         1.96 o                         
   3   4  17          7.19          6.41         2.23 o                         
  -7   5  17          0.06         -1.91         1.91 o                         
  -6   5  17         30.65         27.45         2.72 o                         
  -5   5  17         41.18         48.99         2.89 o                         
  -4   5  17          4.38          0.90         1.58 o                         
  -3   5  17          1.79          3.09         1.59 o                         
  -2   5  17         13.53         17.16         1.94 o                         
  -1   5  17          3.73          0.72         1.60 o                         
   0   5  17          1.94          3.94         1.84 o                         
   1   5  17         33.92         39.33         2.76 o                         
   2   5  17          4.66          5.94         2.00 o                         
  -5   6  17          0.99          1.10         2.11 o                         
  -4   6  17         32.64         34.61         3.74 o                         
  -3   6  17         21.92         23.57         2.49 o                         
  -2   6  17         15.63         16.56         2.30 o                         
  -1   6  17          0.66          0.54         2.19 o                         
  -8   0  18          3.49          2.35         2.32 o                         
  -6   0  18          9.34         11.55         2.52 o                         
  -4   0  18         22.47         19.39         2.74 o                         
  -2   0  18         42.06         42.41         3.17 o                         
   0   0  18          3.20          3.74         2.12 o                         
   2   0  18          9.74          9.89         2.54 o                         
  -9   1  18          0.12          0.01         1.90 o                         
  -8   1  18         16.23         13.14         2.33 o                         
  -7   1  18          4.03          4.96         1.70 o                         
  -6   1  18          1.97          0.38         1.57 o                         
  -5   1  18          2.44          0.76         1.89 o                         
  -4   1  18          0.95          0.31         1.75 o                         
  -3   1  18          3.02          1.94         1.67 o                         
  -2   1  18          1.95          3.18         1.52 o                         
  -1   1  18          7.29          7.46         2.13 o                         
   0   1  18         12.57          8.63         2.17 o                         
   1   1  18         29.58         34.60         2.96 o                         
   2   1  18         39.65         40.88         3.82 o                         
   3   1  18          0.95         -0.98         2.04 o                         
  -8   2  18          1.89          1.21         1.91 o                         
  -7   2  18          3.55          1.89         1.93 o                         
  -6   2  18         19.67         18.52         2.25 o                         
  -5   2  18          1.05          0.59         1.81 o                         
  -4   2  18          0.89          1.57         1.73 o                         
  -3   2  18          1.82          0.20         1.67 o                         
  -2   2  18          5.52          5.25         2.17 o                         
  -1   2  18          0.01         -1.81         1.81 o                         
   0   2  18         14.55         14.26         2.43 o                         
   1   2  18         32.32         44.86         3.30 o                         
   2   2  18          0.28         -1.55         1.87 o                         
  -8   3  18          0.28         -0.37         1.88 o                         
  -7   3  18          9.23          4.74         1.93 o                         
  -6   3  18         18.33         23.43         2.44 o                         
  -5   3  18          6.14          4.85         1.90 o                         
  -4   3  18          0.00         -1.75         1.75 o                         
  -3   3  18          0.02         -1.40         1.40 o                         
  -2   3  18          0.06          0.52         1.57 o                         
  -1   3  18          0.01         -0.71         2.86 o                         
   0   3  18          3.66          0.91         2.01 o                         
   1   3  18         18.53         28.90         3.36 o                         
   2   3  18          0.49          3.22         2.12 o                         
  -7   4  18          0.54          2.10         1.87 o                         
  -6   4  18          0.06         -0.28         2.06 o                         
  -5   4  18          3.43          4.79         2.01 o                         
  -4   4  18         16.63         19.11         3.38 o                         
  -3   4  18          1.93          0.28         1.59 o                         
  -2   4  18         12.79         17.11         2.36 o                         
  -1   4  18          0.21          2.10         1.80 o                         
   0   4  18          0.00          1.25         2.07 o                         
   1   4  18          0.64          0.46         2.09 o                         
  -4   5  18         21.61         22.99         3.33 o                         
  -3   5  18          0.01          0.25         1.66 o                         
  -2   5  18         12.74         20.30         2.14 o                         
  -7   0  19          0.10          0.22         2.21 o                         
  -5   0  19         14.97         14.54         2.87 o                         
  -3   0  19          0.79         -0.94         2.07 o                         
  -1   0  19          4.03          2.21         2.42 o                         
   1   0  19          9.27          7.40         5.02 o                         
  -7   1  19          2.56         -0.50         1.86 o                         
  -6   1  19          0.24         -0.15         1.81 o                         
  -5   1  19          0.00         -0.36         1.94 o                         
  -4   1  19          5.38          7.95         2.15 o                         
  -3   1  19          0.95          1.26         1.77 o                         
  -2   1  19          0.25          0.50         1.68 o                         
  -1   1  19          0.42          1.01         1.99 o                         
   0   1  19         13.41         12.60         2.39 o                         
  -6   2  19          6.59          4.18         2.19 o                         
  -5   2  19          1.20         -0.06         1.87 o                         
  -4   2  19         22.31         23.21         2.44 o                         
  -3   2  19         35.42         40.09         2.90 o                         
  -2   2  19         13.81         17.78         2.09 o                         
  -1   2  19          0.08         -0.90         2.82 o                         
   0   2  19          6.02          1.75         2.09 o                         
  -4   3  19          6.63          2.14         1.96 o                         
  -3   3  19          7.03          5.09         2.00 o                         
  -2   3  19          4.34          5.85         1.81 o                         
                                                                                
